# Supplementary material for: Proteomics and Co-expression Network Analysis Reveal the Importance of Hub Proteins and Metabolic Pathways in Nicotine Synthesis and Accumulation in Tobacco (Nicotiana tabacum L.)
Source: Front Plant Sci. 2022 Apr 28;13:860455. doi: 10.3389/fpls.2022.860455 (PMC9096834; doi:10.3389/fpls.2022.860455)
Supplement: Supplementary file 3 [file Table_2.XLSX]

## Sheet: proteinGroups
Protein	Protein Description	Gene Name	PG.ProteinGroups	PG.ProteinAccessions	PG.Genes	PG.ProteinDescriptions	PG.ProteinNames	SequenceNumber	K326-1	Qinggeng-1	Qinggeng-2	Qinggeng-3	K326-2	Basma-1	Basma-2	Basma-3	K326-3	Va116-1	Va116-2	Va116-3	QC-1	QC-2	QC-3
A0A059TCI1	Cysteine proteinase inhibitor	CYS6	A0A059TCI1	A0A059TCI1	CYS6	Cysteine proteinase inhibitor	A0A059TCI1_TOBAC	5	7768949	2448994	2.67501e+06	5.31913e+06	2.03418e+06	3.61101e+06	1.5818e+06	2148126	3.37008e+06	2.80651e+06	2.25804e+06	2.58799e+06	2.20347e+06	2.17447e+06	2.23052e+06
A0A059TCI3	Cysteine proteinase inhibitor	LOC107784088	A0A059TCI3	A0A059TCI3	LOC107784088	Cysteine proteinase inhibitor	A0A059TCI3_TOBAC	1	322891	117015	96198.1	472819	117023	333549	248358	203069	407185	114633	137223	89561.9	180289	183400	186258
A0A059TCM2	Cystein protease inhibitor 4	LOC107777707	A0A059TCM2;A0A1S3XED7	A0A059TCM2;A0A1S3XED7	LOC107777707;LOC107764160	Cystein protease inhibitor 4;cysteine proteinase inhibitor 5-like	A0A059TCM2_TOBAC;A0A1S3XED7_TOBAC	5	9165312	3.31873e+06	4577494	9436662	5138782	8932357	7.05787e+06	7442626	8033566	4.82289e+06	9562378	5487958	6.11982e+06	5446195	5.6612e+06
A0A059WRQ4	Polyprotein		A0A059WRQ4;A0A3Q8RVP5;A0A3S8RDE1;A0A4Y5X378;S4S8G7	A0A059WRQ4;A0A3Q8RVP5;A0A3S8RDE1;A0A4Y5X378;S4S8G7		Polyprotein;Nonstructural polyprotein (Fragment);Nonstructural polyprotein (Fragment);Polyprotein (Fragment);Polyprotein (Fragment)	A0A059WRQ4_TRSV;A0A3Q8RVP5_TRSV;A0A3S8RDE1_TRSV;A0A4Y5X378_TRSV;S4S8G7_TRSV	1	43528.7	180737	305845		145040	527417	124154	78139.1	120781	82437.1	269383	176007	155421	122736	89587.7
A0A059XN47	Polygalacturonase inhibitor protein		A0A059XN47	A0A059XN47		Polygalacturonase inhibitor protein	A0A059XN47_TOBAC	1	70906.1	335870	273984	694024	1.7774e+06	535860	294149	234435	112174	369882	1.51087e+06	253474	265013	280853	281384
A0A067YEL0	Zeta-carotene desaturase	ZDS	A0A067YEL0;A0A1S3Y5A1;A0A1S4DL10;F6N7C2	A0A067YEL0;A0A1S3Y5A1;A0A1S4DL10;F6N7C2	ZDS;LOC107772271;LOC107830915;	Zeta-carotene desaturase	A0A067YEL0_TOBAC;A0A1S3Y5A1_TOBAC;A0A1S4DL10_TOBAC;F6N7C2_TOBAC	2		97277.2	94968.1		64023		49553	61082.4	92175.6	43477.2	37962.8	80300.4	53775	63927.5	61678.4
A0A067YF53	"Geranylgeranyl diphosphate synthase 1	GGPS1	A0A067YF53;A0A1S3X709;A0A1S3YAR1;D3W9H8;Q9FXR2;Q9FXR3	A0A067YF53;A0A1S3X709;A0A1S3YAR1;D3W9H8;Q9FXR2;Q9FXR3	GGPS1;LOC107761874;LOC107774226;GGPPS1;NTGGPPS2;NTGGPPS1	"Geranylgeranyl diphosphate synthase 1;geranylgeranyl pyrophosphate synthase, chloroplastic-like;geranylgeranyl pyrophosphate synthase, chloroplastic-like;Geranylgeranyl diphosphate synthase;GGPP synthase 2 (Fragment);GGPP synthase 1 (Fragment)"	A0A067YF53_TOBAC;A0A1S3X709_TOBAC;A0A1S3YAR1_TOBAC;D3W9H8_TOBAC;Q9FXR2_TOBAC;Q9FXR3_TOBAC	1					33253.6		15631.4			62142.7	62816.6	55614.2		28752.1	36447
A0A068JCD7	Fructokinase	FRK2	A0A068JCD7;A0A1S4CCN8	A0A068JCD7;A0A1S4CCN8	FRK2;LOC107817420	Fructokinase;fructokinase-2-like	A0A068JCD7_TOBAC;A0A1S4CCN8_TOBAC	1		84684.8	130070	290720	347485	369745	62563.8	57649.1	44654.6	174419	479890	65108.4	110263	112739	141716
A0A068JD07	ATP-dependent 6-phosphofructokinase	PFK	A0A068JD07;A0A1S3YI46;A0A1S4BVA9	A0A068JD07;A0A1S3YI46;A0A1S4BVA9	PFK;LOC107776410;LOC107812275	ATP-dependent 6-phosphofructokinase	A0A068JD07_TOBAC;A0A1S3YI46_TOBAC;A0A1S4BVA9_TOBAC	7	121121	345597	281378	210618	119110	87660.5	152439	196077	144800	63250.4	138246	106506	77906.1	160870	170404
A0A068JD95	"Fructose-1,6-bisphosphatase		A0A068JD95;A0A1S4CHR0;A0A1S4DMC7	A0A068JD95;A0A1S4CHR0;A0A1S4DMC7	;LOC107819136;LOC107831320	"Fructose-1,6-bisphosphatase;fructose-1,6-bisphosphatase, cytosolic-like;fructose-1,6-bisphosphatase, cytosolic-like"	A0A068JD95_TOBAC;A0A1S4CHR0_TOBAC;A0A1S4DMC7_TOBAC	8	213780	206603	217941	160793	220967	106256	105995	117161	176276	160217	143479	165943	130106	135861	134802
A0A068JDA3	Endoglucanase	Cel3	A0A068JDA3;A0A1S4A1Y9;A0A1S4CM96	A0A068JDA3;A0A1S4A1Y9;A0A1S4CM96	Cel3;LOC107792901;LOC107820555	Endoglucanase	A0A068JDA3_TOBAC;A0A1S4A1Y9_TOBAC;A0A1S4CM96_TOBAC	1								44674.6				62587.7		27876.1	52691.1
A0A068JFR6	Triosephosphate isomerase	LOC107804179	A0A068JFR6	A0A068JFR6	LOC107804179	Triosephosphate isomerase	A0A068JFR6_TOBAC	12	1.87391e+06	2.175e+06	2.08141e+06	2619079	3498917	1.44238e+06	2615221	2.59351e+06	3.29353e+06	2.56131e+06	2.86159e+06	3.20053e+06	2649641	2.41725e+06	2.53362e+06
A0A068JIB0	Fructose-bisphosphate aldolase		A0A068JIB0;A0A1S4D0G2	A0A068JIB0;A0A1S4D0G2	;LOC107824494	Fructose-bisphosphate aldolase	A0A068JIB0_TOBAC;A0A1S4D0G2_TOBAC	21	9648224	6.58454e+06	8537068	7.64669e+06	4.37665e+06	6638025	8691320	7.69951e+06	10854261	5.85225e+06	3.13031e+06	8600133	8109000	6.98077e+06	7375853
A0A068LR70	HSP18.9		A0A068LR70;A0A1S3ZTK6	A0A068LR70;A0A1S3ZTK6	;LOC107790339	HSP18.9;18.2 kDa class I heat shock protein-like	A0A068LR70_TOBAC;A0A1S3ZTK6_TOBAC	2						61921.8	52183.5	24083.1	77501.8	33683.2	64910	15626.9	38011.3	35917	29410.7
A0A075EYQ4	Ubiquitin-conjugating enzyme E2 35-like protein	Fni3	A0A075EYQ4	A0A075EYQ4	Fni3	Ubiquitin-conjugating enzyme E2 35-like protein	A0A075EYQ4_TOBAC	4	54458.5	45463.5	82260.1	147985	24387	49368.6	28602.3	25226.1	32934.9	123411	18518.7	17025.7	42180	32008.3	25022.7
A0A075EYQ6	Eukaryotic translation initiation factor 5A	eIF-5A3	A0A075EYQ6	A0A075EYQ6	eIF-5A3	Eukaryotic translation initiation factor 5A	A0A075EYQ6_TOBAC	1	386311	214456	174300	825815	281031	2.16145e+06	736637	598600	945146	873729	553074	353404	578603	621442	629210
A0A075EYT4	Acyl-coenzyme A oxidase		A0A075EYT4;A0A075EZT4	A0A075EYT4;A0A075EZT4	;Acx1B	Acyl-coenzyme A oxidase	A0A075EYT4_TOBAC;A0A075EZT4_TOBAC	18	978281	888563	949147	743624	279376	467901	735992	674431	784635	467076	175392	577128	610095	567131	568163
A0A075EZS4	"Glyoxisomal malate dehydrogenase	gMDH	A0A075EZS4;A0A1S4AGW0;A0A1S4B5M6	A0A075EZS4;A0A1S4AGW0;A0A1S4B5M6	gMDH;LOC107797501;LOC107804686	"Glyoxisomal malate dehydrogenase;malate dehydrogenase, glyoxysomal;malate dehydrogenase, glyoxysomal-like"	A0A075EZS4_TOBAC;A0A1S4AGW0_TOBAC;A0A1S4B5M6_TOBAC	2		85149	29255.6	63029.1	36069.4		30651.6	21036.6	33663.7	39596.6	88967.5	35619.3	20128.2	37423.6	27773
A0A075EZS9	Osmotin-like protein	LOC543971	A0A075EZS9;A0A1S4B7R8	A0A075EZS9;A0A1S4B7R8	LOC543971;LOC107805329	Osmotin-like protein;osmotin-like protein	A0A075EZS9_TOBAC;A0A1S4B7R8_TOBAC	1	4016264			1.98916e+06		892655	400565	324564		715087	102045	13852.1	380470	228998	283985
A0A075EZT7	Proteinase inhibitor II	cevi57	A0A075EZT7;Q40561	A0A075EZT7;Q40561	cevi57;	Proteinase inhibitor II;Proteinase inhibitor type-2	A0A075EZT7_TOBAC;IP21_TOBAC	13	6136420			7.27636e+06	126683	4567170	1.80114e+06	1.31877e+06	331352	2486205	306375	165618	1483717	1.24281e+06	1.20455e+06
A0A075F1T0	Somatic embryogenesis receptor kinase 3B	SERK3B	A0A075F1T0;A0A1S3Z520;A0A1S3Z575;A0A1S4DJL5;A0A1S4DJP8;A0A1S4DJY6	A0A075F1T0;A0A1S3Z520;A0A1S3Z575;A0A1S4DJL5;A0A1S4DJP8;A0A1S4DJY6	SERK3B;LOC107783053;LOC107783053;LOC107830517;LOC107830517;LOC107830517	Somatic embryogenesis receptor kinase 3B;BRASSINOSTEROID INSENSITIVE 1-associated receptor kinase 1-like isoform X1;BRASSINOSTEROID INSENSITIVE 1-associated receptor kinase 1-like isoform X2;BRASSINOSTEROID INSENSITIVE 1-associated receptor kinase 1-like isoform X3;BRASSINOSTEROID INSENSITIVE 1-associated receptor kinase 1-like isoform X1;BRASSINOSTEROID INSENSITIVE 1-associated receptor kinase 1…	A0A075F1T0_TOBAC;A0A1S3Z520_TOBAC;A0A1S3Z575_TOBAC;A0A1S4DJL5_TOBAC;A0A1S4DJP8_TOBAC;A0A1S4DJY6_TOBAC	3	2.21702e+06	218477		765206	586475	743494	334756	538002	502351	720626	445331	192399	625964	527828	520256
A0A075F1U0	Constitutive plastid-lipid associated protein	CHRD	A0A075F1U0	A0A075F1U0	CHRD	Constitutive plastid-lipid associated protein	A0A075F1U0_TOBAC	3	1.19614e+06	376202	403710	720795	388351	615438	401872	470182	463486	501486	467870	286334	445126	396868	440459
A0A075F1V0	Malate dehydrogenase	mMDH	A0A075F1V0;A0A1S4CNK5	A0A075F1V0;A0A1S4CNK5	mMDH;LOC107820966	Malate dehydrogenase	A0A075F1V0_TOBAC;A0A1S4CNK5_TOBAC	23	6746871	9169647	7507293	5798113	24433390	5.9196e+06	4.52894e+06	6.44958e+06	6.44746e+06	9516380	38513372	9421907	6795664	7.11359e+06	6782320
A0A075F2G1	Folate gamma-glutamyl hydrolase	GGH2	A0A075F2G1;A0A1S4DD03	A0A075F2G1;A0A1S4DD03	GGH2;LOC107828474	Folate gamma-glutamyl hydrolase	A0A075F2G1_TOBAC;A0A1S4DD03_TOBAC	11		1.05042e+06	1209264	241264	321193	253407	475896	385904	401807	97585.1	609418	305817	271511	316395	314544
A0A075F2H1	Peptidylprolyl isomerase	CIP3	A0A075F2H1	A0A075F2H1	CIP3	Peptidylprolyl isomerase	A0A075F2H1_TOBAC	1	364437	803234	727706		136565			440418		225291		459058	200415	187704	183448
A0A075F2H4	Ubiquitin-conjugating enzyme E2 36-like protein	Ubc13-2	A0A075F2H4	A0A075F2H4	Ubc13-2	Ubiquitin-conjugating enzyme E2 36-like protein	A0A075F2H4_TOBAC	10	451828	4.8352e+06	1.5087e+06	1.60594e+06	969038	2977509	1.52343e+06	1.00602e+06	570449	1.61144e+06	993212	477751	981932	1.05496e+06	1.08544e+06
A0A075F933	Cysteine proteinase inhibitor	CYS3	A0A075F933	A0A075F933	CYS3	Cysteine proteinase inhibitor	A0A075F933_TOBAC	3	404230			735352	61744.1	506004	190164	113053		118359	113908	44615.7	218042	125089	194667
A0A075F946	Cysteine protease inhibitor	CYS4	A0A075F946	A0A075F946	CYS4	Cysteine protease inhibitor	A0A075F946_TOBAC	2			57540.9		62382.9		351567	440750			44058.8	45572.7	47850.7		60568
A0A075F955	Cysteine protease inhibitor	CYS9	A0A075F955	A0A075F955	CYS9	Cysteine protease inhibitor	A0A075F955_TOBAC	1	312148	3.79975e+06	4719982	382561	68440.4	171880	60328.7	126395	323036	125954	1.13004e+06	1.2293e+06	1.75686e+06	107714	102919
A0A075F9G5	Cysteine protease inhibitor	CYS2	A0A075F9G5	A0A075F9G5	CYS2	Cysteine protease inhibitor	A0A075F9G5_TOBAC	3	1.64783e+06	2.57055e+06	2.03022e+06	2638264	1038529	779838	1.01782e+06	1.29295e+06	3819979	749865	927710	925821	1329914	1.21437e+06	1.26584e+06
A0A075M4T0	Ribulose bisphosphate carboxylase large chain (Fragment)	rbcL	A0A075M4T0;A0A140G1S3;A0A1C3HPR1;A0A1U8QDS2;P00876;Q33C26;Q3C1J4;Q8RU60;S4X189	A0A075M4T0;A0A140G1S3;A0A1C3HPR1;A0A1U8QDS2;P00876;Q33C26;Q3C1J4;Q8RU60;S4X189	rbcL	Ribulose bisphosphate carboxylase large chain (Fragment);Ribulose bisphosphate carboxylase large chain;Ribulose bisphosphate carboxylase large chain (Fragment);Ribulose bisphosphate carboxylase large chain;Ribulose bisphosphate carboxylase large chain;Ribulose bisphosphate carboxylase large chain;Ribulose bisphosphate carboxylase large chain;Ribulose bisphosphate carboxylase large chain;Ribulose …	A0A075M4T0_TOBAC;A0A140G1S3_TOBAC;A0A1C3HPR1_TOBAC;A0A1U8QDS2_NICSY;RBL_TOBAC;RBL_NICTO;RBL_NICSY;RBL_ATRBE;S4X189_TOBAC	2		46819.2	52423.9	167169	55820.8	100811	51871.1	31398.5	43370.8	96078.1	90260.5	122703	104811	57412.7	69533.4
A0A075QLS4	Eukaryotic translation initiation factor NCBP-like protein	LOC107814214	A0A075QLS4;A0A075QVP3	A0A075QLS4;A0A075QVP3	LOC107814214;LOC107808007	Eukaryotic translation initiation factor NCBP-like protein	A0A075QLS4_TOBAC;A0A075QVP3_TOBAC	4	93493	54963.8	58072.7	106992	45781.9		25185.1	58974.5	53252.8	44352.8	38757.9	43728.5	41610.9	27472.9	30846.1
A0A075QLS6	Eukaryotic initiation factor 4E		A0A075QLS6;A0A075QQ08;A0A1J0FAS2;A0A1J0FAS9;A0A1S3Y855;D3UW24;D9IP72;D9IP73;Q66UV4;S4X167;U6BL42	A0A075QLS6;A0A075QQ08;A0A1J0FAS2;A0A1J0FAS9;A0A1S3Y855;D3UW24;D9IP72;D9IP73;Q66UV4;S4X167;U6BL42	;LOC107829212;;;LOC107773302;eIF4E;eIF4E;eIF4E;eIF4E;eIF4E;eIF4E	Eukaryotic initiation factor 4E;Eukaryotic initiation factor 4E;eIF4E1b;eIF4E1a;eukaryotic translation initiation factor 4E-1-like;Translation initiation factor eIF4E;Eukaryotic translation initiation factor 4E;Eukaryotic translation initiation factor 4E;Eukaryotic initiation factor 4E;Eukaryotic translation initiation factor 4E;Eukarytic translation initiation factor	A0A075QLS6_TOBAC;A0A075QQ08_TOBAC;A0A1J0FAS2_TOBAC;A0A1J0FAS9_TOBAC;A0A1S3Y855_TOBAC;D3UW24_TOBAC;D9IP72_TOBAC;D9IP73_TOBAC;Q66UV4_TOBAC;S4X167_TOBAC;U6BL42_TOBAC	1	70682.5	61907.6	85071.7	106296	24145.9	67708.2	50341.1	62111.5	62308.1	56534.3	35522.7	46518.9	45713.3	43183.6	43506.2
A0A075QPA9	Eukaryotic initiation factor iso4E	LOC107770125	A0A075QPA9;A0A1J0FAS8	A0A075QPA9;A0A1J0FAS8	LOC107770125;	Eukaryotic initiation factor iso4E;eIF4E2b	A0A075QPA9_TOBAC;A0A1J0FAS8_TOBAC	2	211664	195731	207653	105659	81118.2	63110.5	85137.8	123202	167171	109605	91102.6	78277.9	103124	97278.3	98721.4
A0A076FNG8	MIP protein	MIP	A0A076FNG8	A0A076FNG8	MIP	MIP protein	A0A076FNG8_TOBAC	2	1.95144e+06	555286	553221	1.94035e+06	1.14214e+06	814166	1.83776e+06	1.8035e+06	805433	1.0426e+06	629037	2467393	1.52438e+06	1.53355e+06	1357997
A0A076FQ13	CONSTANS interacting protein 2a	CIP2a	A0A076FQ13;A0A1S4AHJ9;A0A1S4CME4	A0A076FQ13;A0A1S4AHJ9;A0A1S4CME4	CIP2a;LOC107797519;LOC107820349	CONSTANS interacting protein 2a;nuclear transcription factor Y subunit C-1-like;nuclear transcription factor Y subunit C-1-like	A0A076FQ13_TOBAC;A0A1S4AHJ9_TOBAC;A0A1S4CME4_TOBAC	3	116650	94126.1	63830.8	47043.5	104610	113130	49498.9	56733.9	89726.7	179054	203466	131992	84679.3	80540.2	53605.6
A0A076FU21	Temperature-induced lipocalin	TIL	A0A076FU21;A0A1S4BKP9	A0A076FU21;A0A1S4BKP9	TIL;LOC107809341	Temperature-induced lipocalin;temperature-induced lipocalin-1-like	A0A076FU21_TOBAC;A0A1S4BKP9_TOBAC	3		801766	106038		268679	508590	147487	85582.5	37377.1	91793.4	226417	50093.8	103472	128333	127348
A0A076FU26	CONSTANS interacting protein 2b	CIP2b	A0A076FU26;A0A1S4AVF1	A0A076FU26;A0A1S4AVF1	CIP2b;LOC107801701	CONSTANS interacting protein 2b;nuclear transcription factor Y subunit C-9-like isoform X2	A0A076FU26_TOBAC;A0A1S4AVF1_TOBAC	1
A0A076KWF7	"Beta-fructofuranosidase, transcript variant 2		A0A076KWF7;A0A1S3X034;A0A1S3XT26	A0A076KWF7;A0A1S3X034;A0A1S3XT26	;LOC107759825;LOC107768486	"Beta-fructofuranosidase, transcript variant 2;probable alkaline/neutral invertase D;probable alkaline/neutral invertase D"	A0A076KWF7_TOBAC;A0A1S3X034_TOBAC;A0A1S3XT26_TOBAC	9	65541	210657	127751	176419	193374		285015	165367	379881	147890	146407	334171	146817	182183	169048
A0A076KWF9	Gluaredoxin	LOC107801695	A0A076KWF9	A0A076KWF9	LOC107801695	Gluaredoxin	A0A076KWF9_TOBAC	11	2523970	716256	1.03329e+06	2.53471e+06	1.36166e+06	2.01159e+06	363256	823784	778341	3.25736e+06	1.42008e+06	884004	1094795	1.0028e+06	935692
A0A076KWG2	"Malate dehydrogenase		A0A076KWG2;A0A1S3XVI5;A0A1S3YQS9	A0A076KWG2;A0A1S3XVI5;A0A1S3YQS9	;LOC107769200;LOC107778629	"Malate dehydrogenase;malate dehydrogenase [NADP], chloroplastic-like isoform X1;malate dehydrogenase [NADP], chloroplastic-like isoform X1"	A0A076KWG2_TOBAC;A0A1S3XVI5_TOBAC;A0A1S3YQS9_TOBAC	2		124924	109776		106763		41435.4	73713.1	72398	175674	181183	156924	67582.5	81003.5	70712.2
A0A076KWG3	Transaldolase	LOC107792012	A0A076KWG3	A0A076KWG3	LOC107792012	Transaldolase	A0A076KWG3_TOBAC	1	229851	535800	749343	379738	351610	97705.6	252633	316851	354682	113592	58569.5	345669	261311	277626	242664
A0A076KWG4	CLB1	LOC107779296	A0A076KWG4;A0A1S3YSN7	A0A076KWG4;A0A1S3YSN7	LOC107779296	CLB1;synaptotagmin-5-like isoform X1	A0A076KWG4_TOBAC;A0A1S3YSN7_TOBAC	3				101526	79126.5		55418.2	58542.7	185669	62182	46776.4	127104	21771.6	69966.4	139423
A0A076KX83	Non-symbiotic hemoglobin class 1	LOC107773449	A0A076KX83	A0A076KX83	LOC107773449	Non-symbiotic hemoglobin class 1	A0A076KX83_TOBAC	4	900423	280399	303063	399249	153112	718957	575739	368258	467413	395779	169247	132444	297264	364334	380097
A0A076KX89	Biotin carboxyl carrier protein of acetyl-CoA carboxylase		A0A076KX89;A0A1S3ZMX9	A0A076KX89;A0A1S3ZMX9	;LOC107788710	Biotin carboxyl carrier protein of acetyl-CoA carboxylase	A0A076KX89_TOBAC;A0A1S3ZMX9_TOBAC	2	2.03291e+06	202109	265504	512078	313056	707096	294101	321370	402604	583099	430584	321181	389506	365952	348412
A0A076L1Z5	Remorin 2	LOC107810092	A0A076L1Z5	A0A076L1Z5	LOC107810092	Remorin 2	A0A076L1Z5_TOBAC	1	268199	157103	108984		224367	296413	259722	391948	317178	606782	1.02506e+06	408983	391029	304870	341173
A0A076L203	Beta expansin		A0A076L203;A0A1S3X3X6;A0A1S4DEC3	A0A076L203;A0A1S3X3X6;A0A1S4DEC3	;LOC107760991;LOC107828836	Beta expansin;expansin-B15-like;expansin-B15-like	A0A076L203_TOBAC;A0A1S3X3X6_TOBAC;A0A1S4DEC3_TOBAC	1		7.94327e+06	9640765		33583.6	2.37666e+06	207254	83175.6	73581.3			102471	91470.1	88000.9
A0A076L2E1	Nascent polypeptide-associated complex subunit beta	LOC107797283	A0A076L2E1;A0A1S3XFC3;A0A1S3ZSD7;A0A1S4D312	A0A076L2E1;A0A1S3XFC3;A0A1S3ZSD7;A0A1S4D312	LOC107797283;LOC107764413;LOC107789854;LOC107825427	Nascent polypeptide-associated complex subunit beta	A0A076L2E1_TOBAC;A0A1S3XFC3_TOBAC;A0A1S3ZSD7_TOBAC;A0A1S4D312_TOBAC	2		854680	930876		58283.8	306099	158366	243443	569194	149045	216574	78304.2	81045.3	180610	273709
A0A076L2E2	40S ribosomal protein S25	LOC107815372	A0A076L2E2;A0A1S3ZK73	A0A076L2E2;A0A1S3ZK73	LOC107815372;LOC107787568	40S ribosomal protein S25	A0A076L2E2_TOBAC;A0A1S3ZK73_TOBAC	7	4644788	1.30906e+06	880979	4.35304e+06	2174050	3206321	2.87122e+06	2.94578e+06	3.84525e+06	2.88264e+06	2.60253e+06	2.28103e+06	2.33961e+06	2.62828e+06	2380847
A0A076L2E7	3-desoxy-D-manno octulosonic acid-8-phosphate synthase		A0A076L2E7;A0A1S3XA08;A0A1S4CUN3	A0A076L2E7;A0A1S3XA08;A0A1S4CUN3	;LOC107762726;LOC107822777	3-desoxy-D-manno octulosonic acid-8-phosphate synthase;2-dehydro-3-deoxyphosphooctonate aldolase 1-like;2-dehydro-3-deoxyphosphooctonate aldolase 1	A0A076L2E7_TOBAC;A0A1S3XA08_TOBAC;A0A1S4CUN3_TOBAC	7	765228	539365	494067	439688	246645	651103	573716	661306	810480	423078	448903	400661	494981	459619	474450
A0A076L2G1	Sulfurtransferase	LOC107787523	A0A076L2G1	A0A076L2G1	LOC107787523	Sulfurtransferase	A0A076L2G1_TOBAC	4	180517	189986	206635	251755	256130	127001	159383	172214	213575	120051	133862	166320	156954	152755	209914
A0A076L4N5	Calcineurin B-like 1	LOC107823299	A0A076L4N5;A0A1S3YYD8	A0A076L4N5;A0A1S3YYD8	LOC107823299;LOC107780982	Calcineurin B-like 1;calcineurin B-like protein 1	A0A076L4N5_TOBAC;A0A1S3YYD8_TOBAC	1	17744.1				44015.9	89595.1	27469.2	28528.9	45387.3	54178.3	39622.3	35313.6	32593.3	31077.8	32245.3
A0A076L4P1	SPM1 protein		A0A076L4P1;A0A1S3XFN6;A0A1S3XZ25	A0A076L4P1;A0A1S3XFN6;A0A1S3XZ25	;LOC107764611;LOC107770315	SPM1 protein;spermine synthase-like;spermine synthase	A0A076L4P1_TOBAC;A0A1S3XFN6_TOBAC;A0A1S3XZ25_TOBAC	1		58891	39319.4					26950		55044.5	101810	73009.5	35121.9	66221.3	7889.27
A0A077D7P8	Ripening regulated protein DDTFR8		A0A077D7P8;A0A1S3XPT6;A0A1S4A477;A0A1S4A4A8	A0A077D7P8;A0A1S3XPT6;A0A1S4A477;A0A1S4A4A8	;LOC107767457;LOC107793601;LOC107793601	Ripening regulated protein DDTFR8;uncharacterized protein OsI_027940-like;uncharacterized protein OsI_027940-like isoform X1;uncharacterized protein Os08g0359500-like isoform X2	A0A077D7P8_TOBAC;A0A1S3XPT6_TOBAC;A0A1S4A477_TOBAC;A0A1S4A4A8_TOBAC	6	369164	299142	364390	311109	403042	277170	186943	329227	180167	136527	861754	281528	267662	280959	289905
A0A077D830	"Superoxide dismutase copper chaperone isoform 1		A0A077D830;A0A1S4DBM5;A0A1S4DBQ4	A0A077D830;A0A1S4DBM5;A0A1S4DBQ4	;LOC107828097;LOC107828097	"Superoxide dismutase copper chaperone isoform 1;copper chaperone for superoxide dismutase, chloroplastic/cytosolic-like isoform X1;copper chaperone for superoxide dismutase, chloroplastic/cytosolic-like isoform X2"	A0A077D830_TOBAC;A0A1S4DBM5_TOBAC;A0A1S4DBQ4_TOBAC	3	143775	479339	417889	155486	290302	220773	186438	155935	191641	453280	246068	196245	153353	160694	179784
A0A077D837	Glutathione synthetase	LOC107832748	A0A077D837	A0A077D837	LOC107832748	Glutathione synthetase	A0A077D837_TOBAC	7	40774.3	122725	130213	52894.8	65787.5	35737.5	57614.1	65909.4	70386.2	73163.2	65808.7	141453	90122.6	71992.9	70364.3
A0A077D849	Eukaryotic translation initiation factor 5A	LOC107788104	A0A077D849;A0A1S3YXL3	A0A077D849;A0A1S3YXL3	LOC107788104;LOC107780536	Eukaryotic translation initiation factor 5A	A0A077D849_TOBAC;A0A1S3YXL3_TOBAC	1	808618	130924	121878	656947	71495.5	3.01238e+06	610219	429688	480736	345653	177229	152024	499869	493535	458471
A0A077D9N5	Peroxiredoxin		A0A077D9N5;A0A1S4DK72	A0A077D9N5;A0A1S4DK72	;LOC107830577	Peroxiredoxin	A0A077D9N5_TOBAC;A0A1S4DK72_TOBAC	4	1362590	1.41533e+06	1.92709e+06	1.5055e+06	820490	679187	1.2561e+06	1.0344e+06	1.64705e+06	717577	1.65072e+06	1.23412e+06	1.21508e+06	1040187	937455
A0A077D9P0	40S ribosomal protein S17	LOC107769059	A0A077D9P0;A0A1S3YDL0;A0A1S3YT61;A0A1S4A9D1	A0A077D9P0;A0A1S3YDL0;A0A1S3YT61;A0A1S4A9D1	LOC107769059;LOC107775156;LOC107779419;LOC107795182	40S ribosomal protein S17;40S ribosomal protein S17-like;40S ribosomal protein S17-like;40S ribosomal protein S17-like	A0A077D9P0_TOBAC;A0A1S3YDL0_TOBAC;A0A1S3YT61_TOBAC;A0A1S4A9D1_TOBAC	7	87244.3	117029	82228.8	117183	31991.2	447695	256058	197158	29790.6	86017	58564.2	88013.6	115421	140293	134954
A0A077D9Q0	FAM32A protein	LOC107825775	A0A077D9Q0;A0A1S3Z6L4	A0A077D9Q0;A0A1S3Z6L4	LOC107825775;LOC107783554	FAM32A protein;protein FAM32A-like	A0A077D9Q0_TOBAC;A0A1S3Z6L4_TOBAC	1	61917.8					240439	75644.4		46579.5	58731.9			58050.7	67554.4	88954.8
A0A077D9R7	L-lactate dehydrogenase	LOC107806030	A0A077D9R7	A0A077D9R7	LOC107806030	L-lactate dehydrogenase	A0A077D9R7_TOBAC	7	489144	1.03461e+06	1.31118e+06	856293	255642	109911	388657	329654	686473	87430.6	223131	562541	394420	301597	411411
A0A077DBL0	Xyloglucan-specific fungal endoglucanase inhibitor protein		A0A077DBL0	A0A077DBL0		Xyloglucan-specific fungal endoglucanase inhibitor protein	A0A077DBL0_TOBAC	2	20706.5	1.43033e+06	1.25425e+06	158220	971738			384346	915988	515981	1.23547e+06	776520	402060	481545	481163
A0A077DBL2	"20 kDa chaperonin, chloroplastic-like"	LOC107831277	A0A077DBL2	A0A077DBL2	LOC107831277	"20 kDa chaperonin, chloroplastic-like"	A0A077DBL2_TOBAC	1	51795	91548.8	86328.8			77169.5	207855	145006	268011	65218.9	152382	128355	133308	155553	170628
A0A077DBL4	Calnexin-like protein		A0A077DBL4	A0A077DBL4		Calnexin-like protein	A0A077DBL4_TOBAC	29	881404	224480	284557	1.16249e+06	2.44436e+06	635152	2.37593e+06	1.26519e+06	1.39747e+06	1.11373e+06	916806	1.83538e+06	1.41444e+06	1341022	1.40356e+06
A0A077DCK3	ATP-dependent Clp protease proteolytic subunit	LOC107771859	A0A077DCK3;A0A1S3X2P4;A0A1S4BMH5;A0A1S4CH40	A0A077DCK3;A0A1S3X2P4;A0A1S4BMH5;A0A1S4CH40	LOC107771859;LOC107760634;LOC107809867;LOC107818763	ATP-dependent Clp protease proteolytic subunit	A0A077DCK3_TOBAC;A0A1S3X2P4_TOBAC;A0A1S4BMH5_TOBAC;A0A1S4CH40_TOBAC	3		7555.91	23667.5		74093.9		15346.1			22602.4	68069.4	39829		74390.1	40966
A0A077DCK9	Carbonic anhydrase	LOC107821152	A0A077DCK9;A0A1S3X5I0	A0A077DCK9;A0A1S3X5I0	LOC107821152;LOC107761423	Carbonic anhydrase	A0A077DCK9_TOBAC;A0A1S3X5I0_TOBAC	7	195413	193087	168470	139005	158148	243574	156865	163313	248310	130898	241690	277969	162865	165513	163444
A0A077DCL2	Elongation factor 1-delta-like isoform 2		A0A077DCL2;A0A1S3ZYH7;A0A1S3ZYK1	A0A077DCL2;A0A1S3ZYH7;A0A1S3ZYK1	;LOC107791787;LOC107791787	Elongation factor 1-delta-like isoform 2;elongation factor 1-delta 1-like isoform X1;elongation factor 1-delta 1-like isoform X2	A0A077DCL2_TOBAC;A0A1S3ZYH7_TOBAC;A0A1S3ZYK1_TOBAC	2	366062	2.20655e+06	2.50928e+06	585540	8684815		99874.8	116506	532458	7340844	13183037	2.51354e+06	3.04959e+06	2.75224e+06	1.22829e+06
A0A077DCL5	22.0 kDa class IV heat shock protein-like	LOC107776919	A0A077DCL5;A0A1S3ZYC0	A0A077DCL5;A0A1S3ZYC0	LOC107776919;LOC107791725	22.0 kDa class IV heat shock protein-like	A0A077DCL5_TOBAC;A0A1S3ZYC0_TOBAC	1							121672	66978.8	148124					126479
A0A077DCL8	Phosphoenolpyruvate carboxykinase		A0A077DCL8;A0A1S3X593;A0A1S4B8N9	A0A077DCL8;A0A1S3X593;A0A1S4B8N9	;LOC107761446;LOC107805694	Phosphoenolpyruvate carboxykinase;phosphoenolpyruvate carboxykinase [ATP]-like;phosphoenolpyruvate carboxykinase [ATP]-like	A0A077DCL8_TOBAC;A0A1S3X593_TOBAC;A0A1S4B8N9_TOBAC	7	77736	272695	243071		66452.9	38534.2	111068	119054	273077	396176	139498	231564	325741	108873	91195.1
A0A088D8W7	"Permease in chloroplast	PIC1	A0A088D8W7;A0A1S3ZR21	A0A088D8W7;A0A1S3ZR21	PIC1;LOC107789455	"Permease in chloroplast;protein TIC 21, chloroplastic-like"	A0A088D8W7_TOBAC;A0A1S3ZR21_TOBAC	1	114877	131541	75834.9	1.17462e+06	159563	501394	245643	201960	179245	32331.8		185749	176997	154253	191224
A0A097BTW6	Mitochondrial-like betaine aldehyde dehydrogenase 2		A0A097BTW6;A0A0C4FSU1	A0A097BTW6;A0A0C4FSU1	;BADH3	Mitochondrial-like betaine aldehyde dehydrogenase 2;BADH3 protein	A0A097BTW6_TOBAC;A0A0C4FSU1_TOBAC	2	326319	179172	196263		98606.5				119030	105399	38744.2	103081	162617	115539
A0A097BTX9	Mitochondrial carnitine/acylcarnitine carrier-like protein-like isoform 1	LOC107790364	A0A097BTX9;A0A1S4DAN8	A0A097BTX9;A0A1S4DAN8	LOC107790364;LOC107827620	Mitochondrial carnitine/acylcarnitine carrier-like protein-like isoform 1;mitochondrial carnitine/acylcarnitine carrier-like protein	A0A097BTX9_TOBAC;A0A1S4DAN8_TOBAC	4	98096.7	313122			92689.9	39433.9	135965	143791	104626	45897.7	70748.1	229323	128679	832547	115289
A0A097BTY6	Pirin-like protein	LOC107759024	A0A097BTY6;A0A1S4D914	A0A097BTY6;A0A1S4D914	LOC107759024;LOC107827323	Pirin-like protein;pirin-like protein	A0A097BTY6_TOBAC;A0A1S4D914_TOBAC	3		80450.9	95649.6		228396		43018.6		70943.7				229895	36750	39721.6
A0A097BTZ1	ATP-dependent Clp protease proteolytic subunit		A0A097BTZ1;A0A1S4AVL7;A0A1S4BS96;A0A1S4BSJ5	A0A097BTZ1;A0A1S4AVL7;A0A1S4BS96;A0A1S4BSJ5	;LOC107801881;LOC107811365;LOC107811365	ATP-dependent Clp protease proteolytic subunit	A0A097BTZ1_TOBAC;A0A1S4AVL7_TOBAC;A0A1S4BS96_TOBAC;A0A1S4BSJ5_TOBAC	2	179015	163485	113514		133700		119829	99373.4	148346	81457.6	169773		120795	107024	141538
A0A097BTZ6	Mago nashi-like protein	LOC107779340	A0A097BTZ6	A0A097BTZ6	LOC107779340	Mago nashi-like protein	A0A097BTZ6_TOBAC	1		481500	241618	104051	313447	76885	225414	226370							237831
A0A097BU03	ER6 protein	LOC107779947	A0A097BU03;A0A1S3ZS56	A0A097BU03;A0A1S3ZS56	LOC107779947;LOC107789885	ER6 protein;universal stress protein A-like protein	A0A097BU03_TOBAC;A0A1S3ZS56_TOBAC	1	505484	90391.5	133794	317776	112936	395571	142537	164646	211422	208322	178915	217397	192081	177722	144821
A0A097BU06	"Succinate--CoA ligase [ADP-forming] subunit alpha, mitochondrial		A0A097BU06;A0A1S3Z6N8;A0A1S4DJ12	A0A097BU06;A0A1S3Z6N8;A0A1S4DJ12	;LOC107783576;LOC107830273	"Succinate--CoA ligase [ADP-forming] subunit alpha, mitochondrial;Succinate--CoA ligase [ADP-forming] subunit alpha, mitochondrial;Succinate--CoA ligase [ADP-forming] subunit alpha, mitochondrial"	A0A097BU06_TOBAC;A0A1S3Z6N8_TOBAC;A0A1S4DJ12_TOBAC	11	180066	88146.8	116656	218543	40868.3	260404	114365	67359.6	81656.9	78839.8	66661.7	37087.1	91640.4	79397.5	64330.2
A0A097BU11	Nucleobase-ascorbate transporter 6-like isoform 1		A0A097BU11;A0A1S3XTX5;A0A1S3ZN42;A0A1S4ALZ1;A0A1S4AM73;A0A1S4CU49	A0A097BU11;A0A1S3XTX5;A0A1S3ZN42;A0A1S4ALZ1;A0A1S4AM73;A0A1S4CU49	;LOC107768703;LOC107788620;LOC107799171;LOC107799171;LOC107822482	Nucleobase-ascorbate transporter 6-like isoform 1;nucleobase-ascorbate transporter 6-like;nucleobase-ascorbate transporter 6-like;nucleobase-ascorbate transporter 6-like isoform X1;nucleobase-ascorbate transporter 6-like isoform X2;nucleobase-ascorbate transporter 6	A0A097BU11_TOBAC;A0A1S3XTX5_TOBAC;A0A1S3ZN42_TOBAC;A0A1S4ALZ1_TOBAC;A0A1S4AM73_TOBAC;A0A1S4CU49_TOBAC	2		121689	136443				135801	105711		25438.8		221887	187465	128285	217937
A0A097BU16	probable glutathione S-transferase	LOC107789895	A0A097BU16	A0A097BU16	LOC107789895	probable glutathione S-transferase	A0A097BU16_TOBAC	5		159924	92524.8	85465.6	20695.7	140754	104390	87492.2	180362	113805		77065.8	96474.3	50460.2	249874
A0A0A1CNP8	SBT1.5		A0A0A1CNP8;A0A1S3XIJ6	A0A0A1CNP8;A0A1S3XIJ6	;LOC107765585	SBT1.5;subtilisin-like protease SBT1.7 isoform X1	A0A0A1CNP8_TOBAC;A0A1S3XIJ6_TOBAC	5		112871	118684		86693.2		76080	77813.8				80164.8	109764
A0A0A7H8T4	Genome polyprotein		A0A0A7H8T4;A0A0A7H8W8;A0A0A7H9P3;A0A4D6T041;A0A4D6T058;A0A4D6T7K4;A4UQV2;G9IZP9;P04517;Q000U0;Q88507	A0A0A7H8T4;A0A0A7H8W8;A0A0A7H9P3;A0A4D6T041;A0A4D6T058;A0A4D6T7K4;A4UQV2;G9IZP9;P04517;Q000U0;Q88507	;;;;;;;;;;NW	Genome polyprotein	A0A0A7H8T4_TEV;A0A0A7H8W8_TEV;A0A0A7H9P3_TEV;A0A4D6T041_TEV;A0A4D6T058_TEV;A0A4D6T7K4_TEV;A4UQV2_TEV;G9IZP9_TEV;POLG_TEV;Q000U0_TEV;Q88507_TEV	4								111163		48916.9		54717.4			64698.8
A0A0A8J4Z6	Putative aminoacylase	NtACY	A0A0A8J4Z6;A0A1S4CDK9	A0A0A8J4Z6;A0A1S4CDK9	NtACY;LOC107817856	Putative aminoacylase;aminoacylase-1-like	A0A0A8J4Z6_TOBAC;A0A1S4CDK9_TOBAC	14	1212380	1.85426e+06	1.7461e+06	1559965	1394226	903373	1.12527e+06	1.15274e+06	1.54538e+06	1.03135e+06	1.22135e+06	1.10186e+06	1.20929e+06	1.07645e+06	1.12128e+06
A0A0A8WH00	Aquaporin PIP1 5	LOC107806766	A0A0A8WH00;A0A1S4BCD6	A0A0A8WH00;A0A1S4BCD6	LOC107806766	Aquaporin PIP1 5;aquaporin PIP1-2 isoform X2	A0A0A8WH00_TOBAC;A0A1S4BCD6_TOBAC	3		115859	122964		98896.2	108711	71118.3	56500.7			43568.3	91058.7	63181.5	71171.1	62578.2
A0A0A8WH07	Aquaporin PIP2 7a	LOC107789972	A0A0A8WH07;A0A0A8WJI1;Q8W506	A0A0A8WH07;A0A0A8WJI1;Q8W506	LOC107789972;LOC107826207;NtPIP2;1	Aquaporin PIP2 7a;Aquaporin PIP2 7b;Aquaporin	A0A0A8WH07_TOBAC;A0A0A8WJI1_TOBAC;Q8W506_TOBAC	1							24212.6	24778.2				24378	26923.6	15985.9	18923.8
A0A0A8WHB3	Aquaporin PIP1 2b	LOC107779998	A0A0A8WHB3	A0A0A8WHB3	LOC107779998	Aquaporin PIP1 2b	A0A0A8WHB3_TOBAC	1	249893	1.26787e+06	1.53002e+06	837068	1031884	83534.1	2123836	2.05673e+06	1.59993e+06	222022	383805	5.10657e+06	2.14418e+06	2.03913e+06	2.14127e+06
A0A0A8WHB5	Aquaporin PIP2 3a	LOC107782948	A0A0A8WHB5;A0A0A8WK74	A0A0A8WHB5;A0A0A8WK74	LOC107782948;LOC107762778	Aquaporin PIP2 3a;Aquaporin PIP2 3b	A0A0A8WHB5_TOBAC;A0A0A8WK74_TOBAC	1					31294.9								48424.6	40507.9
A0A0A8WHB9	Aquaporin PIP2 6a	LOC107786743	A0A0A8WHB9;A0A0A8WK75	A0A0A8WHB9;A0A0A8WK75	LOC107786743;LOC107815182	Aquaporin PIP2 6a;Aquaporin PIP2 6b	A0A0A8WHB9_TOBAC;A0A0A8WK75_TOBAC	4					42272.1		50951.4			117844		60287.4	342204	39181.9	25561.1
A0A0A8WHC1	Aquaporin PIP2 9a	LOC107764286	A0A0A8WHC1	A0A0A8WHC1	LOC107764286	Aquaporin PIP2 9a	A0A0A8WHC1_TOBAC	1		238953	334291	1.77617e+06	133181	499711	665426	519935	137762			418874	366408	313049	343490
A0A0A8WJH5	Aquaporin PIP2 1		A0A0A8WJH5;A0A1S3ZDF4;A0A1S4BCP4	A0A0A8WJH5;A0A1S3ZDF4;A0A1S4BCP4	;LOC107785545;LOC107806939	Aquaporin PIP2 1;aquaporin PIP2-1-like;aquaporin PIP2-1-like	A0A0A8WJH5_TOBAC;A0A1S3ZDF4_TOBAC;A0A1S4BCP4_TOBAC	3					93233.1	53285.5	151355	121927				94728.9	111686	115508	121626
A0A0A8WJH9	Aquaporin PIP2 4b	LOC107824558	A0A0A8WJH9	A0A0A8WJH9	LOC107824558	Aquaporin PIP2 4b	A0A0A8WJH9_TOBAC	9	173560	295356	368266	552970	384991	190577	395457	370285	154850	81107.2	156144	787264	389491	351045	341308
A0A0A8WK03	Aquaporin PIP1 2a	LOC107812756	A0A0A8WK03	A0A0A8WK03	LOC107812756	Aquaporin PIP1 2a	A0A0A8WK03_TOBAC	2		137322	156036	152266	86801.9		144498	177342	129286	192447		387929	176291	143780	158926
A0A0A8WK73	Aquaporin PIP1 4	LOC107817177	A0A0A8WK73	A0A0A8WK73	LOC107817177	Aquaporin PIP1 4	A0A0A8WK73_TOBAC	2		141163					117110	139920	78595.4			168507	115449		80966.6
A0A0A8WK76	Aquaporin PIP2 9b	LOC107763243	A0A0A8WK76	A0A0A8WK76	LOC107763243	Aquaporin PIP2 9b	A0A0A8WK76_TOBAC	10	90736.6	158095	273832	342695	138692	214620	229511	212187	116514	17748.8	43360.1	239172	124842	125764	124905
A0A0B5D7P3	Polyprotein (Fragment)		A0A0B5D7P3;F1C917;Q84903;V5RF10	A0A0B5D7P3;F1C917;Q84903;V5RF10		Polyprotein (Fragment);Polyprotein (Fragment);Coat protein (Fragment);Polyprotein (Fragment)	A0A0B5D7P3_9POTV;F1C917_9POTV;Q84903_9POTV;V5RF10_9POTV	1	5.10438e+06	762704	348283				162703	506508	134369	1210563		436574	500586	508305	509262
A0A0C4FST6	DEF1 protein	DEF1	A0A0C4FST6;Q9MB66	A0A0C4FST6;Q9MB66	DEF1;Nt-thionin	DEF1 protein;Thionin like protein	A0A0C4FST6_TOBAC;Q9MB66_TOBAC	2	113686336			24907678	366946	5560036	2190655	3882240	238119	5190485	1.61281e+06	465751	3.58291e+06	3.46604e+06	3.44902e+06
A0A0C4FST7	"BADH1 protein	BADH1	A0A0C4FST7;A0A1S4BAR2	A0A0C4FST7;A0A1S4BAR2	BADH1;LOC107806351	"BADH1 protein;betaine aldehyde dehydrogenase, chloroplastic-like"	A0A0C4FST7_TOBAC;A0A1S4BAR2_TOBAC	20	2.77314e+06	1.87424e+06	2202280	921756	1.52119e+06	1.12485e+06	1.42812e+06	1.58248e+06	3.13906e+06	1.5726e+06	1.58132e+06	1.42914e+06	1731535	1.99651e+06	1.63365e+06
A0A0C4FSU4	BADH2 protein	BADH2	A0A0C4FSU4	A0A0C4FSU4	BADH2	BADH2 protein	A0A0C4FSU4_TOBAC	1	2.80414e+06	743516	1.21887e+06	1.48896e+06	641598	1.32781e+06	878145	1.01076e+06	876533	1.05239e+06	746889	477578	1.06516e+06	903522	779936
A0A0C4Y311	"Nicotiana tabacum cultivar SR1 cystathionine gamma synthase 1 mRNA	LOC107774020	A0A0C4Y311;A0A1S3YA41;A0A1S4CU66;Q9ZPL5;W8SGH6	A0A0C4Y311;A0A1S3YA41;A0A1S4CU66;Q9ZPL5;W8SGH6	LOC107774020;LOC107774020;LOC107822634;metB;	"Nicotiana tabacum cultivar SR1 cystathionine gamma synthase 1 mRNA;cystathionine gamma-synthase 1, chloroplastic-like isoform X2;cystathionine gamma-synthase 1, chloroplastic-like;Cystathionine gamma-synthase;Cystathionine gamma synthase"	A0A0C4Y311_TOBAC;A0A1S3YA41_TOBAC;A0A1S4CU66_TOBAC;Q9ZPL5_TOBAC;W8SGH6_TOBAC	1			48720.3						12436.7	26869.7				25784.1	26678.1
A0A0C5B2Y6	Ribosomal protein L2	rpl2	A0A0C5B2Y6;A0A172CNY1;A0A1S4EUK8;Q5M9S7	A0A0C5B2Y6;A0A172CNY1;A0A1S4EUK8;Q5M9S7	rpl2	Ribosomal protein L2;Ribosomal protein L2;ribosomal protein L2;Ribosomal protein L2	A0A0C5B2Y6_9SOLA;A0A172CNY1_TOBAC;A0A1S4EUK8_TOBAC;Q5M9S7_TOBAC	2															18435.3
A0A0C5B730	ATPase subunit 8	atp8	A0A0C5B730;A0A0M4K692;A0A172ELT8;Q5M9V8	A0A0C5B730;A0A0M4K692;A0A172ELT8;Q5M9V8	atp8;orfB;orfB;orfB	ATPase subunit 8;ORFB protein;OrfB protein;OrfB protein	A0A0C5B730_9SOLA;A0A0M4K692_TOBAC;A0A172ELT8_TOBAC;Q5M9V8_TOBAC	2				207274			261711	221122				31790.9			94953.9
A0A0C5B7G7	NADH dehydrogenase subunit 2 (Fragment)	nad2	A0A0C5B7G7;A0A0M4K453;A0A172CKR7;Q5MA39	A0A0C5B7G7;A0A0M4K453;A0A172CKR7;Q5MA39	nad2	NADH dehydrogenase subunit 2 (Fragment);NADH dehydrogenase subunit 2;NADH dehydrogenase subunit 2;NADH dehydrogenase subunit 2	A0A0C5B7G7_9SOLA;A0A0M4K453_TOBAC;A0A172CKR7_TOBAC;Q5MA39_TOBAC	5				138841	46145.2		101225	115357				204917	89503.4	107096	99459.4
A0A0C5B9U2	Cytochrome b	cob	A0A0C5B9U2;Q5MA49;Q95871	A0A0C5B9U2;Q5MA49;Q95871	cob;cob;Ntabcob	Cytochrome b	A0A0C5B9U2_9SOLA;Q5MA49_TOBAC;Q95871_TOBAC	2		624433	310199	136080	162897	42997	123528	112890	48945.7	20256.5	44183.2	295461	80598.5	122066	112783
A0A0D3L681	PGIP		A0A0D3L681;A0A0H3U5M2	A0A0D3L681;A0A0H3U5M2	;PGIP1	PGIP;Polygalacturonase inhibiting protein	A0A0D3L681_TOBAC;A0A0H3U5M2_TOBAC	7	159460	786564	693950	323182	360030	84703.9	208367	222460	329619	83006.7	307851	268634	187246	208570	212227
A0A0D3L6R2	Tonoplast intrinsic protein 1	TIP1	A0A0D3L6R2;A0A1S3YFB1;Q9ZR68	A0A0D3L6R2;A0A1S3YFB1;Q9ZR68	TIP1;LOC107775705;aqp1	Tonoplast intrinsic protein 1;probable aquaporin TIP1-1;Aquaporin 1	A0A0D3L6R2_TOBAC;A0A1S3YFB1_TOBAC;Q9ZR68_TOBAC	2		351491	543212		640660						299953	392518		458118	93245.2
A0A0F7CYG6	Translationally controlled tumor protein	LOC107778375	A0A0F7CYG6;A0A1S4DA91;A2V884;Q9XHL7	A0A0F7CYG6;A0A1S4DA91;A2V884;Q9XHL7	LOC107778375;LOC107827662;RsRG3-8;TCTP	Translationally controlled tumor protein;translationally-controlled tumor protein homolog;Translationally controlled tumor protein like protein (Fragment);Translationally-controlled tumor protein homolog	A0A0F7CYG6_TOBAC;A0A1S4DA91_TOBAC;A2V884_TOBAC;TCTP_TOBAC	8	11990568	8063275	6.7923e+06	20578612	15147659	22283086	12344597	10488339	9915822	19985234	13059737	8868970	10911853	10197563	10749497
A0A0F7R4E4	Methyltransferase	GLMT1	A0A0F7R4E4;A0A1S3X2Y7	A0A0F7R4E4;A0A1S3X2Y7	GLMT1;LOC107760513	Methyltransferase	A0A0F7R4E4_TOBAC;A0A1S3X2Y7_TOBAC	6			4659.89	109266	103806	28460.4	87014.8	41314.1	16130.3	30280.7	35328.8	25587.9	27478.3	17974.7	15275.5
A0A0H3U4Y9	Polygalacturonase inhibiting protein	PGIP2	A0A0H3U4Y9	A0A0H3U4Y9	PGIP2	Polygalacturonase inhibiting protein	A0A0H3U4Y9_TOBAC	6	3.63424e+06	3.40033e+06	3.46482e+06	2.13724e+06	2.57702e+06	1.04264e+06	1.03671e+06	2.0631e+06	4.14024e+06	1.75064e+06	3.06001e+06	1.78819e+06	2.09006e+06	1.98824e+06	2.03586e+06
A0A0K0XQY8	Autophagy protein 5	ATG5	A0A0K0XQY8;A0A1S3Z752;A0A1S4BPX1;A0A1S4BPX7	A0A0K0XQY8;A0A1S3Z752;A0A1S4BPX1;A0A1S4BPX7	ATG5;LOC107783683;LOC107810645;LOC107810645	Autophagy protein 5	A0A0K0XQY8_TOBAC;A0A1S3Z752_TOBAC;A0A1S4BPX1_TOBAC;A0A1S4BPX7_TOBAC	1					64820.2			18333.5							21725.2
A0A0K0XR08	Vesicle transport v-SNARE protein	VTI12b	A0A0K0XR08;A0A1S3Y384;A0A1S4DN81	A0A0K0XR08;A0A1S3Y384;A0A1S4DN81	VTI12b;LOC107771740;LOC107831362	Vesicle transport v-SNARE protein;vesicle transport v-SNARE 12-like;vesicle transport v-SNARE 12-like	A0A0K0XR08_TOBAC;A0A1S3Y384_TOBAC;A0A1S4DN81_TOBAC	2	26747.1	52622.7	322251	100195	57217.7	142677	71820	58092.1	73813.7	464454	368622	318990	221408	119178	90843.3
A0A0K0XR60	Autophagy-related protein 3	ATG3	A0A0K0XR60;A0A1S3YLT7;A0A1S3YW64;A0A1S4A7C8	A0A0K0XR60;A0A1S3YLT7;A0A1S3YW64;A0A1S4A7C8	ATG3;LOC107777672;LOC107780250;LOC107794515	Autophagy-related protein 3	A0A0K0XR60_TOBAC;A0A1S3YLT7_TOBAC;A0A1S3YW64_TOBAC;A0A1S4A7C8_TOBAC	2	99006.6				112299	167174	101502	95048.3	65139.8	170222	83276.4	76990.2	108029	94530.1	132969
A0A0K0XR75	Sorting nexin 1-like protein	ATG20	A0A0K0XR75	A0A0K0XR75	ATG20	Sorting nexin 1-like protein	A0A0K0XR75_TOBAC	10	131299	268973	233624	124909	307559	96148.7	201782	177758	217491	138760	244034	241799	166746	195046	180930
A0A0K0XR76	Vesicle transport v-SNARE protein	VTI12a	A0A0K0XR76;A0A1S4CHQ3	A0A0K0XR76;A0A1S4CHQ3	VTI12a;LOC107818974	Vesicle transport v-SNARE protein;vesicle transport v-SNARE 13-like	A0A0K0XR76_TOBAC;A0A1S4CHQ3_TOBAC	3	421632	531358	402202	808513	355397	914305	414121	420557	438610	714189	385659	442804	423662	260362	278782
A0A0K2GN10	Glyceraldehyde-3-phosphate dehydrogenase	GAPC1	A0A0K2GN10	A0A0K2GN10	GAPC1	Glyceraldehyde-3-phosphate dehydrogenase	A0A0K2GN10_TOBAC	1		98182.5	57605.7	503972		134941	138912	42112.3	28421.4	112618		106388	52061.1	48271.6	61433
A0A0N7CV06	Carotenoid cleavage dioxygenase 1-3	CCD1	A0A0N7CV06	A0A0N7CV06	CCD1	Carotenoid cleavage dioxygenase 1-3	A0A0N7CV06_TOBAC	11	213827	208955	183244	323665	247204	372048	438700	385602	287343	175377	184447	588764	368527	350930	352436
A0A0R4WFE3	Proteinase inhibitor	PI-4	A0A0R4WFE3	A0A0R4WFE3	PI-4	Proteinase inhibitor	A0A0R4WFE3_TOBAC	1					68041.8	534344	118416	108933	60978.5	216630	136021	56475.8	101926	123222	117129
A0A0R4WFE4	Antimicrobial peptide	SN2a	A0A0R4WFE4;A0A1S3Y3C0	A0A0R4WFE4;A0A1S3Y3C0	SN2a;LOC107771705	Antimicrobial peptide;snakin-2-like	A0A0R4WFE4_TOBAC;A0A1S3Y3C0_TOBAC	2	2.10416e+06			2.51242e+06	61892.3	303118	268314	284415	57519.2	201769	60280.9	85741	409354	108546	191824
A0A0R4WFQ1	Mannose-binding lectin	MBL2	A0A0R4WFQ1	A0A0R4WFQ1	MBL2	Mannose-binding lectin	A0A0R4WFQ1_TOBAC	6	450354	256618	307051	187084	454633	108233	248447	292853	542732	107205	245049	211444	263379	243087	258322
A0A0R4X8A4	Proteinase inhibitor	PI-3	A0A0R4X8A4;A0A1S4CUI3	A0A0R4X8A4;A0A1S4CUI3	PI-3;LOC107822839	Proteinase inhibitor;subtilisin inhibitor-like	A0A0R4X8A4_TOBAC;A0A1S4CUI3_TOBAC	2		735296	994638					90565.4
A0A0S0N4U0	Tubulin alpha chain	TUA5	A0A0S0N4U0;A0A1S3Y8Q8	A0A0S0N4U0;A0A1S3Y8Q8	TUA5;LOC107773558	Tubulin alpha chain	A0A0S0N4U0_TOBAC;A0A1S3Y8Q8_TOBAC	4	865812	45509.7	31170.4	409160	318796	150103	61253.6	89645.8		87067.3	186327	77677.2	170105	60778.3	58839.5
A0A0S0N610	Tubulin beta chain	TUB1	A0A0S0N610	A0A0S0N610	TUB1	Tubulin beta chain	A0A0S0N610_TOBAC	6	575395	185149	109397	465939	209565	500507	358465	351156	285867	301719	341357	200393	291457	292478	275676
A0A0S1TP11	Glycine-rich RNA-binding protein	GRBP1	A0A0S1TP11	A0A0S1TP11	GRBP1	Glycine-rich RNA-binding protein	A0A0S1TP11_TOBAC	8	5431532	1.3941e+06	1614256	5.96335e+06	741583	4.1959e+06	2.81899e+06	2.44914e+06	1.70485e+06	2.47117e+06	1.28618e+06	1.02601e+06	1.99627e+06	1.67192e+06	1.77527e+06
A0A0U4W9N8	Post-GPI attachment to proteins factor 3	NtPer1	A0A0U4W9N8;A0A1S3XMX4;A0A1S3Y099;A0A1S3ZXF7	A0A0U4W9N8;A0A1S3XMX4;A0A1S3Y099;A0A1S3ZXF7	NtPer1;LOC107766819;LOC107770824;LOC107791510	Post-GPI attachment to proteins factor 3	A0A0U4W9N8_TOBAC;A0A1S3XMX4_TOBAC;A0A1S3Y099_TOBAC;A0A1S3ZXF7_TOBAC	1
A0A139ZSG9	"6-phosphogluconate dehydrogenase, decarboxylating"	LOC107779182	A0A139ZSG9	A0A139ZSG9	LOC107779182	"6-phosphogluconate dehydrogenase, decarboxylating"	A0A139ZSG9_TOBAC	11	997658	1.90343e+06	2.37492e+06	499725	411346	814757	986728	650094	1.22559e+06	633335	348910	316013	682447	649146	638808
A0A140G1P7	"ATP synthase subunit alpha	atpA	A0A140G1P7;A0A1U8QDQ2;Q33C53;Q3C1H4;Q8S8Y3	A0A140G1P7;A0A1U8QDQ2;Q33C53;Q3C1H4;Q8S8Y3	atpA	"ATP synthase subunit alpha;ATP synthase subunit alpha, chloroplastic;ATP synthase subunit alpha, chloroplastic;ATP synthase subunit alpha, chloroplastic;ATP synthase subunit alpha, chloroplastic"	A0A140G1P7_TOBAC;A0A1U8QDQ2_NICSY;ATPA_NICTO;ATPA_NICSY;ATPA_ATRBE	6		263703	248334	320664	163529	112628	144487	158960	93391.9	97367.2	178890	267561	129762	124648	134076
A0A140G1P8	"ATP synthase CF0 B subunit	atpF	A0A140G1P8;A0A1U8QDP9;P06290;Q36600;Q3C1H3;Q8S8Y2	A0A140G1P8;A0A1U8QDP9;P06290;Q36600;Q3C1H3;Q8S8Y2	atpF;atpF;atpF;;atpF;atpF	"ATP synthase CF0 B subunit;ATP synthase subunit b, chloroplastic;ATP synthase subunit b, chloroplastic;ATPase subunit I;ATP synthase subunit b, chloroplastic;ATP synthase subunit b, chloroplastic"	A0A140G1P8_TOBAC;A0A1U8QDP9_NICSY;ATPF_TOBAC;Q36600_TOBAC;ATPF_NICSY;ATPF_ATRBE	3	348715				19322.8	73598.3	48459.1		71517.8	74812.8	30733.2			87834.3	29182.1
A0A140G1R2	Photosystem I P700 chlorophyll a apoprotein A2	psaB	A0A140G1R2;A0A1U8QDR7;P06407;Q33C37;Q3C1H9;Q8S8X5	A0A140G1R2;A0A1U8QDR7;P06407;Q33C37;Q3C1H9;Q8S8X5	psaB	Photosystem I P700 chlorophyll a apoprotein A2	A0A140G1R2_TOBAC;A0A1U8QDR7_NICSY;PSAB_TOBAC;PSAB_NICTO;PSAB_NICSY;PSAB_ATRBE	1				97160.9	10220.2				8199.06		27815.1	18585		24012.3
A0A140G1S2	"ATP synthase subunit beta	atpB	A0A140G1S2;A0A1U8QDS9;Q3C1J5	A0A140G1S2;A0A1U8QDS9;Q3C1J5	atpB	"ATP synthase subunit beta;ATP synthase subunit beta, chloroplastic;ATP synthase subunit beta, chloroplastic"	A0A140G1S2_TOBAC;A0A1U8QDS9_NICSY;ATPB_NICSY	10	102526	292407	219651	177304	159714	143810	145892	158214	156768	234184	294034	209452	151915	155959	152094
A0A140G1S4	"Acetyl-coenzyme A carboxylase carboxyl transferase subunit beta	accD	A0A140G1S4;A0A1U8QE25;P12219;Q33C25;Q3C1J3;Q8S8W7	A0A140G1S4;A0A1U8QE25;P12219;Q33C25;Q3C1J3;Q8S8W7	accD	"Acetyl-coenzyme A carboxylase carboxyl transferase subunit beta;Acetyl-coenzyme A carboxylase carboxyl transferase subunit beta, chloroplastic;Acetyl-coenzyme A carboxylase carboxyl transferase subunit beta, chloroplastic;Acetyl-coenzyme A carboxylase carboxyl transferase subunit beta, chloroplastic;Acetyl-coenzyme A carboxylase carboxyl transferase subunit beta, chloroplastic;Acetyl-coenzyme A …	A0A140G1S4_TOBAC;A0A1U8QE25_NICSY;ACCD_TOBAC;ACCD_NICTO;ACCD_NICSY;ACCD_ATRBE	7	62895.7	38302.3	60268.2	115365	138338	120930	156193	151625	120022	98035.9	80855.4	258027	125783	130652	134758
A0A140G1S8	Cytochrome f	petA	A0A140G1S8;A0A1U8QE27;P06449;Q33C20;Q3C1I8	A0A140G1S8;A0A1U8QE27;P06449;Q33C20;Q3C1I8	petA	Cytochrome f	A0A140G1S8_TOBAC;A0A1U8QE27_NICSY;CYF_TOBAC;CYF_NICTO;CYF_NICSY	1						230686		42029.1		83682	154364			127335	73324.4
A0A140G1U2	ATP-dependent Clp protease proteolytic subunit	clpP	A0A140G1U2;A0A1U8QDV1;P12210;Q33C07;Q3C1K4;Q8S8W2	A0A140G1U2;A0A1U8QDV1;P12210;Q33C07;Q3C1K4;Q8S8W2	clpP	ATP-dependent Clp protease proteolytic subunit	A0A140G1U2_TOBAC;A0A1U8QDV1_NICSY;CLPP_TOBAC;CLPP_NICTO;CLPP_NICSY;CLPP_ATRBE	1		160278	164571	152836	204049	124560	220117	183132	116433					159424	162605
A0A140G1V3	"ribosomal protein L14	rpl14	A0A140G1V3;A0A1U8QDV4;P06382;Q3C1L9;Q8S8V7	A0A140G1V3;A0A1U8QDV4;P06382;Q3C1L9;Q8S8V7	rpl14	"ribosomal protein L14;50S ribosomal protein L14, chloroplastic;50S ribosomal protein L14, chloroplastic;50S ribosomal protein L14, chloroplastic;50S ribosomal protein L14, chloroplastic"	A0A140G1V3_TOBAC;A0A1U8QDV4_NICSY;RK14_TOBAC;RK14_NICSY;RK14_ATRBE	2		2005.54					4402.17	62540.5	624194			2938.61		157811	56550.6
A0A140G1W2	"Ribosomal protein S7	rps7	A0A140G1W2;A0A1U8QDW5;P62729;P62732;Q33BY2;Q3C1M8	A0A140G1W2;A0A1U8QDW5;P62729;P62732;Q33BY2;Q3C1M8	rps7;rps7;rps7-A;rps7-A;rps7-A;rps7-A	"Ribosomal protein S7;30S ribosomal protein S7, chloroplastic;30S ribosomal protein S7, chloroplastic;30S ribosomal protein S7, chloroplastic;30S ribosomal protein S7, chloroplastic;30S ribosomal protein S7, chloroplastic"	A0A140G1W2_TOBAC;A0A1U8QDW5_NICSY;RR7_ATRBE;RR7_TOBAC;RR7_NICTO;RR7_NICSY	2	112505			127439	90614.7	83599.2	61783.7	105144	167678	201690	189926	139388	106928	107640	107381
A0A1B1LZ62	Tobacco root exuded subtilase		A0A1B1LZ62;A0A1S3Y5V6	A0A1B1LZ62;A0A1S3Y5V6	;LOC107772580	Tobacco root exuded subtilase;subtilisin-like protease SBT1.7	A0A1B1LZ62_TOBAC;A0A1S3Y5V6_TOBAC	5	627609	331360	372649		415376	134804	50223.9	91199.5		124125	457154	109542	56667.1	119872	89602.1
A0A1C8FVJ5	Eukaryotic translation initiation factor 2 subunit alpha	eIF2alpha	A0A1C8FVJ5;A0A1C8FVK7;A0A1S3XJN0	A0A1C8FVJ5;A0A1C8FVK7;A0A1S3XJN0	eIF2alpha;eIF2alpha;LOC107765718	Eukaryotic translation initiation factor 2 subunit alpha;Eukaryotic translation initiation factor 2 subunit alpha;eukaryotic translation initiation factor 2 subunit alpha-like	A0A1C8FVJ5_TOBAC;A0A1C8FVK7_TOBAC;A0A1S3XJN0_TOBAC	9	266485	226411	198079	197424	209022	106785	93518.4	68956.1	79206	172458	279309	126207	86500.8	92476.6	109166
A0A1I9GEU0	NsD7		A0A1I9GEU0	A0A1I9GEU0		NsD7	A0A1I9GEU0_9SOLA	1
A0A1S3WX25	Glucose-6-phosphate 1-dehydrogenase	LOC107758909	A0A1S3WX25	A0A1S3WX25	LOC107758909	Glucose-6-phosphate 1-dehydrogenase	A0A1S3WX25_TOBAC	1		202926	158548		36357	308229	179850
A0A1S3WX61	"ADP,ATP carrier protein 1, mitochondrial-like	LOC107758943	A0A1S3WX61;A0A1S4A769	A0A1S3WX61;A0A1S4A769	LOC107758943;LOC107794499	"ADP,ATP carrier protein 1, mitochondrial-like;ADP,ATP carrier protein 1, mitochondrial-like"	A0A1S3WX61_TOBAC;A0A1S4A769_TOBAC	5	84036.6			89809.5	128734		220146	181985	176518	61598	109050	354520	204476	182589	180351
A0A1S3WX93	H/ACA ribonucleoprotein complex subunit 3-like protein	LOC107758953	A0A1S3WX93	A0A1S3WX93	LOC107758953	H/ACA ribonucleoprotein complex subunit 3-like protein	A0A1S3WX93_TOBAC	1	151933			241185				60999.8		171950	115053		74495	66893.2	72405.1
A0A1S3WXA0	uncharacterized protein LOC107758913	LOC107758913	A0A1S3WXA0	A0A1S3WXA0	LOC107758913	uncharacterized protein LOC107758913	A0A1S3WXA0_TOBAC	5	177541	63415.2		99740.8	25860.1	420003	125297	104202	89494.1	107618		85624	209384	80026.7	69384.3
A0A1S3WXB5	vacuolar protein sorting-associated protein 20 homolog 2-like isoform X2	LOC107758927	A0A1S3WXB5;A0A1S4B156	A0A1S3WXB5;A0A1S4B156	LOC107758927;LOC107803456	vacuolar protein sorting-associated protein 20 homolog 2-like isoform X2;vacuolar protein sorting-associated protein 20 homolog 2-like	A0A1S3WXB5_TOBAC;A0A1S4B156_TOBAC	5	368480	56935.5	60240.5	273191	58555.2	494962	139877	127826	139774	196566	107498	59142.2	149052	138838	135518
A0A1S3WXC2	probable protein phosphatase 2C 76 isoform X1	LOC107758981	A0A1S3WXC2;A0A1S3WXI0;A0A1S3WXU8;A0A1S4DNF5;A0A1S4DNI9	A0A1S3WXC2;A0A1S3WXI0;A0A1S3WXU8;A0A1S4DNF5;A0A1S4DNI9	LOC107758981;LOC107758981;LOC107758981;LOC107831691;LOC107831691	probable protein phosphatase 2C 76 isoform X1;probable protein phosphatase 2C 76 isoform X2;probable protein phosphatase 2C 76 isoform X3;probable protein phosphatase 2C 76 isoform X1;probable protein phosphatase 2C 76 isoform X2	A0A1S3WXC2_TOBAC;A0A1S3WXI0_TOBAC;A0A1S3WXU8_TOBAC;A0A1S4DNF5_TOBAC;A0A1S4DNI9_TOBAC	2	17596.5		17580.3	55571.6	16995.7	100430	39086.3	37701.3	21783.3	44744.9	47528.3	38352.9	29452.9	27827.6
A0A1S3WXF3	endochitinase A	LOC107759005	A0A1S3WXF3;P08252	A0A1S3WXF3;P08252	LOC107759005;CHN48	endochitinase A;Endochitinase A	A0A1S3WXF3_TOBAC;CHI1_TOBAC	2	73800968	57042020	78094784	152433072	40405056	60217376	37037428	46954492	66613356	27675098	15624188	8426693	36497792	29305690	33693956
A0A1S3WXF8	uncharacterized protein LOC107759007	LOC107759007	A0A1S3WXF8;A0A1S4CN25	A0A1S3WXF8;A0A1S4CN25	LOC107759007;LOC107820817	uncharacterized protein LOC107759007;uncharacterized protein LOC107820817	A0A1S3WXF8_TOBAC;A0A1S4CN25_TOBAC	7	1.76609e+06	491031	397125	1.26817e+06	717774	2.02293e+06	533572	794402	553325	1.86664e+06	1.51496e+06	428908	866670	851924	790274
A0A1S3WXG3	NADH--cytochrome b5 reductase 1-like	LOC107759015	A0A1S3WXG3;A0A1S4ADN3;A0A1S4ADT3	A0A1S3WXG3;A0A1S4ADN3;A0A1S4ADT3	LOC107759015;LOC107796521;LOC107796521	NADH--cytochrome b5 reductase 1-like;NADH--cytochrome b5 reductase 1-like isoform X2;NADH--cytochrome b5 reductase 1-like isoform X1	A0A1S3WXG3_TOBAC;A0A1S4ADN3_TOBAC;A0A1S4ADT3_TOBAC	2				119211	139001		157191	132888	146758		182181	192900		187895
A0A1S3WXH3	extensin-2-like	LOC107759023	A0A1S3WXH3;A0A1S4A596	A0A1S3WXH3;A0A1S4A596	LOC107759023;LOC107793818	extensin-2-like	A0A1S3WXH3_TOBAC;A0A1S4A596_TOBAC	7	1.36364e+06	269285	256164	5342850	206425	208814	622039	578749	1.02997e+06	508821	342485	514688	592641	481652	490926
A0A1S3WXJ7	Peptidyl-prolyl cis-trans isomerase	LOC107759056	A0A1S3WXJ7	A0A1S3WXJ7	LOC107759056	Peptidyl-prolyl cis-trans isomerase	A0A1S3WXJ7_TOBAC	2					59119.3	143674	66300.7	151328		157200	263640	87741.3	59709	52544.6	56630.9
A0A1S3WXM7	uncharacterized protein LOC107759083	LOC107759083	A0A1S3WXM7;A0A1S4DRG6	A0A1S3WXM7;A0A1S4DRG6	LOC107759083;LOC107832680	uncharacterized protein LOC107759083;NEDD8 ultimate buster 1-like	A0A1S3WXM7_TOBAC;A0A1S4DRG6_TOBAC	5	4.16291e+06	264815	110297	1.36591e+06	562870	1.1636e+06	508754	549752	936024	644117	308331	237848	969553	929243	831632
A0A1S3WXN6	WD-40 repeat-containing protein MSI4-like	LOC107759085	A0A1S3WXN6	A0A1S3WXN6	LOC107759085	WD-40 repeat-containing protein MSI4-like	A0A1S3WXN6_TOBAC	4	72020.1	109891	78889.1		95868.1	178410	101463	103844	139830	218857	151507	111597	125355	140627	83844.9
A0A1S3WXP0	Serine hydroxymethyltransferase	LOC107759094	A0A1S3WXP0	A0A1S3WXP0	LOC107759094	Serine hydroxymethyltransferase	A0A1S3WXP0_TOBAC	2	160496	231992	206710	125702	282132	186943	193030	141811	107674	214346	433629	256170	137177	155257	152716
A0A1S3WXP3	geraniol 8-hydroxylase-like	LOC107759080	A0A1S3WXP3	A0A1S3WXP3	LOC107759080	geraniol 8-hydroxylase-like	A0A1S3WXP3_TOBAC	5					66058.3	801947	66952.4	76405.8	30982.8	22250.2		168247	118460	44594.8	57401.9
A0A1S3WXP6	Methyltransferase	LOC107759039	A0A1S3WXP6	A0A1S3WXP6	LOC107759039	Methyltransferase	A0A1S3WXP6_TOBAC	7	68817.7	141586			73392.3		113025	51967.6	66976.5	53769.6	56979.4	76270.3	73536.5	59525.9	47137.8
A0A1S3WXR1	PITH domain-containing protein 1-like	LOC107759095	A0A1S3WXR1	A0A1S3WXR1	LOC107759095	PITH domain-containing protein 1-like	A0A1S3WXR1_TOBAC	1	355416	358884	510174	268991	238384	168880	264395	349824	474148	149859	342116	353408	347217	294748	261861
A0A1S3WXT2	serine carboxypeptidase-like 18	LOC107759062	A0A1S3WXT2	A0A1S3WXT2	LOC107759062	serine carboxypeptidase-like 18	A0A1S3WXT2_TOBAC	7	72395	252240	208683	74158.5	291649	71560.4	194440	255383	203251	69320.9	200322	374052	230892	222040	217538
A0A1S3WXT9	Amine oxidase	LOC107759078	A0A1S3WXT9	A0A1S3WXT9	LOC107759078	Amine oxidase	A0A1S3WXT9_TOBAC	1		102990	80609.5		78189.5					52597.8	111563	92027.4	51827.4	46274.6	42006.8
A0A1S3WXU1	KH domain-containing protein At5g56140-like isoform X1	LOC107759124	A0A1S3WXU1;A0A1S3WY00;A0A1S3XX60;A0A1S3XXD2	A0A1S3WXU1;A0A1S3WY00;A0A1S3XX60;A0A1S3XXD2	LOC107759124;LOC107759124;LOC107769786;LOC107769786	KH domain-containing protein At5g56140-like isoform X1;KH domain-containing protein At5g56140-like isoform X2;KH domain-containing protein At5g56140-like isoform X1;KH domain-containing protein At5g56140-like isoform X2	A0A1S3WXU1_TOBAC;A0A1S3WY00_TOBAC;A0A1S3XX60_TOBAC;A0A1S3XXD2_TOBAC	1
A0A1S3WXU7	ABC transporter G family member 1-like	LOC107759075	A0A1S3WXU7;A0A1S3Z1S7;A0A1S4BLR0;A0A1S4D7E2;Q69FB4;Q69FB5	A0A1S3WXU7;A0A1S3Z1S7;A0A1S4BLR0;A0A1S4D7E2;Q69FB4;Q69FB5	LOC107759075;LOC107781832;LOC107809679;LOC107826765;NtWBC1;NtWBC1	ABC transporter G family member 1-like;ABC transporter G family member 6-like;ABC transporter G family member 6-like;ABC transporter G family member 6-like;Stigma/style ABC transporter (Fragment);Stigma/style ABC transporter	A0A1S3WXU7_TOBAC;A0A1S3Z1S7_TOBAC;A0A1S4BLR0_TOBAC;A0A1S4D7E2_TOBAC;Q69FB4_TOBAC;Q69FB5_TOBAC	1					43681.9		16441	35860.7	20677.2	12641.1	26144	57264.3	12137.1	28757.3	11289.1
A0A1S3WXV2	"bifunctional monothiol glutaredoxin-S16, chloroplastic-like	LOC107758982	A0A1S3WXV2;A0A1S4CZ83	A0A1S3WXV2;A0A1S4CZ83	LOC107758982;LOC107824207	"bifunctional monothiol glutaredoxin-S16, chloroplastic-like;bifunctional monothiol glutaredoxin-S16, chloroplastic-like"	A0A1S3WXV2_TOBAC;A0A1S4CZ83_TOBAC	4	345230	79633.8	104125	318568	69666.8	464324	199671	223271	339347	146920	31899.2	121452	226588	160463	229521
A0A1S3WXW0	DNA-directed RNA polymerase II subunit RPB7-like	LOC107759088	A0A1S3WXW0;A0A1S3X9A4;A0A1S4B1W3	A0A1S3WXW0;A0A1S3X9A4;A0A1S4B1W3	LOC107759088;LOC107762542;LOC107803663	DNA-directed RNA polymerase II subunit RPB7-like;DNA-directed RNA polymerase II subunit RPB7-like;DNA-directed RNA polymerase II subunit RPB7	A0A1S3WXW0_TOBAC;A0A1S3X9A4_TOBAC;A0A1S4B1W3_TOBAC	1		120188	106649		71151.1	30181.7	82662.2	104234	112626		66402.4	163380	77484.9	91638.4	97434
A0A1S3WXX8	probable ubiquitin-conjugating enzyme E2 18	LOC107759180	A0A1S3WXX8;A0A1S4D1H7	A0A1S3WXX8;A0A1S4D1H7	LOC107759180;LOC107824880	probable ubiquitin-conjugating enzyme E2 18	A0A1S3WXX8_TOBAC;A0A1S4D1H7_TOBAC	1		196840	146097		357003	292784	172948	119930		261247	278332	220658	109823	147421	169836
A0A1S3WXY4	beta-glucosidase BoGH3B-like	LOC107759116	A0A1S3WXY4	A0A1S3WXY4	LOC107759116	beta-glucosidase BoGH3B-like	A0A1S3WXY4_TOBAC	13	482205	560326	486012	393311	309826	441899	307364	300062	346600	575754	462851	321787	331328	318177	335742
A0A1S3WXY6	Serine/threonine-protein phosphatase	LOC107759017	A0A1S3WXY6;A0A1S4AVU6;O04858	A0A1S3WXY6;A0A1S4AVU6;O04858	LOC107759017;LOC107801901;NPP3	Serine/threonine-protein phosphatase;Serine/threonine-protein phosphatase;Serine/threonine-protein phosphatase PP1 isozyme 3	A0A1S3WXY6_TOBAC;A0A1S4AVU6_TOBAC;PP13_TOBAC	1	151238	65815.1								92622.7	102009	95078	78582.5
A0A1S3WXZ7	exocyst complex component SEC8-like	LOC107758906	A0A1S3WXZ7;A0A1S3ZYL7	A0A1S3WXZ7;A0A1S3ZYL7	LOC107758906;LOC107791768	exocyst complex component SEC8-like	A0A1S3WXZ7_TOBAC;A0A1S3ZYL7_TOBAC	6	90406.5		25351.5		115308	27299.1	67528.2	98113	166799	105834	63899.3	120981	98923.5	88690.6	98798.6
A0A1S3WY23	60S ribosomal protein L21-2	LOC107759160	A0A1S3WY23;A0A1S3ZW93	A0A1S3WY23;A0A1S3ZW93	LOC107759160;LOC107791104	60S ribosomal protein L21-2;60S ribosomal protein L21-2-like	A0A1S3WY23_TOBAC;A0A1S3ZW93_TOBAC	1			207118		210985		430898	334714	272135	95799.3		449289	406918	344566	295662
A0A1S3WY26	U1 small nuclear ribonucleoprotein 70 kDa-like isoform X2	LOC107759222	A0A1S3WY26;A0A1S3WY46;A0A1S3ZZ96	A0A1S3WY26;A0A1S3WY46;A0A1S3ZZ96	LOC107759222;LOC107759222;LOC107792003	U1 small nuclear ribonucleoprotein 70 kDa-like isoform X2;U1 small nuclear ribonucleoprotein 70 kDa-like isoform X1;U1 small nuclear ribonucleoprotein 70 kDa-like	A0A1S3WY26_TOBAC;A0A1S3WY46_TOBAC;A0A1S3ZZ96_TOBAC	4	38482.7	61484	95440.8			84419.3	94478.3	79669.5	33940.7	40398.8		48794.1	51146.2	78189	69800.7
A0A1S3WY30	vacuolar-sorting receptor 1-like	LOC107759156	A0A1S3WY30	A0A1S3WY30	LOC107759156	vacuolar-sorting receptor 1-like	A0A1S3WY30_TOBAC	22	2.3645e+06	456657	496397	1.00068e+06	1.73613e+06	1.52761e+06	1.19993e+06	1.19316e+06	1431335	2.58477e+06	1.5297e+06	1.2678e+06	1500743	1.25726e+06	1.24596e+06
A0A1S3WY34	probable methionine--tRNA ligase	LOC107759049	A0A1S3WY34	A0A1S3WY34	LOC107759049	probable methionine--tRNA ligase	A0A1S3WY34_TOBAC	6	94213	349953	427868	202584	2.98074e+06	65673	561220	390200	13786896	3.63562e+06	468984	339130	546768	4.11402e+06	2.3242e+06
A0A1S3WY43	H/ACA ribonucleoprotein complex subunit 4-like	LOC107759237	A0A1S3WY43	A0A1S3WY43	LOC107759237	H/ACA ribonucleoprotein complex subunit 4-like	A0A1S3WY43_TOBAC	9		99469.8	106736		435925	96073.1	179731	75161.8	76611.7	66680.4	82729.5	142696	105886	121140	84327.3
A0A1S3WY57	OPA3-like protein	LOC107759184	A0A1S3WY57;A0A1S3XWF9;A0A1S4A7I9;A0A1S4BQ96	A0A1S3WY57;A0A1S3XWF9;A0A1S4A7I9;A0A1S4BQ96	LOC107759184;LOC107769563;LOC107794614;LOC107810743	OPA3-like protein;optic atrophy 3 protein homolog;OPA3-like protein;OPA3-like protein	A0A1S3WY57_TOBAC;A0A1S3XWF9_TOBAC;A0A1S4A7I9_TOBAC;A0A1S4BQ96_TOBAC	1				157997	152501	158860	120805	102783		169980				96115.9	126688
A0A1S3WY68	haloacid dehalogenase-like hydrolase domain-containing protein 3	LOC107759253	A0A1S3WY68;A0A1S3XIE0	A0A1S3WY68;A0A1S3XIE0	LOC107759253;LOC107765584	haloacid dehalogenase-like hydrolase domain-containing protein 3	A0A1S3WY68_TOBAC;A0A1S3XIE0_TOBAC	6	94484.9	172961	153042	251491	82116.4	180462	61743.8	112117	247513	177148	140653	107181	68070.5	53053.7	113465
A0A1S3WY70	protein OS-9 homolog	LOC107759084	A0A1S3WY70;A0A1S4DRH4;A0A1S4DRI8	A0A1S3WY70;A0A1S4DRH4;A0A1S4DRI8	LOC107759084;LOC107832681;LOC107832681	protein OS-9 homolog;protein OS-9 homolog isoform X2;protein OS-9 homolog isoform X1	A0A1S3WY70_TOBAC;A0A1S4DRH4_TOBAC;A0A1S4DRI8_TOBAC	1	1.53474e+06						294618	270339				146936	432876		206845
A0A1S3WY76	Serine/threonine-protein phosphatase	LOC107759089	A0A1S3WY76;A0A1S3X9E5;A0A1S4BYD6;O04856	A0A1S3WY76;A0A1S3X9E5;A0A1S4BYD6;O04856	LOC107759089;LOC107762541;LOC107813197;NPP1	Serine/threonine-protein phosphatase;Serine/threonine-protein phosphatase;Serine/threonine-protein phosphatase;Serine/threonine-protein phosphatase PP1 isozyme 1	A0A1S3WY76_TOBAC;A0A1S3X9E5_TOBAC;A0A1S4BYD6_TOBAC;PP11_TOBAC	2	387495		1.79258e+06	310257	274424	209988	255197	238333	489123	199530	168461	231291	251329	309951	239248
A0A1S3WY82	"5-epiaristolochene 1,3-dihydroxylase	LOC107759261	A0A1S3WY82;Q94FM7	A0A1S3WY82;Q94FM7	LOC107759261;CYP71D20	"5-epiaristolochene 1,3-dihydroxylase;5-epiaristolochene 1,3-dihydroxylase"	A0A1S3WY82_TOBAC;C71DK_TOBAC	4	517994		122226	151732	133314	1.20053e+06	323586	222306	466626	466591		254413	251079	358921	143060
A0A1S3WY84	bifunctional epoxide hydrolase 2-like	LOC107759209	A0A1S3WY84	A0A1S3WY84	LOC107759209	bifunctional epoxide hydrolase 2-like	A0A1S3WY84_TOBAC	2					31701.8	34262.5	43629.2			22060.4	22555.3	34687.9	13796.2		23696.2
A0A1S3WY89	malignant T-cell-amplified sequence 1 homolog	LOC107759207	A0A1S3WY89;A0A1S4DFT4	A0A1S3WY89;A0A1S4DFT4	LOC107759207;LOC107829156	malignant T-cell-amplified sequence 1 homolog	A0A1S3WY89_TOBAC;A0A1S4DFT4_TOBAC	3	441932	309185	315389	249646	111513	229731	127381	150618	169263	216435	191042	190146	256594	153282	130131
A0A1S3WYA7	zinc finger CCCH domain-containing protein 38-like	LOC107759238	A0A1S3WYA7;A0A1S3XN44	A0A1S3WYA7;A0A1S3XN44	LOC107759238;LOC107766755	zinc finger CCCH domain-containing protein 38-like;zinc finger CCCH domain-containing protein 55-like	A0A1S3WYA7_TOBAC;A0A1S3XN44_TOBAC	3				1.59225e+06	477522	132656	121944	1.04366e+06	8514.11	847248	513491	5693.24	24328.9	43126.3	732619
A0A1S3WYA8	"20 kDa chaperonin, chloroplastic-like	LOC107759119	A0A1S3WYA8;A0A1S3XVM3	A0A1S3WYA8;A0A1S3XVM3	LOC107759119;LOC107769079	"20 kDa chaperonin, chloroplastic-like;20 kDa chaperonin, chloroplastic-like"	A0A1S3WYA8_TOBAC;A0A1S3XVM3_TOBAC	6	624604	212679	214264	151680	33950.4	343787	125080	145800	143630	183519	107609	107250	162257	130802	138818
A0A1S3WYB2	ALA-interacting subunit	LOC107759228	A0A1S3WYB2;A0A1S4D6J5	A0A1S3WYB2;A0A1S4D6J5	LOC107759228;LOC107826496	ALA-interacting subunit	A0A1S3WYB2_TOBAC;A0A1S4D6J5_TOBAC	1					92150		61486.4	39778.6				142479	38826.5	80426.9	47734.2
A0A1S3WYB5	tRNA (guanine-N(7)-)-methyltransferase non-catalytic subunit	LOC107759320	A0A1S3WYB5;A0A1S3WYI1;A0A1S3WYT0	A0A1S3WYB5;A0A1S3WYI1;A0A1S3WYT0	LOC107759320	tRNA (guanine-N(7)-)-methyltransferase non-catalytic subunit	A0A1S3WYB5_TOBAC;A0A1S3WYI1_TOBAC;A0A1S3WYT0_TOBAC	2		133840	141925				99380.5	116932	124110		108912	124150	98958.7	81737.9	82105.9
A0A1S3WYG6	"L-ascorbate peroxidase 1, cytosolic	LOC107759348	A0A1S3WYG6;A0A1S3YK10	A0A1S3WYG6;A0A1S3YK10	LOC107759348;LOC107776943	"L-ascorbate peroxidase 1, cytosolic;L-ascorbate peroxidase 1, cytosolic-like"	A0A1S3WYG6_TOBAC;A0A1S3YK10_TOBAC	15	9670764	3.0903e+06	3464017	11194053	2.78242e+06	24430620	9394864	7652049	5855185	8341359	4.51196e+06	2920450	7561345	7186004	7057268
A0A1S3WYH5	inositol-3-phosphate synthase-like	LOC107759316	A0A1S3WYH5;A0A1S3XLH4;A0A1S4ABR8;A0A1S4BI04;Q9LW96	A0A1S3WYH5;A0A1S3XLH4;A0A1S4ABR8;A0A1S4BI04;Q9LW96	LOC107759316;LOC107766502;LOC107795866;LOC107808474;	inositol-3-phosphate synthase-like;inositol-3-phosphate synthase;inositol-3-phosphate synthase-like;inositol-3-phosphate synthase-like;Inositol-3-phosphate synthase	A0A1S3WYH5_TOBAC;A0A1S3XLH4_TOBAC;A0A1S4ABR8_TOBAC;A0A1S4BI04_TOBAC;INO1_TOBAC	2					11904.4			89350			19376.8	117311	118815	82759.1	102703
A0A1S3WYI2	"protease Do-like 8, chloroplastic	LOC107759360	A0A1S3WYI2;A0A1S4CNY8;A0A1S4D402	A0A1S3WYI2;A0A1S4CNY8;A0A1S4D402	LOC107759360;LOC107821086;LOC107825746	"protease Do-like 8, chloroplastic;protease Do-like 8, chloroplastic;protease Do-like 8, chloroplastic"	A0A1S3WYI2_TOBAC;A0A1S4CNY8_TOBAC;A0A1S4D402_TOBAC	1	176316	42984.4		332446	122095	173250	71003.6	78461.4	121255	107653	51469.3	63638.4	90974	96416.4	99044
A0A1S3WYI4	uncharacterized protein LOC107759217	LOC107759217	A0A1S3WYI4	A0A1S3WYI4	LOC107759217	uncharacterized protein LOC107759217	A0A1S3WYI4_TOBAC	2		27822.4	35156.2				69407.1	63501.6				184472	71387.3	100763	87848.2
A0A1S3WYJ4	NADH dehydrogenase [ubiquinone] 1 beta subcomplex subunit 9-like	LOC107759370	A0A1S3WYJ4	A0A1S3WYJ4	LOC107759370	NADH dehydrogenase [ubiquinone] 1 beta subcomplex subunit 9-like	A0A1S3WYJ4_TOBAC	4	438375	125853	155903	663255	135435	226885	144479	216891	148544	134319	113377	91662.6	95943	114398	247293
A0A1S3WYK0	desumoylating isopeptidase 1-like	LOC107759334	A0A1S3WYK0;A0A1S4CSE2	A0A1S3WYK0;A0A1S4CSE2	LOC107759334;LOC107822016	desumoylating isopeptidase 1-like	A0A1S3WYK0_TOBAC;A0A1S4CSE2_TOBAC	2							94454	79345.4		213945		43106.8		68364.5
A0A1S3WYM6	actin-101	LOC107759349	A0A1S3WYM6	A0A1S3WYM6	LOC107759349	actin-101	A0A1S3WYM6_TOBAC	12	1.71325e+06	589416	511454	4.26143e+06	1.79551e+06	1.71475e+06	1.48494e+06	1.49299e+06	1189130	898940	1.32617e+06	687566	1.0442e+06	1481797	1.43868e+06
A0A1S3WYQ3	NAP1-related protein 2-like	LOC107759359	A0A1S3WYQ3;A0A1S4CPJ5	A0A1S3WYQ3;A0A1S4CPJ5	LOC107759359;LOC107821085	NAP1-related protein 2-like	A0A1S3WYQ3_TOBAC;A0A1S4CPJ5_TOBAC	4	253089	166098	15002.5	298820	206108	156973	606762	184049	558512	251984	131017	62606	69261.8	514116	121607
A0A1S3WYR5	extensin-like isoform X2	LOC107759431	A0A1S3WYR5;A0A1S3WYZ3	A0A1S3WYR5;A0A1S3WYZ3	LOC107759431	extensin-like isoform X2;extensin-like isoform X1	A0A1S3WYR5_TOBAC;A0A1S3WYZ3_TOBAC	16	3630415	2.35279e+06	2427595	4442484	1.71816e+06	2.41524e+06	1.33995e+06	1.84824e+06	2483839	2.84875e+06	2.54988e+06	1.29864e+06	1.85263e+06	1.74529e+06	1.73338e+06
A0A1S3WYS6	"uncharacterized protein At2g27730, mitochondrial-like"	LOC107759442	A0A1S3WYS6	A0A1S3WYS6	LOC107759442	"uncharacterized protein At2g27730, mitochondrial-like"	A0A1S3WYS6_TOBAC	2					43336.8	56025.7	16022	31752.3		70776	31437.4	20683.7	21221.8	23272.3	35273.3
A0A1S3WYU5	B-cell receptor-associated protein 31-like	LOC107759328	A0A1S3WYU5;A0A1S3ZTB8	A0A1S3WYU5;A0A1S3ZTB8	LOC107759328;LOC107790217	B-cell receptor-associated protein 31-like	A0A1S3WYU5_TOBAC;A0A1S3ZTB8_TOBAC	4	259849	129861	177861	385204	206819	513679	379944	239365	291474	224233	228681	259488	230544	277893	254028
A0A1S3WYW6	two-on-two hemoglobin-3-like	LOC107759471	A0A1S3WYW6	A0A1S3WYW6	LOC107759471	two-on-two hemoglobin-3-like	A0A1S3WYW6_TOBAC	2		39672.8	14234.4		63215.6	79182.8	29072.3			47471.6	49848.5		19904.5
A0A1S3WYW8	intracellular ribonuclease LX-like	LOC107759406	A0A1S3WYW8	A0A1S3WYW8	LOC107759406	intracellular ribonuclease LX-like	A0A1S3WYW8_TOBAC	4	3.60908e+06	849238	1.04679e+06	4.81749e+06	417190	2.42123e+06	985572	915931	1.65581e+06	1.00103e+06	469785	159621	936553	528308	962851
A0A1S3WYX0	Catalase	LOC107759410	A0A1S3WYX0	A0A1S3WYX0	LOC107759410	Catalase	A0A1S3WYX0_TOBAC	4	567660	277566	322927	384611	132159	156139	321786	293175	549073	292700	146205	343564	322153	277208	317692
A0A1S3WYY0	protein SUPPRESSOR OF K(+) TRANSPORT GROWTH DEFECT 1-like isoform X1	LOC107759416	A0A1S3WYY0;A0A1S3WZ70;A0A1S4C4G1	A0A1S3WYY0;A0A1S3WZ70;A0A1S4C4G1	LOC107759416;LOC107759416;LOC107815059	protein SUPPRESSOR OF K(+) TRANSPORT GROWTH DEFECT 1-like isoform X1;protein SUPPRESSOR OF K(+) TRANSPORT GROWTH DEFECT 1-like isoform X2;protein SUPPRESSOR OF K(+) TRANSPORT GROWTH DEFECT 1	A0A1S3WYY0_TOBAC;A0A1S3WZ70_TOBAC;A0A1S4C4G1_TOBAC	5	416536	223517	203024	223653	87823.5	230744	43626.7	80420.1	175625	259519	168284	135789	306427	196583	71938.2
A0A1S3WYY8	AT-hook motif nuclear-localized protein 7-like	LOC107759425	A0A1S3WYY8;A0A1S3YBC6	A0A1S3WYY8;A0A1S3YBC6	LOC107759425;LOC107774331	AT-hook motif nuclear-localized protein 7-like	A0A1S3WYY8_TOBAC;A0A1S3YBC6_TOBAC	1							45832.5	29289.6			42366.2	73351.3		115278
A0A1S3WZ00	CD2 antigen cytoplasmic tail-binding protein 2-like isoform X1	LOC107759438	A0A1S3WZ00;A0A1S3WZ88;A0A1S4BLV3;A0A1S4BLY0	A0A1S3WZ00;A0A1S3WZ88;A0A1S4BLV3;A0A1S4BLY0	LOC107759438;LOC107759438;LOC107809699;LOC107809699	CD2 antigen cytoplasmic tail-binding protein 2-like isoform X1;CD2 antigen cytoplasmic tail-binding protein 2-like isoform X2;CD2 antigen cytoplasmic tail-binding protein 2-like isoform X2;CD2 antigen cytoplasmic tail-binding protein 2-like isoform X1	A0A1S3WZ00_TOBAC;A0A1S3WZ88_TOBAC;A0A1S4BLV3_TOBAC;A0A1S4BLY0_TOBAC	1				77336.5					20214.3	36562.4		23267.2	19411.8	25677.2	18003.2
A0A1S3WZ11	"protein FMP32, mitochondrial-like	LOC107759372	A0A1S3WZ11;A0A1S4C071	A0A1S3WZ11;A0A1S4C071	LOC107759372;LOC107813696	"protein FMP32, mitochondrial-like;protein FMP32, mitochondrial-like"	A0A1S3WZ11_TOBAC;A0A1S4C071_TOBAC	3					145577		96844.5	181511	45549.9	125722	104895	114767	129553	153429	38722.1
A0A1S3WZ18	calcium-dependent protein kinase 21-like	LOC107759366	A0A1S3WZ18;A0A1S4AL80;O81390	A0A1S3WZ18;A0A1S4AL80;O81390	LOC107759366;LOC107798882;CDPK1	calcium-dependent protein kinase 21-like;calcium-dependent protein kinase 21-like;Calcium-dependent protein kinase	A0A1S3WZ18_TOBAC;A0A1S4AL80_TOBAC;O81390_TOBAC	12	734219	116017	132876	819794	785659	504196	271646	339073	394534	580136	342275	242606	390824	372492	345295
A0A1S3WZ46	Phospholipase D	LOC107759472	A0A1S3WZ46	A0A1S3WZ46	LOC107759472	Phospholipase D	A0A1S3WZ46_TOBAC	1				51392.6			10532.1	22406.1
A0A1S3WZ49	probable glycosyltransferase At5g03795	LOC107759534	A0A1S3WZ49;A0A1S3YEY5	A0A1S3WZ49;A0A1S3YEY5	LOC107759534;LOC107775342	probable glycosyltransferase At5g03795	A0A1S3WZ49_TOBAC;A0A1S3YEY5_TOBAC	1		18888			34709.4		10391.1	17273.3		32426.6		33371.3		27218.2
A0A1S3WZ56	"bifunctional dTDP-4-dehydrorhamnose 3,5-epimerase/dTDP-4-dehydrorhamnose reductase"	LOC107759475	A0A1S3WZ56	A0A1S3WZ56	LOC107759475	"bifunctional dTDP-4-dehydrorhamnose 3,5-epimerase/dTDP-4-dehydrorhamnose reductase"	A0A1S3WZ56_TOBAC	2	215296	153610	155058	66087.6	105255	229102	287720	178815	106869	247938	126947	210044	162485	175212	169605
A0A1S3WZ66	"ACT domain-containing protein DS12, chloroplastic-like	LOC107759486	A0A1S3WZ66;A0A1S3XUP8	A0A1S3WZ66;A0A1S3XUP8	LOC107759486;LOC107769014	"ACT domain-containing protein DS12, chloroplastic-like;ACT domain-containing protein DS12, chloroplastic-like"	A0A1S3WZ66_TOBAC;A0A1S3XUP8_TOBAC	5	1.09286e+06	76116.1	41534.7	84405.6	102378	82608	54321.4	63390.7	112974	247404	159230	77351.2	151140	82645.2	69189.6
A0A1S3WZ71	"protein TIC 20-II, chloroplastic-like	LOC107759492	A0A1S3WZ71;A0A1S4A4R1	A0A1S3WZ71;A0A1S4A4R1	LOC107759492;LOC107793677	"protein TIC 20-II, chloroplastic-like;protein TIC 20-II, chloroplastic-like"	A0A1S3WZ71_TOBAC;A0A1S4A4R1_TOBAC	1	43711					84183.1	72305.9	61586.3	77664		15651.9	54937.7	51239.1	40214.5	43111
A0A1S3WZ72	probable LRR receptor-like serine/threonine-protein kinase At5g10290	LOC107759494	A0A1S3WZ72;A0A1S4DHL0	A0A1S3WZ72;A0A1S4DHL0	LOC107759494;LOC107830000	probable LRR receptor-like serine/threonine-protein kinase At5g10290	A0A1S3WZ72_TOBAC;A0A1S4DHL0_TOBAC	5	640053	286586	350055	505497	424442	693392	257287	368534	395367	786432	403286	235290	378150	368178	384772
A0A1S3WZ85	uncharacterized protein LOC107759571	LOC107759571	A0A1S3WZ85	A0A1S3WZ85	LOC107759571	uncharacterized protein LOC107759571	A0A1S3WZ85_TOBAC	1	190867				35975.5	183500		86127.2		111057			71289.7	65999.7
A0A1S3WZ87	protein STRICTOSIDINE SYNTHASE-LIKE 6-like	LOC107759420	A0A1S3WZ87	A0A1S3WZ87	LOC107759420	protein STRICTOSIDINE SYNTHASE-LIKE 6-like	A0A1S3WZ87_TOBAC	2		57248.4	54657.9	78026.2	285561	121612	144110	179262	140605	100000	198580	268416	173006	194186	220592
A0A1S3WZA4	"ATP synthase subunit O, mitochondrial-like	LOC107759517	A0A1S3WZA4;A0A1S4C1K4	A0A1S3WZA4;A0A1S4C1K4	LOC107759517;LOC107814191	"ATP synthase subunit O, mitochondrial-like;ATP synthase subunit O, mitochondrial-like"	A0A1S3WZA4_TOBAC;A0A1S4C1K4_TOBAC	13	1.35932e+06	247646	237903	1.8165e+06	499916	1208372	992064	826660	596412	974738	934408	689676	749029	827468	831598
A0A1S3WZD9	probable prolyl 4-hydroxylase 4	LOC107759623	A0A1S3WZD9	A0A1S3WZD9	LOC107759623	probable prolyl 4-hydroxylase 4	A0A1S3WZD9_TOBAC	3	925305			1576236		1.59277e+06	205912	322619		180522	41902.7		163273	173815	115917
A0A1S3WZE1	Peroxidase	LOC107759554	A0A1S3WZE1	A0A1S3WZE1	LOC107759554	Peroxidase	A0A1S3WZE1_TOBAC	10	2.86718e+06	1.62112e+06	1.22614e+06	1.50353e+06	1570019	2.5028e+06	1.39468e+06	1.14942e+06	1.52985e+06	2.06742e+06	2.11546e+06	1.14937e+06	1.10406e+06	1.47413e+06	1.29142e+06
A0A1S3WZE3	coatomer subunit beta-1-like	LOC107759478	A0A1S3WZE3	A0A1S3WZE3	LOC107759478	coatomer subunit beta-1-like	A0A1S3WZE3_TOBAC	1					19461.3							30912.7	15549
A0A1S3WZF8	"membrane-associated 30 kDa protein, chloroplastic-like"	LOC107759493	A0A1S3WZF8	A0A1S3WZF8	LOC107759493	"membrane-associated 30 kDa protein, chloroplastic-like"	A0A1S3WZF8_TOBAC	8	1.68013e+06	279472	299598	687154	395336	1.09439e+06	402447	546672	513881	593062	419995	194225	448219	395945	387063
A0A1S3WZH5	Pectate lyase	LOC107759580	A0A1S3WZH5	A0A1S3WZH5	LOC107759580	Pectate lyase	A0A1S3WZH5_TOBAC	1		52874.1	47318.4		46722.3		40032.3	55435.7	63585.9		43063.9	84209	49245.7	45264	39999.1
A0A1S3WZH8	cyclin-T1-5-like	LOC107759497	A0A1S3WZH8;A0A1S4A5E4	A0A1S3WZH8;A0A1S4A5E4	LOC107759497;LOC107793899	cyclin-T1-5-like;cyclin-T1-4-like	A0A1S3WZH8_TOBAC;A0A1S4A5E4_TOBAC	1						132313				77298.2			95933.3	57410.8	63873.7
A0A1S3WZI1	GDSL esterase/lipase 1-like	LOC107759509	A0A1S3WZI1	A0A1S3WZI1	LOC107759509	GDSL esterase/lipase 1-like	A0A1S3WZI1_TOBAC	3	609239			573073	57606.5	287531	169796	111669	84112.2	246310		111844	142211	103014	116950
A0A1S3WZJ1	Purple acid phosphatase	LOC107759506	A0A1S3WZJ1	A0A1S3WZJ1	LOC107759506	Purple acid phosphatase	A0A1S3WZJ1_TOBAC	14	375477	1.16293e+06	1.19618e+06	330618	470955	138995	353390	570312	907300	190051	544018	958805	538228	645487	522316
A0A1S3WZJ6	"Starch synthase, chloroplastic/amyloplastic	LOC107759522	A0A1S3WZJ6;A0A1S4DEY3	A0A1S3WZJ6;A0A1S4DEY3	LOC107759522;LOC107829009	"Starch synthase, chloroplastic/amyloplastic;Starch synthase, chloroplastic/amyloplastic"	A0A1S3WZJ6_TOBAC;A0A1S4DEY3_TOBAC	6	43404.6	123355	124600	155919	241733	38131.8	73726.3	121238	170193	75696.7	90154.7	341706	166098	181128	172571
A0A1S3WZK9	COP9 signalosome complex subunit 8-like	LOC107759613	A0A1S3WZK9;A0A1S3XU70;A0A1S3XUW8	A0A1S3WZK9;A0A1S3XU70;A0A1S3XUW8	LOC107759613;LOC107768852;LOC107768852	COP9 signalosome complex subunit 8-like;COP9 signalosome complex subunit 8-like isoform X1;COP9 signalosome complex subunit 8-like isoform X2	A0A1S3WZK9_TOBAC;A0A1S3XU70_TOBAC;A0A1S3XUW8_TOBAC	4		133982	139075	179208	398534	176148	153818	138470	123199	232390	354738	204478	88207.5	148850	182638
A0A1S3WZQ3	ankyrin repeat and SAM domain-containing protein 6-like	LOC107759715	A0A1S3WZQ3;A0A1S3ZNY9;A0A1S4C980;A0A1S4CPF6	A0A1S3WZQ3;A0A1S3ZNY9;A0A1S4C980;A0A1S4CPF6	LOC107759715;LOC107788860;LOC107816486;LOC107821069	ankyrin repeat and SAM domain-containing protein 6-like;SEC23-interacting protein-like;ankyrin repeat and SAM domain-containing protein 6-like;uncharacterized protein LOC107821069	A0A1S3WZQ3_TOBAC;A0A1S3ZNY9_TOBAC;A0A1S4C980_TOBAC;A0A1S4CPF6_TOBAC	1	721726	205150	251270			303209			247665	301569				165036	230817
A0A1S3WZQ8	Aconitate hydratase	LOC107759563	A0A1S3WZQ8	A0A1S3WZQ8	LOC107759563	Aconitate hydratase	A0A1S3WZQ8_TOBAC	29	5834335	2.0567e+06	2.31267e+06	3819391	1.66654e+06	5.41316e+06	2.85473e+06	3.10682e+06	2.78703e+06	3.26532e+06	2.01003e+06	2350932	2.97765e+06	2665682	2.72591e+06
A0A1S3WZR7	E3 ubiquitin-protein ligase RGLG2-like	LOC107759729	A0A1S3WZR7;A0A1S3WZZ2;A0A1S3ZU75;A0A1S4A2S9;A0A1S4DAJ8;A0A1S4DAQ8	A0A1S3WZR7;A0A1S3WZZ2;A0A1S3ZU75;A0A1S4A2S9;A0A1S4DAJ8;A0A1S4DAQ8	LOC107759729;LOC107759727;LOC107790476;LOC107793203;LOC107827776;LOC107827790	E3 ubiquitin-protein ligase RGLG2-like;E3 ubiquitin-protein ligase RGLG1-like;E3 ubiquitin-protein ligase RGLG2-like;E3 ubiquitin-protein ligase RGLG2-like;E3 ubiquitin-protein ligase RGLG2-like;E3 ubiquitin-protein ligase RGLG2-like	A0A1S3WZR7_TOBAC;A0A1S3WZZ2_TOBAC;A0A1S3ZU75_TOBAC;A0A1S4A2S9_TOBAC;A0A1S4DAJ8_TOBAC;A0A1S4DAQ8_TOBAC	2		97041.2	98843										122943	282885
A0A1S3WZV6	Thioredoxin	LOC107759605	A0A1S3WZV6	A0A1S3WZV6	LOC107759605	Thioredoxin	A0A1S3WZV6_TOBAC	2	169708	273484	257112	86284.5	71659	130815	96145.8	57412.4	109135	55140.1		129394	54478.8	95271	58685.1
A0A1S3WZX1	elongation factor 1-beta-like	LOC107759618	A0A1S3WZX1	A0A1S3WZX1	LOC107759618	elongation factor 1-beta-like	A0A1S3WZX1_TOBAC	3	22331916	3.68542e+06	4547598	29285278	4.41565e+06	7.89365e+06	2.74392e+06	6.21171e+06	5085495	11628298	5.14211e+06	2.72363e+06	5924350	5117953	5835236
A0A1S3WZY4	polyadenylate-binding protein-interacting protein 6-like isoform X1	LOC107759782	A0A1S3WZY4;A0A1S3X056;A0A1S4D4R2	A0A1S3WZY4;A0A1S3X056;A0A1S4D4R2	LOC107759782;LOC107759782;LOC107825945	polyadenylate-binding protein-interacting protein 6-like isoform X1;polyadenylate-binding protein-interacting protein 6-like isoform X2;polyadenylate-binding protein-interacting protein 6-like	A0A1S3WZY4_TOBAC;A0A1S3X056_TOBAC;A0A1S4D4R2_TOBAC	1	58413.2	27089.7	34574.9	29725.5	12771.9	193869	96360.5	53651.1	44350.4	103911	52890.6		61736.1	57587.4	56659
A0A1S3WZY6	Patatin	LOC107759644	A0A1S3WZY6	A0A1S3WZY6	LOC107759644	Patatin	A0A1S3WZY6_TOBAC	5	541715	102338	237695	493079	210290	335874	306180	176498	264830	237906		105256	204777	291111	288300
A0A1S3WZZ3	alpha-glucosidase-like	LOC107759721	A0A1S3WZZ3	A0A1S3WZZ3	LOC107759721	alpha-glucosidase-like	A0A1S3WZZ3_TOBAC	10	409372	425906	450078	377307	163265	350240	324060	332414	412364	276314	316625	393338	301786	293790	285635
A0A1S3WZZ5	Patatin	LOC107759637	A0A1S3WZZ5	A0A1S3WZZ5	LOC107759637	Patatin	A0A1S3WZZ5_TOBAC	2					108485		54569.1	23855.1		37557.1	135920		152780	144938	133432
A0A1S3WZZ7	Exocyst subunit Exo70 family protein	LOC107759725	A0A1S3WZZ7;A0A1S6GXA3	A0A1S3WZZ7;A0A1S6GXA3	LOC107759725;	Exocyst subunit Exo70 family protein	A0A1S3WZZ7_TOBAC;A0A1S6GXA3_TOBAC	8	157785	40117.8	38892.6	175323	93767.8	59806.5	55119	39972.5	84329.2	86559	114795	93290.2	38812.7	63830.6	64766.3
A0A1S3X040	adenine phosphoribosyltransferase 1-like	LOC107759759	A0A1S3X040	A0A1S3X040	LOC107759759	adenine phosphoribosyltransferase 1-like	A0A1S3X040_TOBAC	5					64285.3		263132	74006.5	254463		85319.6	105115	220426	35263.3	40948.8
A0A1S3X050	ras-related protein RABE1a-like	LOC107759767	A0A1S3X050	A0A1S3X050	LOC107759767	ras-related protein RABE1a-like	A0A1S3X050_TOBAC	2	59231.8			97136.8						20060.5				110755	188604
A0A1S3X075	"frataxin, mitochondrial-like isoform X2	LOC107759791	A0A1S3X075;A0A1S3X0S2	A0A1S3X075;A0A1S3X0S2	LOC107759791	"frataxin, mitochondrial-like isoform X2;frataxin, mitochondrial-like isoform X1"	A0A1S3X075_TOBAC;A0A1S3X0S2_TOBAC	2		46272.6	67102.4		28457	50388.3	19226.9	18058.2		32676	39274.4				13356.8
A0A1S3X079	transcriptional corepressor LEUNIG-like isoform X2	LOC107759876	A0A1S3X079;A0A1S3X0E8;A0A1S3X0F4	A0A1S3X079;A0A1S3X0E8;A0A1S3X0F4	LOC107759876	transcriptional corepressor LEUNIG-like isoform X2;transcriptional corepressor LEUNIG-like isoform X3;transcriptional corepressor LEUNIG-like isoform X1	A0A1S3X079_TOBAC;A0A1S3X0E8_TOBAC;A0A1S3X0F4_TOBAC	3			237558		181652	82419.8	385357	237334	453755	230713		460385		276110	174561
A0A1S3X086	Homoserine dehydrogenase	LOC107759801	A0A1S3X086;A0A1S3X0T2	A0A1S3X086;A0A1S3X0T2	LOC107759801	Homoserine dehydrogenase	A0A1S3X086_TOBAC;A0A1S3X0T2_TOBAC	4	144523	71032.2	60696.4	146515	73232.8	130303	84882.7	79571.7	85693.2	105520	85902	64516.5	75915.9	71050.4	76202.7
A0A1S3X0B8	casein kinase I-like	LOC107759747	A0A1S3X0B8;A0A1S3X624	A0A1S3X0B8;A0A1S3X624	LOC107759747;LOC107761459	casein kinase I-like	A0A1S3X0B8_TOBAC;A0A1S3X624_TOBAC	1			55439.9		21639			25579.1	52006.8			42506.2	32536.8	31669.8	30245.6
A0A1S3X0C4	serine/threonine-protein phosphatase 2A 65 kDa regulatory subunit A beta isoform-like	LOC107759848	A0A1S3X0C4;A0A1S3ZJ45	A0A1S3X0C4;A0A1S3ZJ45	LOC107759848;LOC107787439	serine/threonine-protein phosphatase 2A 65 kDa regulatory subunit A beta isoform-like	A0A1S3X0C4_TOBAC;A0A1S3ZJ45_TOBAC	7	323151	151074	128849	326828	229632	320861	273900	166945	184177	232872	166165	163261	186890	208851	155687
A0A1S3X0D0	acetylajmalan esterase-like	LOC107759927	A0A1S3X0D0	A0A1S3X0D0	LOC107759927	acetylajmalan esterase-like	A0A1S3X0D0_TOBAC	2							30057.1	105984				19922.4		80108.2	56769.6
A0A1S3X0E5	UBP1-associated protein 2C-like	LOC107759935	A0A1S3X0E5	A0A1S3X0E5	LOC107759935	UBP1-associated protein 2C-like	A0A1S3X0E5_TOBAC	5	1.68901e+06	353306	434749	687332	341202	406234	352793	452087	630220	413171	385544	545279	482609	404625	560264
A0A1S3X0F1	Dirigent protein	LOC107759892	A0A1S3X0F1;A0A1S3Z9V1	A0A1S3X0F1;A0A1S3Z9V1	LOC107759892;LOC107784526	Dirigent protein	A0A1S3X0F1_TOBAC;A0A1S3Z9V1_TOBAC	2			19415.2	59024.1	43259.6	63642.4		30419.7		72861.5	41233.5	25468.9	22281	30239.6	31999.5
A0A1S3X0G8	subtilisin-like protease SBT1.8	LOC107759898	A0A1S3X0G8	A0A1S3X0G8	LOC107759898	subtilisin-like protease SBT1.8	A0A1S3X0G8_TOBAC	8	144013	156917	156393	100523	90241.5	485329	114817	111960	116802	157729	85846.1	71270.1	86935.3	94628.9	94195.6
A0A1S3X0H8	60S ribosomal protein L27	LOC107759969	A0A1S3X0H8;A0A1S4AZC1	A0A1S3X0H8;A0A1S4AZC1	LOC107759969;LOC107802935	60S ribosomal protein L27	A0A1S3X0H8_TOBAC;A0A1S4AZC1_TOBAC	2		286413	692736		134025		668710	179304	103967		166130	339625	637469	144211	189681
A0A1S3X0I2	deoxyuridine 5'-triphosphate nucleotidohydrolase-like	LOC107759974	A0A1S3X0I2	A0A1S3X0I2	LOC107759974	deoxyuridine 5'-triphosphate nucleotidohydrolase-like	A0A1S3X0I2_TOBAC	5	481728	67909.2	76695.7		98811.5	120107	127041	84910.8	101592	131180	171440	41847	42621.5	86021.2	85174.5
A0A1S3X0I4	Ribosomal protein L19	LOC107759916	A0A1S3X0I4;A0A1S3X0S0;A0A1S3XEN1;A0A1S3ZQK3;A0A1S4A7M5;A0A1S4AC06;A0A1S4DMY9	A0A1S3X0I4;A0A1S3X0S0;A0A1S3XEN1;A0A1S3ZQK3;A0A1S4A7M5;A0A1S4AC06;A0A1S4DMY9	LOC107759916;LOC107759916;LOC107764242;LOC107789275;LOC107794637;LOC107795950;LOC107831514	Ribosomal protein L19;Ribosomal protein L19;Ribosomal protein L19;Ribosomal protein L19;Ribosomal protein L19;Ribosomal protein L19;60S ribosomal protein L19-2	A0A1S3X0I4_TOBAC;A0A1S3X0S0_TOBAC;A0A1S3XEN1_TOBAC;A0A1S3ZQK3_TOBAC;A0A1S4A7M5_TOBAC;A0A1S4AC06_TOBAC;A0A1S4DMY9_TOBAC	4	742323	213365	276076	365919	207265	816489	380521	293136	449560	244670	182462	366202	502054	255415	267183
A0A1S3X0I8	transmembrane ascorbate ferrireductase 1-like	LOC107759983	A0A1S3X0I8;A0A1S4DNY8;A0A1S4DPQ6	A0A1S3X0I8;A0A1S4DNY8;A0A1S4DPQ6	LOC107759983;LOC107831840;LOC107831838	transmembrane ascorbate ferrireductase 1-like	A0A1S3X0I8_TOBAC;A0A1S4DNY8_TOBAC;A0A1S4DPQ6_TOBAC	1							156497					247614			146962
A0A1S3X0J2	glutathione S-transferase L3-like isoform X1	LOC107759987	A0A1S3X0J2;A0A1S3X0Z6	A0A1S3X0J2;A0A1S3X0Z6	LOC107759987	glutathione S-transferase L3-like isoform X1;glutathione S-transferase L3-like isoform X2	A0A1S3X0J2_TOBAC;A0A1S3X0Z6_TOBAC	13	1.11331e+06	748410	530343	1854475	1.25708e+06	1.95719e+06	937109	813516	721726	2.1195e+06	2033438	720440	837677	1.05622e+06	910848
A0A1S3X0J3	diacylglycerol kinase	LOC107759925	A0A1S3X0J3	A0A1S3X0J3	LOC107759925	diacylglycerol kinase	A0A1S3X0J3_TOBAC	4		50481.4	37884.1		301874	95902.9		49484.4		158541	201897	154413	186847	112514	64737.9
A0A1S3X0J6	Anamorsin homolog	LOC107759712	A0A1S3X0J6;A0A1S3ZYI1;A0A1S4BM22	A0A1S3X0J6;A0A1S3ZYI1;A0A1S4BM22	LOC107759712;LOC107791769;LOC107809741	Anamorsin homolog;Anamorsin homolog;anamorsin homolog	A0A1S3X0J6_TOBAC;A0A1S3ZYI1_TOBAC;A0A1S4BM22_TOBAC	1						150516	218348	128709
A0A1S3X0K7	uncharacterized protein At4g06744-like	LOC107759842	A0A1S3X0K7	A0A1S3X0K7	LOC107759842	uncharacterized protein At4g06744-like	A0A1S3X0K7_TOBAC	3	218747		139029		155180		91096.2	101807		130492	113728	77000	129231	141446	147055
A0A1S3X0M1	ABC transporter G family member 23-like	LOC107759863	A0A1S3X0M1;A0A1S3Y1E7	A0A1S3X0M1;A0A1S3Y1E7	LOC107759863;LOC107771139	ABC transporter G family member 23-like	A0A1S3X0M1_TOBAC;A0A1S3Y1E7_TOBAC	2	2.35995e+06	526059	523828	3.34642e+06	1.15879e+06	2.21224e+06	646612	935420	1.60934e+06	1.16231e+06	553361	390571	871374	774607	885453
A0A1S3X0M2	protein LIGHT-DEPENDENT SHORT HYPOCOTYLS 5-like	LOC107759951	A0A1S3X0M2;A0A1S3YE10	A0A1S3X0M2;A0A1S3YE10	LOC107759951;LOC107775078	protein LIGHT-DEPENDENT SHORT HYPOCOTYLS 5-like	A0A1S3X0M2_TOBAC;A0A1S3YE10_TOBAC	3	305400	31266.8	31931.4	296224	84715.9	146550	80828	210730	214604	101465	88710.4	50030.3	109217	81441.8	71821.9
A0A1S3X0M4	Purple acid phosphatase	LOC107760026	A0A1S3X0M4	A0A1S3X0M4	LOC107760026	Purple acid phosphatase	A0A1S3X0M4_TOBAC	1		134869	100246		60291.6	78053.9	23362.9	32193.8		110457	112238	76238.4	35512.2	57515.6	42875
A0A1S3X0M5	60S ribosomal protein L4-like	LOC107759872	A0A1S3X0M5	A0A1S3X0M5	LOC107759872	60S ribosomal protein L4-like	A0A1S3X0M5_TOBAC	1	347123	263689	235514	552533	453501	326099	583366	457223		490096	277696	651248	462799	506226	442973
A0A1S3X0M8	"3-oxoacyl-[acyl-carrier-protein] synthase 3 A, chloroplastic-like	LOC107759958	A0A1S3X0M8;A0A1S4C5I3	A0A1S3X0M8;A0A1S4C5I3	LOC107759958;LOC107815403	"3-oxoacyl-[acyl-carrier-protein] synthase 3 A, chloroplastic-like;3-oxoacyl-[acyl-carrier-protein] synthase 3 A, chloroplastic-like"	A0A1S3X0M8_TOBAC;A0A1S4C5I3_TOBAC	4				279134	146395	223400	337944	999234		269199		292783	352577	583104	139606
A0A1S3X0N1	"gamma aminobutyrate transaminase 3, chloroplastic-like"	LOC107759965	A0A1S3X0N1	A0A1S3X0N1	LOC107759965	"gamma aminobutyrate transaminase 3, chloroplastic-like"	A0A1S3X0N1_TOBAC	1		95868	78942.4	119702	97066.4	129232	86756.9	85252.3	89152.9	95980.1	141661	130404	65042.1	85768.6	105962
A0A1S3X0P1	"lon protease homolog, mitochondrial-like"	LOC107759977	A0A1S3X0P1	A0A1S3X0P1	LOC107759977	"lon protease homolog, mitochondrial-like"	A0A1S3X0P1_TOBAC	1		9534.6			51395.5				32712.5	16790.3		37868.8	23864.8	241066
A0A1S3X0R5	Dirigent protein	LOC107759922	A0A1S3X0R5;A0A1S4BF20	A0A1S3X0R5;A0A1S4BF20	LOC107759922;LOC107807552	Dirigent protein	A0A1S3X0R5_TOBAC;A0A1S4BF20_TOBAC	4	134015	855409	760444	444462	509401	173203	441383	454951	579627	132571	535137	1.02043e+06	500841	500614	398846
A0A1S3X0S8	ubiquitin-conjugating enzyme E2 28-like	LOC107760016	A0A1S3X0S8;A0A1S3XRV1;A0A1S3YZ88;A0A1S3Z1N2;A0A1S3Z257;A0A1S3ZD10;A0A1S3ZWP5;A0A1S4AB28;A0A1S4B3F9;A0A1S4B3N6;A0A1S4B6F8;A0A1S4BBC6;A0A1S4BBH6;A0A1S4BFG2;A0A1S4BQR4;A0A1S4CNW5	A0A1S3X0S8;A0A1S3XRV1;A0A1S3YZ88;A0A1S3Z1N2;A0A1S3Z257;A0A1S3ZD10;A0A1S3ZWP5;A0A1S4AB28;A0A1S4B3F9;A0A1S4B3N6;A0A1S4B6F8;A0A1S4BBC6;A0A1S4BBH6;A0A1S4BFG2;A0A1S4BQR4;A0A1S4CNW5	LOC107760016;LOC107767831;LOC107781334;LOC107782023;LOC107781944;LOC107785428;LOC107791260;LOC107795599;LOC107804146;LOC107804146;LOC107804942;LOC107806522;LOC107806522;LOC107807653;LOC107810910;LOC107820910	ubiquitin-conjugating enzyme E2 28-like;ubiquitin-conjugating enzyme E2 28-like;ubiquitin-conjugating enzyme E2 28-like;ubiquitin-conjugating enzyme E2-17 kDa-like;ubiquitin-conjugating enzyme E2-17 kDa-like;ubiquitin-conjugating enzyme E2-17 kDa;ubiquitin-conjugating enzyme E2-17 kDa-like;ubiquitin-conjugating enzyme E2 10;ubiquitin-conjugating enzyme E2 28-like isoform X2;ubiquitin-conjugating …	A0A1S3X0S8_TOBAC;A0A1S3XRV1_TOBAC;A0A1S3YZ88_TOBAC;A0A1S3Z1N2_TOBAC;A0A1S3Z257_TOBAC;A0A1S3ZD10_TOBAC;A0A1S3ZWP5_TOBAC;A0A1S4AB28_TOBAC;A0A1S4B3F9_TOBAC;A0A1S4B3N6_TOBAC;A0A1S4B6F8_TOBAC;A0A1S4BBC6_TOBAC;A0A1S4BBH6_TOBAC;A0A1S4BFG2_TOBAC;A0A1S4BQR4_TOBAC;A0A1S4CNW5_TOBAC	1	1.02678e+06	1.8555e+06	1.67596e+06	764600	744659	1.05787e+06	1.04307e+06	1.00993e+06	1.13359e+06	1.47161e+06	623272	953026	945398	975074	959051
A0A1S3X0T3	glycine-rich RNA-binding protein-like isoform X1	LOC107760024	A0A1S3X0T3	A0A1S3X0T3	LOC107760024	glycine-rich RNA-binding protein-like isoform X1	A0A1S3X0T3_TOBAC	5	252698	169384	232135	198873	42712.4	415657	180214	169182	145669	158586	69466.6	132254	151287	92733.6	89759.4
A0A1S3X0T9	protein LHCP TRANSLOCATION DEFECT-like	LOC107760099	A0A1S3X0T9;A0A1S3YY28	A0A1S3X0T9;A0A1S3YY28	LOC107760099;LOC107781119	protein LHCP TRANSLOCATION DEFECT-like	A0A1S3X0T9_TOBAC;A0A1S3YY28_TOBAC	2	63104.4				32821.5	42962.2	14201.7	47724.1	13176.4	18226.3	9106.57		13053.5	12713.3	53572.1
A0A1S3X0V2	AUGMIN subunit 7	LOC107759818	A0A1S3X0V2	A0A1S3X0V2	LOC107759818	AUGMIN subunit 7	A0A1S3X0V2_TOBAC	2	1.1783e+06	88140	84666.3		50902.1		53153.7	55340	92552.3	96131.5	37874.9		87705.3	86994.3	164841
A0A1S3X0W4	"cytochrome c1-2, heme protein, mitochondrial-like	LOC107760055	A0A1S3X0W4;A0A1S4CNC5	A0A1S3X0W4;A0A1S4CNC5	LOC107760055;LOC107820652	"cytochrome c1-2, heme protein, mitochondrial-like;cytochrome c1-2, heme protein, mitochondrial-like"	A0A1S3X0W4_TOBAC;A0A1S4CNC5_TOBAC	14	3684711	249550	286623	2175723	1.07029e+06	1.77581e+06	2.03086e+06	1.64736e+06	2264841	1.32162e+06	1.02531e+06	1.38732e+06	1612753	1.50048e+06	1.55501e+06
A0A1S3X0W6	3-isopropylmalate dehydrogenase	LOC107760060	A0A1S3X0W6	A0A1S3X0W6	LOC107760060	3-isopropylmalate dehydrogenase	A0A1S3X0W6_TOBAC	6	177289	319211	222812	327925	350850	293272	222519	223418	181277	435446	585436	408756	235616	294804	271652
A0A1S3X0Y5	"Ferredoxin--NADP reductase, chloroplastic	LOC107760150	A0A1S3X0Y5;A0A1S3Y5Z1	A0A1S3X0Y5;A0A1S3Y5Z1	LOC107760150;LOC107772606	"Ferredoxin--NADP reductase, chloroplastic;Ferredoxin--NADP reductase, chloroplastic"	A0A1S3X0Y5_TOBAC;A0A1S3Y5Z1_TOBAC	3		104412	133139		103391		64746	42405.5	86646.9		131422	70535.1	58908	43985.7	37466.6
A0A1S3X0Y6	U1 small nuclear ribonucleoprotein A-like	LOC107760078	A0A1S3X0Y6;A0A1S3XVS0	A0A1S3X0Y6;A0A1S3XVS0	LOC107760078;LOC107769277	U1 small nuclear ribonucleoprotein A-like	A0A1S3X0Y6_TOBAC;A0A1S3XVS0_TOBAC	6	127228	62691.5	74058.9	154055	150701	187080	71009	76102.9	73521.7	132545	199056	51673.4	82024.8	96763.7	86750.4
A0A1S3X0Z2	"thylakoid lumenal 17.4 kDa protein, chloroplastic-like	LOC107760084	A0A1S3X0Z2;A0A1S4A5I6	A0A1S3X0Z2;A0A1S4A5I6	LOC107760084;LOC107793983	"thylakoid lumenal 17.4 kDa protein, chloroplastic-like;thylakoid lumenal 17.4 kDa protein, chloroplastic-like"	A0A1S3X0Z2_TOBAC;A0A1S4A5I6_TOBAC	6	471667	145748	280823	460694	200523	278833	153986	162435	242302	201778	169016	137689	182464	152741	103727
A0A1S3X106	microtubule-associated protein TORTIFOLIA1-like	LOC107760096	A0A1S3X106;A0A1S3XCT9;V5Z2L2	A0A1S3X106;A0A1S3XCT9;V5Z2L2	LOC107760096;LOC107763758;hip2	microtubule-associated protein TORTIFOLIA1-like;microtubule-associated protein TORTIFOLIA1-like;HCpro-interacting protein 2	A0A1S3X106_TOBAC;A0A1S3XCT9_TOBAC;V5Z2L2_TOBAC	1	49066				22687.4	148437	55726.6	48895.6	50813.8	60179.8	30892.9		46010.9	45876.6	48281.5
A0A1S3X119	5'-3' exoribonuclease 2-like	LOC107760109	A0A1S3X119;A0A1S3YYJ5	A0A1S3X119;A0A1S3YYJ5	LOC107760109;LOC107781043	5'-3' exoribonuclease 2-like;cold and drought-regulated protein CORA-like	A0A1S3X119_TOBAC;A0A1S3YYJ5_TOBAC	1	53630.7			75174.9	141598	77205	76458.8	104868	113740	130499	192353	205992	129856	121919	121582
A0A1S3X130	stress protein DDR48-like	LOC107760194	A0A1S3X130	A0A1S3X130	LOC107760194	stress protein DDR48-like	A0A1S3X130_TOBAC	3	14193					68102.1		23188.5		17841.2		16402.5
A0A1S3X140	acylamino-acid-releasing enzyme-like isoform X2	LOC107760206	A0A1S3X140;A0A1S3X1A7;A0A1S4BR06;A0A1S4BR14	A0A1S3X140;A0A1S3X1A7;A0A1S4BR06;A0A1S4BR14	LOC107760206;LOC107760206;LOC107811002;LOC107811002	acylamino-acid-releasing enzyme-like isoform X2;acylamino-acid-releasing enzyme-like isoform X1;acylamino-acid-releasing enzyme-like isoform X1;acylamino-acid-releasing enzyme-like isoform X2	A0A1S3X140_TOBAC;A0A1S3X1A7_TOBAC;A0A1S4BR06_TOBAC;A0A1S4BR14_TOBAC	1														50511.1
A0A1S3X155	WPP domain-interacting tail-anchored protein 1-like isoform X2	LOC107760214	A0A1S3X155;A0A1S3X1Z6	A0A1S3X155;A0A1S3X1Z6	LOC107760214	WPP domain-interacting tail-anchored protein 1-like isoform X2;WPP domain-interacting tail-anchored protein 1-like isoform X1	A0A1S3X155_TOBAC;A0A1S3X1Z6_TOBAC	3	229662			163737	88254.9	120238	44621.1	50331.7	61232.6	58604.8	43924.2	43812.8	56836.7	44935	62107.8
A0A1S3X165	cucumber peeling cupredoxin-like	LOC107760156	A0A1S3X165	A0A1S3X165	LOC107760156	cucumber peeling cupredoxin-like	A0A1S3X165_TOBAC	1	170658			295386		230299	111735	105116		130608		65352.4			89194.3
A0A1S3X170	Pescadillo homolog	LOC107760163	A0A1S3X170;A0A1S3XS42	A0A1S3X170;A0A1S3XS42	LOC107760163;LOC107768178	Pescadillo homolog	A0A1S3X170_TOBAC;A0A1S3XS42_TOBAC	1		93687.4	79061.4	158932	177909	298913	128226	93087.7	38136.6	189535	218059	139868	70951.2	105110	98725.6
A0A1S3X179	40S ribosomal protein S8	LOC107760240	A0A1S3X179;A0A1S3YJQ5	A0A1S3X179;A0A1S3YJQ5	LOC107760240;LOC107776903	40S ribosomal protein S8	A0A1S3X179_TOBAC;A0A1S3YJQ5_TOBAC	2	1.24471e+06	291342	355886	240818	207218	1.32009e+06	470957	338524	317513	616828	386606	258364	314459	289200	280515
A0A1S3X1A0	uncharacterized protein LOC107760091	LOC107760091	A0A1S3X1A0;A0A1S4BBP1	A0A1S3X1A0;A0A1S4BBP1	LOC107760091;LOC107806615	uncharacterized protein LOC107760091;uncharacterized protein LOC107806615	A0A1S3X1A0_TOBAC;A0A1S4BBP1_TOBAC	1		247023	374919		553962		876787	941966	1.84176e+06			331557	318442	593603	731472
A0A1S3X1A6	myosin-9-like	LOC107759966	A0A1S3X1A6	A0A1S3X1A6	LOC107759966	myosin-9-like	A0A1S3X1A6_TOBAC	79	2.0625e+06	562317	739917	1.34566e+06	1.02549e+06	1.58105e+06	736660	901951	1177882	1.096e+06	541808	435555	913617	732211	776688
A0A1S3X1B8	biogenesis of lysosome-related organelles complex 1 subunit 2-like	LOC107760212	A0A1S3X1B8;A0A1S3Z007	A0A1S3X1B8;A0A1S3Z007	LOC107760212;LOC107781677	biogenesis of lysosome-related organelles complex 1 subunit 2-like	A0A1S3X1B8_TOBAC;A0A1S3Z007_TOBAC	2	405530	209829	202058	365237	148680	358117	145045	377242	202924	267205	232705	180734	204775	189288	281933
A0A1S3X1C0	putative chloride channel-like protein CLC-g	LOC107760112	A0A1S3X1C0;A0A1S3ZVM6;A0A1S3ZVU4	A0A1S3X1C0;A0A1S3ZVM6;A0A1S3ZVU4	LOC107760112;LOC107790981;LOC107790981	putative chloride channel-like protein CLC-g;putative chloride channel-like protein CLC-g isoform X2;putative chloride channel-like protein CLC-g isoform X1	A0A1S3X1C0_TOBAC;A0A1S3ZVM6_TOBAC;A0A1S3ZVU4_TOBAC	1					28715.8		16254	23101.3		49764.5
A0A1S3X1C8	probable leucine-rich repeat receptor-like protein kinase At1g35710	LOC107760217	A0A1S3X1C8;A0A1S4A559	A0A1S3X1C8;A0A1S4A559	LOC107760217;LOC107793870	probable leucine-rich repeat receptor-like protein kinase At1g35710	A0A1S3X1C8_TOBAC;A0A1S4A559_TOBAC	8	245672	329864	253379	292674	305236	143942	154285	239615	331586	210407	381566	269749	197535	201795	197335
A0A1S3X1D2	syntaxin-43-like isoform X1	LOC107760280	A0A1S3X1D2;A0A1S3XU35;B7X6S7	A0A1S3X1D2;A0A1S3XU35;B7X6S7	LOC107760280;LOC107768812;NtSYP41	syntaxin-43-like isoform X1;syntaxin-43-like;Syntaxin	A0A1S3X1D2_TOBAC;A0A1S3XU35_TOBAC;B7X6S7_TOBAC	2	249305	61140.8	81531.5	169757	72425.9	162918	78657.5	104240	120170	144362	52521.5	48102.5	80018.5	133590	64212.7
A0A1S3X1D7	uncharacterized protein LOC107760286 isoform X2	LOC107760286	A0A1S3X1D7;A0A1S3X1K1;A0A1S4C6K5	A0A1S3X1D7;A0A1S3X1K1;A0A1S4C6K5	LOC107760286;LOC107760286;LOC107815611	uncharacterized protein LOC107760286 isoform X2;uncharacterized protein LOC107760286 isoform X1;uncharacterized protein LOC107815611	A0A1S3X1D7_TOBAC;A0A1S3X1K1_TOBAC;A0A1S4C6K5_TOBAC	2	59177.1	153118	208152					24276.8	157784	41680.2	58009.5	71718.9	51308.6	49010.6	70799.3
A0A1S3X1D8	acid phosphatase 1-like	LOC107759996	A0A1S3X1D8	A0A1S3X1D8	LOC107759996	acid phosphatase 1-like	A0A1S3X1D8_TOBAC	4	432870	1.14547e+06	1.67514e+06	1.40921e+06	1.41499e+06	169107	1.04354e+06	1.19757e+06	3.31385e+06	297332	484324	866842	728612	667658	655626
A0A1S3X1E5	Pyruvate dehydrogenase E1 component subunit alpha	LOC107760137	A0A1S3X1E5	A0A1S3X1E5	LOC107760137	Pyruvate dehydrogenase E1 component subunit alpha	A0A1S3X1E5_TOBAC	1		48160.1	47127.9		83864.3	91597.5	56352.1		16799.1	61561.7	95198.2	70285.7	30023.4	39018.9	41609.5
A0A1S3X1F1	protein EXORDIUM-like 3	LOC107760299	A0A1S3X1F1;A0A1S3ZIJ0	A0A1S3X1F1;A0A1S3ZIJ0	LOC107760299;LOC107787087	protein EXORDIUM-like 3	A0A1S3X1F1_TOBAC;A0A1S3ZIJ0_TOBAC	1					38181.8				55172.9	35250.9	57695.5	18871.7			46043.1
A0A1S3X1F6	V-type proton ATPase subunit E-like	LOC107760017	A0A1S3X1F6;A0A1S3YJT0	A0A1S3X1F6;A0A1S3YJT0	LOC107760017;LOC107777047	V-type proton ATPase subunit E-like	A0A1S3X1F6_TOBAC;A0A1S3YJT0_TOBAC	2	124158	127903	135961	119749	139017		100327	116426	172264	166284	96387.4	160277	123517	123598	126273
A0A1S3X1G1	glycine-rich RNA-binding protein GRP1A-like isoform X2	LOC107760024	A0A1S3X1G1	A0A1S3X1G1	LOC107760024	glycine-rich RNA-binding protein GRP1A-like isoform X2	A0A1S3X1G1_TOBAC	1					78843.3	377352	411836	247763		252362	161420	169045
A0A1S3X1I6	zinc finger CCCH domain-containing protein 37-like	LOC107760331	A0A1S3X1I6	A0A1S3X1I6	LOC107760331	zinc finger CCCH domain-containing protein 37-like	A0A1S3X1I6_TOBAC	1					24444					28060.1	17372.6
A0A1S3X1J8	"probable L-cysteine desulfhydrase, chloroplastic	LOC107760273	A0A1S3X1J8;A0A1S3X879;A0A1S4BKR8;A0A1S4D8B6;A0A1S4DM51	A0A1S3X1J8;A0A1S3X879;A0A1S4BKR8;A0A1S4D8B6;A0A1S4DM51	LOC107760273;LOC107762255;LOC107809393;LOC107827141;LOC107831265	"probable L-cysteine desulfhydrase, chloroplastic;L-cysteine desulfhydrase-like;probable L-cysteine desulfhydrase, chloroplastic;L-cysteine desulfhydrase-like;probable L-cysteine desulfhydrase, chloroplastic"	A0A1S3X1J8_TOBAC;A0A1S3X879_TOBAC;A0A1S4BKR8_TOBAC;A0A1S4D8B6_TOBAC;A0A1S4DM51_TOBAC	1					191053			222536					316347	301765	241034
A0A1S3X1L9	"fructose-1,6-bisphosphatase class 1-like"	LOC107760211	A0A1S3X1L9	A0A1S3X1L9	LOC107760211	"fructose-1,6-bisphosphatase class 1-like"	A0A1S3X1L9_TOBAC	7	75835.8	126398	120981		76170	28981.5	42420.2	39521.6	52389.9	39566.1	60463.8	62214.7	39108.4	41111.7	43626.4
A0A1S3X1M5	uncharacterized protein LOC107760303	LOC107760303	A0A1S3X1M5	A0A1S3X1M5	LOC107760303	uncharacterized protein LOC107760303	A0A1S3X1M5_TOBAC	2	44916.4			94236.8	104217	69809.4	49469.5	19609.6		61221.5	49289.9	44350.4	52250.3	50918	63612.6
A0A1S3X1P8	"beta-(1,2)-xylosyltransferase-like	LOC107760241	A0A1S3X1P8;B8K1V8;Q5F4N8	A0A1S3X1P8;B8K1V8;Q5F4N8	LOC107760241;LOC107795800;xylt	"beta-(1,2)-xylosyltransferase-like;Putative beta 1,2-xylosyltransferase;Putative putative beta-(1,2)-xylosyltransferase"	A0A1S3X1P8_TOBAC;B8K1V8_TOBAC;Q5F4N8_TOBAC	2								73260.7		33411.1		86528.6	31863
A0A1S3X1Q2	40S ribosomal protein S7	LOC107760389	A0A1S3X1Q2;A0A1S3XTF3;A0A1S3Z906;A0A1S4CWX7	A0A1S3X1Q2;A0A1S3XTF3;A0A1S3Z906;A0A1S4CWX7	LOC107760389;LOC107768552;LOC107784137;LOC107823503	40S ribosomal protein S7	A0A1S3X1Q2_TOBAC;A0A1S3XTF3_TOBAC;A0A1S3Z906_TOBAC;A0A1S4CWX7_TOBAC	5	612822	558808	519145	1.28695e+06	1.06612e+06	246224	325369	442683	285837	520244	1.01695e+06	839434	434744	419775	440067
A0A1S3X1Q4	callose synthase 9-like	LOC107760121	A0A1S3X1Q4	A0A1S3X1Q4	LOC107760121	callose synthase 9-like	A0A1S3X1Q4_TOBAC	8	355772	86324.1	80670.2	261848	126161	271820	86538.8	114862	81982.2	226433	105376	73288.7	280615	104194	92809.3
A0A1S3X1R1	uncharacterized protein LOC107760330 isoform X2	LOC107760330	A0A1S3X1R1;A0A1S3X1S0	A0A1S3X1R1;A0A1S3X1S0	LOC107760330	uncharacterized protein LOC107760330 isoform X2;uncharacterized protein LOC107760330 isoform X1	A0A1S3X1R1_TOBAC;A0A1S3X1S0_TOBAC	6	224541	127053	147725	14279093	3.9882e+06	232661	132860	3.10206e+06	232466	108827	134437	138307	155512	255309	130846
A0A1S3X1S5	Pyruvate dehydrogenase E1 component subunit alpha	LOC107760338	A0A1S3X1S5;A0A1S3XZB0	A0A1S3X1S5;A0A1S3XZB0	LOC107760338;LOC107770390	Pyruvate dehydrogenase E1 component subunit alpha	A0A1S3X1S5_TOBAC;A0A1S3XZB0_TOBAC	4	289347				15291.9	125671	96787.9	69412.5	113589	126265	79700.6	161145	126386	114307	136352
A0A1S3X1T2	Germin-like protein	LOC107760268	A0A1S3X1T2	A0A1S3X1T2	LOC107760268	Germin-like protein	A0A1S3X1T2_TOBAC	1							81879.4	49511.2				84027.1
A0A1S3X1T4	KH domain-containing protein At4g18375-like	LOC107760363	A0A1S3X1T4;A0A1S4A3G4	A0A1S3X1T4;A0A1S4A3G4	LOC107760363;LOC107793339	KH domain-containing protein At4g18375-like	A0A1S3X1T4_TOBAC;A0A1S4A3G4_TOBAC	2	606848	224424	598808	267993		366838			184546	133094	166111	314476	241102	159723
A0A1S3X1V7	Signal recognition particle subunit SRP68	LOC107760293	A0A1S3X1V7	A0A1S3X1V7	LOC107760293	Signal recognition particle subunit SRP68	A0A1S3X1V7_TOBAC	4		146793			88484.3	235187	140524	100343	138667	51715.9	219348	155967	37468.9	90471
A0A1S3X211	cysteine proteinase 15A-like	LOC107760226	A0A1S3X211;Q43579;Q43580;Q84YH6;Q9XGH8	A0A1S3X211;Q43579;Q43580;Q84YH6;Q9XGH8	LOC107760226;;;;cpr2	cysteine proteinase 15A-like;Tobacco pre-pro-cysteine proteinase;Tobacco pre-pro-cysteine proteinase;CPR2-like cysteine proteinase;Putative preprocysteine proteinase	A0A1S3X211_TOBAC;Q43579_TOBAC;Q43580_TOBAC;Q84YH6_TOBAC;Q9XGH8_TOBAC	2	1.22008e+06	243654		5011608	562555	2.76475e+06	691471	1.37431e+06	418861	684636	283843	133936	1.07949e+06	886466	1.06535e+06
A0A1S3X216	"polyphenol oxidase E, chloroplastic-like"	LOC107760231	A0A1S3X216	A0A1S3X216	LOC107760231	"polyphenol oxidase E, chloroplastic-like"	A0A1S3X216_TOBAC	30	10079338	28128912	32343356	17079104	31587362	5040317	12230936	20872612	31163764	8511281	21425970	25811654	20301452	20802106	19102702
A0A1S3X219	"Starch synthase, chloroplastic/amyloplastic	LOC107760348	A0A1S3X219;A0A1S3X4V6;A0A1S3XLW8	A0A1S3X219;A0A1S3X4V6;A0A1S3XLW8	LOC107760348;LOC107761251;LOC107766543	"Starch synthase, chloroplastic/amyloplastic;probable starch synthase 4, chloroplastic/amyloplastic;Starch synthase, chloroplastic/amyloplastic"	A0A1S3X219_TOBAC;A0A1S3X4V6_TOBAC;A0A1S3XLW8_TOBAC	2	64236	60821.5	74452		53638.7	23954.5	86274.6	146512	134734	31455.2	60667.7	63992.5	49589.7	70753.2	71278.6
A0A1S3X220	ubiquitin carboxyl-terminal hydrolase 12-like	LOC107760236	A0A1S3X220	A0A1S3X220	LOC107760236	ubiquitin carboxyl-terminal hydrolase 12-like	A0A1S3X220_TOBAC	6	663771	159245	134782		177188	59563.7	130322	1058661	210288	70000.7	79919.2	98119.6	53308.6	143992	99695.5
A0A1S3X231	probable uridine nucleosidase 1	LOC107760420	A0A1S3X231;A0A1S4DFP7;A0A1S4DG15	A0A1S3X231;A0A1S4DFP7;A0A1S4DG15	LOC107760420;LOC107829326;LOC107829326	probable uridine nucleosidase 1;probable uridine nucleosidase 1 isoform X1;uridine nucleosidase 1-like isoform X2	A0A1S3X231_TOBAC;A0A1S4DFP7_TOBAC;A0A1S4DG15_TOBAC	1		58361.2	81135.7		80646.2	41562.9	117630	86658.6	118168	74919.1			79189	100426	86694.6
A0A1S3X239	18.8 kDa class II heat shock protein-like	LOC107760429	A0A1S3X239	A0A1S3X239	LOC107760429	18.8 kDa class II heat shock protein-like	A0A1S3X239_TOBAC	1		20271.3	13019			22479.1	23029.8	21992		6804.72	9820.89	6573	18562.1	25812.9
A0A1S3X240	guanylate-binding protein 5-like	LOC107760512	A0A1S3X240;A0A1S3XEB2	A0A1S3X240;A0A1S3XEB2	LOC107760512;LOC107764195	guanylate-binding protein 5-like;guanylate-binding protein 1-like	A0A1S3X240_TOBAC;A0A1S3XEB2_TOBAC	9	528518	138719	149760	32538	231866	325279	178750	220019	245019	191561	122999	160677	211015	181479	183699
A0A1S3X241	phospholipase A-2-activating protein-like	LOC107760255	A0A1S3X241	A0A1S3X241	LOC107760255	phospholipase A-2-activating protein-like	A0A1S3X241_TOBAC	2		269186	157558		295196		210349	221723	276387	281400	328039	337594	209437	253626	251964
A0A1S3X242	nephrocystin-3-like	LOC107760454	A0A1S3X242	A0A1S3X242	LOC107760454	nephrocystin-3-like	A0A1S3X242_TOBAC	3	31328.7	47862.3		162446	151123	161319	144425	119138	66104.6	139312	99958.5	100690	94120.5	106324	104096
A0A1S3X266	sister chromatid cohesion 1 protein 4-like isoform X1	LOC107760537	A0A1S3X266;A0A1S3X2N7	A0A1S3X266;A0A1S3X2N7	LOC107760537	sister chromatid cohesion 1 protein 4-like isoform X1;sister chromatid cohesion 1 protein 4-like isoform X2	A0A1S3X266_TOBAC;A0A1S3X2N7_TOBAC	2					49135.2		31155.6	84338.2	46740.2	11897.9	31271.7	40654.8	39422.3	8055.3	35401.4
A0A1S3X267	S-norcoclaurine synthase 1-like	LOC107760472	A0A1S3X267	A0A1S3X267	LOC107760472	S-norcoclaurine synthase 1-like	A0A1S3X267_TOBAC	3	93671.3	855362	580081		112609		338551	295291	207040	45693.7		406926	236696	292795	389869
A0A1S3X297	AT-hook motif nuclear-localized protein	LOC107760482	A0A1S3X297;A0A1S3X2V5;A0A1S4DIZ4;A0A1S4DIZ5	A0A1S3X297;A0A1S3X2V5;A0A1S4DIZ4;A0A1S4DIZ5	LOC107760482;LOC107760482;LOC107830356;LOC107830356	AT-hook motif nuclear-localized protein	A0A1S3X297_TOBAC;A0A1S3X2V5_TOBAC;A0A1S4DIZ4_TOBAC;A0A1S4DIZ5_TOBAC	1			71381.8									38175.8
A0A1S3X298	Lipoxygenase	LOC107760301	A0A1S3X298	A0A1S3X298	LOC107760301	Lipoxygenase	A0A1S3X298_TOBAC	14	370758	365991	363894	561389	479552	437374	333032	279756	323837	321895	216578	249512	275968	280622	266253
A0A1S3X2A9	conserved oligomeric Golgi complex subunit 2-like	LOC107760573	A0A1S3X2A9;A0A1S4CFY2	A0A1S3X2A9;A0A1S4CFY2	LOC107760573;LOC107818534	conserved oligomeric Golgi complex subunit 2-like	A0A1S3X2A9_TOBAC;A0A1S4CFY2_TOBAC	1	324971			232046	112268	227999	94838	101892	154303	179439		178414	215280	109658	156613
A0A1S3X2B6	small EDRK-rich factor 2-like	LOC107760491	A0A1S3X2B6;A0A1S4DQS3	A0A1S3X2B6;A0A1S4DQS3	LOC107760491;LOC107832446	small EDRK-rich factor 2-like;putative SERF-like protein	A0A1S3X2B6_TOBAC;A0A1S4DQS3_TOBAC	2			19822.5			186465	87444.4	22731.5	17199.2			17418.7	34972.4	37070.1	22282.2
A0A1S3X2B9	"2-oxoglutarate dehydrogenase, mitochondrial-like"	LOC107760583	A0A1S3X2B9	A0A1S3X2B9	LOC107760583	"2-oxoglutarate dehydrogenase, mitochondrial-like"	A0A1S3X2B9_TOBAC	37	338044	522099	711015	331826	390858	268812	308753	329673	364288	386933	399519	446265	343468	329780	358357
A0A1S3X2C4	DEAD-box ATP-dependent RNA helicase 31-like	LOC107760327	A0A1S3X2C4;A0A1S3YXI7	A0A1S3X2C4;A0A1S3YXI7	LOC107760327;LOC107780767	DEAD-box ATP-dependent RNA helicase 31-like	A0A1S3X2C4_TOBAC;A0A1S3YXI7_TOBAC	2					39791.8		88634.1	27933.8	33285.8	46827			92141.7	40451.8	71064.7
A0A1S3X2D4	Non-specific lipid-transfer protein	LOC107760448	A0A1S3X2D4;Q8LK72	A0A1S3X2D4;Q8LK72	LOC107760448;NtLTP1	Non-specific lipid-transfer protein	A0A1S3X2D4_TOBAC;Q8LK72_TOBAC	1	591175					141853		77466.8		400157	88463.5		100493	100943
A0A1S3X2H1	nudix hydrolase 3-like	LOC107760629	A0A1S3X2H1	A0A1S3X2H1	LOC107760629	nudix hydrolase 3-like	A0A1S3X2H1_TOBAC	2		6304.24	10966.1		15931.2		11822.1				39001.6		43861.4	16202.4
A0A1S3X2H3	Pyruvate kinase	LOC107760370	A0A1S3X2H3	A0A1S3X2H3	LOC107760370	Pyruvate kinase	A0A1S3X2H3_TOBAC	3	1.28278e+06	483864	285409	126436	124773	432310	296871	282836	360792	313739	396091	271381	508292	265545	222003
A0A1S3X2H9	pre-mRNA-splicing factor 18-like	LOC107760550	A0A1S3X2H9;A0A1S3X2Q1	A0A1S3X2H9;A0A1S3X2Q1	LOC107760550	pre-mRNA-splicing factor 18-like;pre-mRNA-splicing factor 18-like isoform X1	A0A1S3X2H9_TOBAC;A0A1S3X2Q1_TOBAC	3	238023	34753.6	82224.4	147139	39186.3	401549	116182	60777.6	140219	105132	56539.6	38831.9	61468.7	96892.2	59680
A0A1S3X2I0	"thioredoxin Y1, chloroplastic-like"	LOC107760572	A0A1S3X2I0	A0A1S3X2I0	LOC107760572	"thioredoxin Y1, chloroplastic-like"	A0A1S3X2I0_TOBAC	2	88996.9				47692.9	208002	93404.6	134990	84490.2	102250	83832.9	39956.5	67141.1	69558.2	79443.3
A0A1S3X2J0	"histidine biosynthesis bifunctional protein hisIE, chloroplastic-like	LOC107760493	A0A1S3X2J0;A0A1S3Z8B0	A0A1S3X2J0;A0A1S3Z8B0	LOC107760493;LOC107784152	"histidine biosynthesis bifunctional protein hisIE, chloroplastic-like;histidine biosynthesis bifunctional protein hisIE, chloroplastic-like"	A0A1S3X2J0_TOBAC;A0A1S3Z8B0_TOBAC	2		123946	86877.7	358440	242351	52479.3	66007.1	46079.9	90693	122487	133595	120422	71535.4	108556	76994.2
A0A1S3X2N3	"glucan endo-1,3-beta-D-glucosidase-like isoform X2	LOC107760596	A0A1S3X2N3;A0A1S3X2V6;A0A1S4A393;A0A1S4A3B8	A0A1S3X2N3;A0A1S3X2V6;A0A1S4A393;A0A1S4A3B8	LOC107760596;LOC107760596;LOC107793272;LOC107793272	"glucan endo-1,3-beta-D-glucosidase-like isoform X2;glucan endo-1,3-beta-D-glucosidase-like isoform X1;glucan endo-1,3-beta-D-glucosidase-like isoform X2;glucan endo-1,3-beta-D-glucosidase-like isoform X1"	A0A1S3X2N3_TOBAC;A0A1S3X2V6_TOBAC;A0A1S4A393_TOBAC;A0A1S4A3B8_TOBAC	2	211543	328836	350049		191375	112355	258003	246377	373690	111418	238634	302372	241161	212714	217149
A0A1S3X2P0	uncharacterized GPI-anchored protein At1g61900-like isoform X3	LOC107760681	A0A1S3X2P0;A0A1S3X2X7;A0A1S3X2Y3;A0A1S3X356;A0A1S3X3H3;A0A1S4CVN1	A0A1S3X2P0;A0A1S3X2X7;A0A1S3X2Y3;A0A1S3X356;A0A1S3X3H3;A0A1S4CVN1	LOC107760681;LOC107760681;LOC107760681;LOC107760681;LOC107760681;LOC107823103	uncharacterized GPI-anchored protein At1g61900-like isoform X3;uncharacterized GPI-anchored protein At1g61900-like isoform X1;uncharacterized GPI-anchored protein At1g61900-like isoform X5;uncharacterized GPI-anchored protein At1g61900-like isoform X4;uncharacterized GPI-anchored protein At1g61900-like isoform X2;uncharacterized GPI-anchored protein At1g61900-like	A0A1S3X2P0_TOBAC;A0A1S3X2X7_TOBAC;A0A1S3X2Y3_TOBAC;A0A1S3X356_TOBAC;A0A1S3X3H3_TOBAC;A0A1S4CVN1_TOBAC	5	525755	374614	416256	112203	62567.7	376572	168387	226308	536480	193585	60970.9	240198	239789	44547.9	184587
A0A1S3X2S4	Ubiquitin carboxyl-terminal hydrolase	LOC107760663	A0A1S3X2S4	A0A1S3X2S4	LOC107760663	Ubiquitin carboxyl-terminal hydrolase	A0A1S3X2S4_TOBAC	3	61479.7				73416	143874	46036.2	51322.9		786158	3.76293e+06		1.79564e+06		44971.9
A0A1S3X2T9	60S ribosomal protein L30-like	LOC107760678	A0A1S3X2T9	A0A1S3X2T9	LOC107760678	60S ribosomal protein L30-like	A0A1S3X2T9_TOBAC	4		187853	134706	186702	139386	96061.7	79160.1	58861.7	43639.3	133622	89487.5	78964.6	56106.7	65418.8	101100
A0A1S3X2V7	"probable enoyl-CoA hydratase 2, mitochondrial	LOC107760662	A0A1S3X2V7;A0A1S4C898	A0A1S3X2V7;A0A1S4C898	LOC107760662;LOC107816158	"probable enoyl-CoA hydratase 2, mitochondrial;probable enoyl-CoA hydratase 2, mitochondrial"	A0A1S3X2V7_TOBAC;A0A1S4C898_TOBAC	3		131311	38457.1	78959.6	123495	43620	43160.6	44618.1	43002.9	123663	152814	159971	66567.6	58836.2	62678.6
A0A1S3X2W8	cytochrome P450 89A2-like	LOC107760497	A0A1S3X2W8	A0A1S3X2W8	LOC107760497	cytochrome P450 89A2-like	A0A1S3X2W8_TOBAC	1		19717.8	23489.3	19417.3	18887.8	30827.8	9469.78		48403.9	39958.7	24254.8	14996.6			21107.4
A0A1S3X2Z0	"triosephosphate isomerase, chloroplastic-like"	LOC107760622	A0A1S3X2Z0	A0A1S3X2Z0	LOC107760622	"triosephosphate isomerase, chloroplastic-like"	A0A1S3X2Z0_TOBAC	10	1.1481e+06	871181	1.17841e+06	1.23695e+06	930583	604583	691518	1.19718e+06	1.19506e+06	748238	899053	945446	903962	785222	860527
A0A1S3X312	"triose phosphate/phosphate translocator, chloroplastic-like	LOC107760530	A0A1S3X312;A0A1S4D181;Q40568	A0A1S3X312;A0A1S4D181;Q40568	LOC107760530;LOC107824785;	"triose phosphate/phosphate translocator, chloroplastic-like;triose phosphate/phosphate translocator, chloroplastic;Phosphate translocator"	A0A1S3X312_TOBAC;A0A1S4D181_TOBAC;Q40568_TOBAC	2					32395.2		130647	122510				158468	54109.8	40566.9	102485
A0A1S3X313	uncharacterized protein LOC107760706	LOC107760706	A0A1S3X313	A0A1S3X313	LOC107760706	uncharacterized protein LOC107760706	A0A1S3X313_TOBAC	7	906359	842728	948164	1.17837e+06	489749	527478	597590	491859	852919	307356	775753	780828	558998	529413	533187
A0A1S3X314	Eukaryotic translation initiation factor 3 subunit C	LOC107760783	A0A1S3X314	A0A1S3X314	LOC107760783	Eukaryotic translation initiation factor 3 subunit C	A0A1S3X314_TOBAC	15	249387	174936	169460	229224	247447	42903	189823	175979	246289	215303	186851	245736	219508	203642	234436
A0A1S3X322	Prefoldin subunit 3	LOC107760743	A0A1S3X322;A0A1S3YSM7	A0A1S3X322;A0A1S3YSM7	LOC107760743;LOC107779285	Prefoldin subunit 3	A0A1S3X322_TOBAC;A0A1S3YSM7_TOBAC	3	123785	380693	308525	216752	218999	119795	122385	125759	193938	160323	196635	153428	140849	113187	151539
A0A1S3X328	AT-hook motif nuclear-localized protein 14-like	LOC107760718	A0A1S3X328;A0A1S4DHU2	A0A1S3X328;A0A1S4DHU2	LOC107760718;LOC107829884	AT-hook motif nuclear-localized protein 14-like	A0A1S3X328_TOBAC;A0A1S4DHU2_TOBAC	1		75828.3	86873.2		48767.9		56127.1	75376.2	84013.6		70806.1	133491	81469.7	77490.3	71442.9
A0A1S3X331	vesicle-associated protein 4-2-like	LOC107760661	A0A1S3X331;A0A1S4CT14	A0A1S3X331;A0A1S4CT14	LOC107760661;LOC107822242	vesicle-associated protein 4-2-like	A0A1S3X331_TOBAC;A0A1S4CT14_TOBAC	3	48096.8			836822	91917.8	78036.2	180855	150954	176235	39968.8	101178	80582.8	91251.6	95438.8	103485
A0A1S3X344	uncharacterized protein LOC107760560	LOC107760560	A0A1S3X344	A0A1S3X344	LOC107760560	uncharacterized protein LOC107760560	A0A1S3X344_TOBAC	2			10648	84580.7	33784.8		31984	35513.2	44943.8			375034	15904.8	44513.9	251260
A0A1S3X366	replication factor C subunit 2	LOC107760689	A0A1S3X366;A0A1S3Z6H6	A0A1S3X366;A0A1S3Z6H6	LOC107760689;LOC107783617	replication factor C subunit 2;replication factor C subunit 2-like	A0A1S3X366_TOBAC;A0A1S3Z6H6_TOBAC	2									85021.7	106069
A0A1S3X374	"NADH dehydrogenase [ubiquinone] iron-sulfur protein 8, mitochondrial-like	LOC107760590	A0A1S3X374;A0A1S3XHL1;A0A1S3YK56;A0A1S4AVM3	A0A1S3X374;A0A1S3XHL1;A0A1S3YK56;A0A1S4AVM3	LOC107760590;LOC107765228;LOC107776985;LOC107801885	"NADH dehydrogenase [ubiquinone] iron-sulfur protein 8, mitochondrial-like;NADH dehydrogenase [ubiquinone] iron-sulfur protein 8, mitochondrial;NADH dehydrogenase [ubiquinone] iron-sulfur protein 8, mitochondrial;NADH dehydrogenase [ubiquinone] iron-sulfur protein 8, mitochondrial-like"	A0A1S3X374_TOBAC;A0A1S3XHL1_TOBAC;A0A1S3YK56_TOBAC;A0A1S4AVM3_TOBAC	11	712435	411453	313798	711730	847065	1.29232e+06	847378	727682	531455	1.20249e+06	820940	702981	736069	667480	688798
A0A1S3X395	"probable plastid-lipid-associated protein 13, chloroplastic"	LOC107760813	A0A1S3X395	A0A1S3X395	LOC107760813	"probable plastid-lipid-associated protein 13, chloroplastic"	A0A1S3X395_TOBAC	8	1.16216e+06	525164	551249	281572	127070	201217	246752	307964	319710	374250	100684	236067	322775	273543	297007
A0A1S3X398	copper transport protein ATX1-like isoform X2	LOC107760780	A0A1S3X398;A0A1S3X3G9	A0A1S3X398;A0A1S3X3G9	LOC107760780	copper transport protein ATX1-like isoform X2;copper transport protein ATX1-like isoform X1	A0A1S3X398_TOBAC;A0A1S3X3G9_TOBAC	7	299269	154592	118158	208411	150914	122040	145865	326011	272595	214367	420921	261442	174706	166040	123584
A0A1S3X3B5	protein TPLATE	LOC107760733	A0A1S3X3B5	A0A1S3X3B5	LOC107760733	protein TPLATE	A0A1S3X3B5_TOBAC	6	674520	166582	189285	273256	185964	275218	177706	359477	207386	382145	246925	172631	168335	157447	170459
A0A1S3X3C0	5-formyltetrahydrofolate cyclo-ligase	LOC107760804	A0A1S3X3C0;A0A1S3X3W3;A0A1S4CE75;A0A1S4CE96;A0A1S4CES2	A0A1S3X3C0;A0A1S3X3W3;A0A1S4CE75;A0A1S4CE96;A0A1S4CES2	LOC107760804;LOC107760804;LOC107818051;LOC107818051;LOC107818051	5-formyltetrahydrofolate cyclo-ligase	A0A1S3X3C0_TOBAC;A0A1S3X3W3_TOBAC;A0A1S4CE75_TOBAC;A0A1S4CE96_TOBAC;A0A1S4CES2_TOBAC	3	261615	175061			46825.1			87710.4		61745.4	49323.7	49594.2	98505.7	91036.7
A0A1S3X3C5	Thioredoxin reductase	LOC107760805	A0A1S3X3C5	A0A1S3X3C5	LOC107760805	Thioredoxin reductase	A0A1S3X3C5_TOBAC	3		294199	319427		89060.3	31258.8	197665	159832	261054	86858	136955	225503	179451	149084	147035
A0A1S3X3D2	lanC-like protein GCL1	LOC107760843	A0A1S3X3D2;A0A1S4B3X4	A0A1S3X3D2;A0A1S4B3X4	LOC107760843;LOC107804215	lanC-like protein GCL1	A0A1S3X3D2_TOBAC;A0A1S4B3X4_TOBAC	2		172656	146254	107952	111850		86954.2	98372.5	153498		118774	99550.7		129978	140001
A0A1S3X3D5	"cyclic pyranopterin monophosphate synthase accessory protein, mitochondrial-like	LOC107760815	A0A1S3X3D5;A0A1S3ZAA8;A0A1S3ZAK9	A0A1S3X3D5;A0A1S3ZAA8;A0A1S3ZAK9	LOC107760815;LOC107784730;LOC107784730	"cyclic pyranopterin monophosphate synthase accessory protein, mitochondrial-like;cyclic pyranopterin monophosphate synthase accessory protein, mitochondrial-like isoform X2;cyclic pyranopterin monophosphate synthase accessory protein, mitochondrial-like isoform X1"	A0A1S3X3D5_TOBAC;A0A1S3ZAA8_TOBAC;A0A1S3ZAK9_TOBAC	1		26084.8	19115.1									38070.6		22389.9	26407.3
A0A1S3X3E1	40S ribosomal protein S14-2-like	LOC107760850	A0A1S3X3E1	A0A1S3X3E1	LOC107760850	40S ribosomal protein S14-2-like	A0A1S3X3E1_TOBAC	1	734826	1.28889e+06	1.34843e+06	1.26305e+06	497135	903911	2619050	1.63547e+06	1.23042e+06	537376	525646	2.32644e+06	1.80524e+06	1.44518e+06	1.54428e+06
A0A1S3X3F4	Ubiquitin carboxyl-terminal hydrolase	LOC107760663	A0A1S3X3F4	A0A1S3X3F4	LOC107760663	Ubiquitin carboxyl-terminal hydrolase	A0A1S3X3F4_TOBAC	1	27274.2									37211.9			14865.6
A0A1S3X3I0	10 kDa chaperonin-like	LOC107760854	A0A1S3X3I0	A0A1S3X3I0	LOC107760854	10 kDa chaperonin-like	A0A1S3X3I0_TOBAC	2	26898148	4413523	5084411	14438677	1.58294e+06	31476462	7.80201e+06	5712389	9633991	8.10802e+06	5202364	1.76872e+06	5392245	5.04456e+06	4.96151e+06
A0A1S3X3J4	Germin-like protein	LOC107760806	A0A1S3X3J4	A0A1S3X3J4	LOC107760806	Germin-like protein	A0A1S3X3J4_TOBAC	7	612574	422802	389624	755985	307500	614015	388468	371621	336990	205490	274059	406501	488190	317710	352079
A0A1S3X3K4	ubiquitin domain-containing protein DSK2b-like	LOC107760703	A0A1S3X3K4	A0A1S3X3K4	LOC107760703	ubiquitin domain-containing protein DSK2b-like	A0A1S3X3K4_TOBAC	12	766218	127717	77307.8	204056	133086	544957	141844	165476	218410	241458	216494	121134	198568	150542	189702
A0A1S3X3L9	uncharacterized protein LOC107760713	LOC107760713	A0A1S3X3L9	A0A1S3X3L9	LOC107760713	uncharacterized protein LOC107760713	A0A1S3X3L9_TOBAC	1				38118.9		43776.9	14689.1	30631.7							25099
A0A1S3X3N6	Prohibitin	LOC107760841	A0A1S3X3N6;O04361	A0A1S3X3N6;O04361	LOC107760841;LOC107817175	Prohibitin	A0A1S3X3N6_TOBAC;O04361_TOBAC	12	543847	354164	310445	936543	401806	351018	780879	635761	573710	284894	421765	1.28927e+06	641371	647604	638814
A0A1S3X3P5	probable calcium-binding protein CML13	LOC107760971	A0A1S3X3P5	A0A1S3X3P5	LOC107760971	probable calcium-binding protein CML13	A0A1S3X3P5_TOBAC	2	344167	104707	54089.6	139128		409790	140681	162189	123442	219468	40125.4	64779.6	135142	124707	127250
A0A1S3X3P6	putative dihydroflavonol-4-reductase isoform X2	LOC107760928	A0A1S3X3P6	A0A1S3X3P6	LOC107760928	putative dihydroflavonol-4-reductase isoform X2	A0A1S3X3P6_TOBAC	4		42947.2	12448.1		65931.9	60675.8	39462.5	72399.8	39349.1	26488.5	68475.5	30343.2	101457	39960.5	34657.5
A0A1S3X3Q5	uncharacterized protein LOC107760858	LOC107760858	A0A1S3X3Q5	A0A1S3X3Q5	LOC107760858	uncharacterized protein LOC107760858	A0A1S3X3Q5_TOBAC	2		84539.8	39682.3	25599	24158.2	39240.9	38024.1	15430							44931.7
A0A1S3X3S3	probable inactive histone-lysine N-methyltransferase SUVR1	LOC107760765	A0A1S3X3S3;A0A1S4A2A7;A0A1S4A2D5;A0A1S4A2E3;A0A1S4BQZ1;A0A1S4BQZ9;A0A1S4BR17;A0A1S4DJM8	A0A1S3X3S3;A0A1S4A2A7;A0A1S4A2D5;A0A1S4A2E3;A0A1S4BQZ1;A0A1S4BQZ9;A0A1S4BR17;A0A1S4DJM8	LOC107760765;LOC107793010;LOC107793010;LOC107793010;LOC107810990;LOC107810990;LOC107810990;LOC107830449	probable inactive histone-lysine N-methyltransferase SUVR1;uncharacterized protein LOC107793010 isoform X1;uncharacterized protein LOC107793010 isoform X3;uncharacterized protein LOC107793010 isoform X2;uncharacterized protein LOC107810990 isoform X1;uncharacterized protein LOC107810990 isoform X2;probable inactive histone-lysine N-methyltransferase SUVR2 isoform X3;uncharacterized protein LOC107…	A0A1S3X3S3_TOBAC;A0A1S4A2A7_TOBAC;A0A1S4A2D5_TOBAC;A0A1S4A2E3_TOBAC;A0A1S4BQZ1_TOBAC;A0A1S4BQZ9_TOBAC;A0A1S4BR17_TOBAC;A0A1S4DJM8_TOBAC	1	35028.5				41563.2	49754.1	1.04724e+06			44704.6	44967		39544.2	22295.9	19997.9
A0A1S3X3U0	COP9 signalosome complex subunit 5b-like	LOC107760891	A0A1S3X3U0;A0A1S3YBC0	A0A1S3X3U0;A0A1S3YBC0	LOC107760891;LOC107774324	COP9 signalosome complex subunit 5b-like	A0A1S3X3U0_TOBAC;A0A1S3YBC0_TOBAC	3				14914		40743.2	15024.4	33451.3		31544.8		16945.4			40042.7
A0A1S3X3V1	Clathrin light chain	LOC107760966	A0A1S3X3V1;A0A1S4C5Q2	A0A1S3X3V1;A0A1S4C5Q2	LOC107760966;LOC107815373	Clathrin light chain	A0A1S3X3V1_TOBAC;A0A1S4C5Q2_TOBAC	5	1.40895e+06	403360	898500	2626082	91514.4	2.93551e+06	877321	558194	415165	819842	231570	291390	591357	413401	553453
A0A1S3X3W2	calcium-dependent protein kinase 4 isoform X1	LOC107760950	A0A1S3X3W2;A0A1S3X3W7;A0A1S3X4F2;E1B2R0	A0A1S3X3W2;A0A1S3X3W7;A0A1S3X4F2;E1B2R0	LOC107760950;LOC107760952;LOC107760950;	calcium-dependent protein kinase 4 isoform X1;calcium-dependent protein kinase 4-like;calcium-dependent protein kinase 4 isoform X2;CDPK11	A0A1S3X3W2_TOBAC;A0A1S3X3W7_TOBAC;A0A1S3X4F2_TOBAC;E1B2R0_TOBAC	3					48803	41770.1	30293.3	74741.7	28198.9	25289.9		16217.1		21754.6	20023.9
A0A1S3X3Y2	probable calcium-binding protein CML13	LOC107760961	A0A1S3X3Y2	A0A1S3X3Y2	LOC107760961	probable calcium-binding protein CML13	A0A1S3X3Y2_TOBAC	1	221403	367184	323943	1.0415e+06	1.57835e+06	4813306	1.31679e+06	1.68632e+06	813846	2.19017e+06	962967	308392	604858	1.76651e+06	1.6416e+06
A0A1S3X3Y8	uncharacterized protein At5g02240-like	LOC107761048	A0A1S3X3Y8;A0A1S4A181	A0A1S3X3Y8;A0A1S4A181	LOC107761048;LOC107792715	uncharacterized protein At5g02240-like	A0A1S3X3Y8_TOBAC;A0A1S4A181_TOBAC	6	59591.8	227112	197941	214677	316633	119150	170985	126381	187758	151899	315841	193401	130160	154840	151526
A0A1S3X407	SCY1-like protein 2	LOC107760988	A0A1S3X407	A0A1S3X407	LOC107760988	SCY1-like protein 2	A0A1S3X407_TOBAC	1										14036.9
A0A1S3X411	"54S ribosomal protein L37, mitochondrial-like	LOC107760842	A0A1S3X411;A0A1S4B3Y2	A0A1S3X411;A0A1S4B3Y2	LOC107760842;LOC107804216	"54S ribosomal protein L37, mitochondrial-like;54S ribosomal protein L37, mitochondrial-like"	A0A1S3X411_TOBAC;A0A1S4B3Y2_TOBAC	1										32345.6			13070.4	8102.88
A0A1S3X430	probable 60S ribosomal protein L14	LOC107760861	A0A1S3X430	A0A1S3X430	LOC107760861	probable 60S ribosomal protein L14	A0A1S3X430_TOBAC	7	935588	470111	494870	1.16268e+06	507815	1.20011e+06	1195120	816628	556403	489553	409938	900277	813548	804407	763344
A0A1S3X431	SUN domain-containing protein 2-like	LOC107761013	A0A1S3X431;A0A1S4CTQ1	A0A1S3X431;A0A1S4CTQ1	LOC107761013;LOC107822365	SUN domain-containing protein 2-like;pollen-specific leucine-rich repeat extensin-like protein 1	A0A1S3X431_TOBAC;A0A1S4CTQ1_TOBAC	1					40137.1		27958.1	31150.8	39689.8	56504.2	75954.3	59800.1	36455.3	34397.8	43996.5
A0A1S3X446	uncharacterized protein LOC107761030	LOC107761030	A0A1S3X446;A0A1S3ZHY2	A0A1S3X446;A0A1S3ZHY2	LOC107761030;LOC107786972	uncharacterized protein LOC107761030;uncharacterized protein LOC107786972	A0A1S3X446_TOBAC;A0A1S3ZHY2_TOBAC	1					53947.4		55130.6	42015		35523.3	78997.9	128785	61663.1	48918.8
A0A1S3X491	programmed cell death protein 4-like	LOC107760910	A0A1S3X491;A0A1S4A8C9	A0A1S3X491;A0A1S4A8C9	LOC107760910;LOC107794821	programmed cell death protein 4-like	A0A1S3X491_TOBAC;A0A1S4A8C9_TOBAC	1		93276.5	74495.3	61410	284722	56193.6	59021.7	28640.6		66463.8	141590	84187.4	40989.2	39584.1	57615.1
A0A1S3X4A9	myosin-12 isoform X2	LOC107761072	A0A1S3X4A9;A0A1S3X4H6	A0A1S3X4A9;A0A1S3X4H6	LOC107761072	myosin-12 isoform X2;myosin-12 isoform X1	A0A1S3X4A9_TOBAC;A0A1S3X4H6_TOBAC	1	104255					68874.8	43787.3	36215.7	17321.2	25963.6			22369	13213.5	19033.1
A0A1S3X4B0	peptide-N4-(N-acetyl-beta- glucosaminyl)asparagine amidase A-like	LOC107760917	A0A1S3X4B0	A0A1S3X4B0	LOC107760917	peptide-N4-(N-acetyl-beta- glucosaminyl)asparagine amidase A-like	A0A1S3X4B0_TOBAC	7	70270.9	284784	246992		149348	34674.1	345982	237622	184491	62467.9	205264	157181	109349	113433	73417.2
A0A1S3X4C9	Very-long-chain (3R)-3-hydroxyacyl-CoA dehydratase	LOC107761121	A0A1S3X4C9;A0A1S3X4Y7;A0A1S4BM19	A0A1S3X4C9;A0A1S3X4Y7;A0A1S4BM19	LOC107761121;LOC107761121;LOC107809738	Very-long-chain (3R)-3-hydroxyacyl-CoA dehydratase	A0A1S3X4C9_TOBAC;A0A1S3X4Y7_TOBAC;A0A1S4BM19_TOBAC	1					19967.6		57010.2	52870.5	71384.6			105725	66645.2	71393.9	66536
A0A1S3X4E0	"sirohydrochlorin ferrochelatase, chloroplastic-like isoform X3	LOC107761187	A0A1S3X4E0;A0A1S3X4K8;A0A1S3X567;A0A1S3ZQN1	A0A1S3X4E0;A0A1S3X4K8;A0A1S3X567;A0A1S3ZQN1	LOC107761187;LOC107761187;LOC107761187;LOC107789392	"sirohydrochlorin ferrochelatase, chloroplastic-like isoform X3;sirohydrochlorin ferrochelatase, chloroplastic-like isoform X2;sirohydrochlorin ferrochelatase, chloroplastic-like isoform X1;sirohydrochlorin ferrochelatase, chloroplastic-like"	A0A1S3X4E0_TOBAC;A0A1S3X4K8_TOBAC;A0A1S3X567_TOBAC;A0A1S3ZQN1_TOBAC	1		16950.5								22781.5		10331.6			13259.9
A0A1S3X4E5	Replication factor C subunit 1	LOC107761191	A0A1S3X4E5;A0A1S3X4V3;A0A1S3XC64	A0A1S3X4E5;A0A1S3X4V3;A0A1S3XC64	LOC107761191;LOC107761191;LOC107763539	Replication factor C subunit 1	A0A1S3X4E5_TOBAC;A0A1S3X4V3_TOBAC;A0A1S3XC64_TOBAC	5	266144	38390.3	47589.2		109576	105091	26749.1	14196.3	6301.88	95599.5	39832	76032.6	89666.5	82087.1	10754.7
A0A1S3X4G1	Inositol-1-monophosphatase	LOC107761059	A0A1S3X4G1;A0A1S4CQY1	A0A1S3X4G1;A0A1S4CQY1	LOC107761059;LOC107821508	Inositol-1-monophosphatase	A0A1S3X4G1_TOBAC;A0A1S4CQY1_TOBAC	3					23105.3		29889	13246.2	52452.3	21702.1	40866.4	86061.8	37333	72230.6	72160.6
A0A1S3X4H7	tropinone reductase homolog	LOC107761211	A0A1S3X4H7;A0A1S4A7E8	A0A1S3X4H7;A0A1S4A7E8	LOC107761211;LOC107794524	tropinone reductase homolog	A0A1S3X4H7_TOBAC;A0A1S4A7E8_TOBAC	2	150631	639337	750818	509314	734860	203490	402625	163503	1.20799e+06	1.07559e+06	54193	82779.6	420117	330137	539847
A0A1S3X4I9	"2-methyl-6-phytyl-1,4-hydroquinone methyltransferase, chloroplastic-like	LOC107760985	A0A1S3X4I9;A0A1S4A2T2	A0A1S3X4I9;A0A1S4A2T2	LOC107760985;LOC107793127	"2-methyl-6-phytyl-1,4-hydroquinone methyltransferase, chloroplastic-like;2-methyl-6-phytyl-1,4-hydroquinone methyltransferase, chloroplastic-like"	A0A1S3X4I9_TOBAC;A0A1S4A2T2_TOBAC	1	159580			216944	57615.6	46508.5	77210.7	83373.8	79327.9	111915		163001	82054.7	73317.9	76769.7
A0A1S3X4K3	Cytochrome c oxidase subunit 5C	LOC107761183	A0A1S3X4K3	A0A1S3X4K3	LOC107761183	Cytochrome c oxidase subunit 5C	A0A1S3X4K3_TOBAC	2	281295	199330	144173	182907	179938	309047	107884	142642	132504	198691	116134	121781	140885	126855	138480
A0A1S3X4K9	mitochondrial import inner membrane translocase subunit TIM8-like	LOC107761004	A0A1S3X4K9	A0A1S3X4K9	LOC107761004	mitochondrial import inner membrane translocase subunit TIM8-like	A0A1S3X4K9_TOBAC	12	2.16608e+06	162545	184369	874057	98348.5	1.56807e+06	381431	344315	180692	545793	86906.5	72240.4	422034	289443	313840
A0A1S3X4L0	"probable glutathione peroxidase 3, mitochondrial"	LOC107761108	A0A1S3X4L0	A0A1S3X4L0	LOC107761108	"probable glutathione peroxidase 3, mitochondrial"	A0A1S3X4L0_TOBAC	6	127680	164446	199838	96973.7	149160	127612	149487	93726.7	202947	64379.5	144643	112967	112583	133589	150977
A0A1S3X4L3	Protein phosphatase	LOC107761190	A0A1S3X4L3;A0A1S3YNL1;A0A1S4DHP8	A0A1S3X4L3;A0A1S3YNL1;A0A1S4DHP8	LOC107761190;LOC107778176;LOC107829842	Protein phosphatase	A0A1S3X4L3_TOBAC;A0A1S3YNL1_TOBAC;A0A1S4DHP8_TOBAC	1					61164.5	55798.4	32906.6				52147.9		393835	93588.5
A0A1S3X4M2	probable DNA double-strand break repair Rad50 ATPase	LOC107761164	A0A1S3X4M2;A0A1S3YJK1;A0A1S4AP72;A0A1S4BY53	A0A1S3X4M2;A0A1S3YJK1;A0A1S4AP72;A0A1S4BY53	LOC107761164;LOC107776972;LOC107799819;LOC107813131	probable DNA double-strand break repair Rad50 ATPase;uncharacterized protein LOC107776972;uncharacterized protein LOC107799819;probable DNA double-strand break repair Rad50 ATPase	A0A1S3X4M2_TOBAC;A0A1S3YJK1_TOBAC;A0A1S4AP72_TOBAC;A0A1S4BY53_TOBAC	3	193311	123811	94829.2	167358	97328.8	401765	190544	360594	147950	137657	174619	112798	105270	90053.3	96673.5
A0A1S3X4P8	Serine hydroxymethyltransferase	LOC107761184	A0A1S3X4P8	A0A1S3X4P8	LOC107761184	Serine hydroxymethyltransferase	A0A1S3X4P8_TOBAC	27	6.06994e+06	1.43772e+06	1.6581e+06	3.56021e+06	912999	2822266	3196200	2334311	2.37016e+06	2.60754e+06	824713	1.44914e+06	2.28614e+06	1.99875e+06	1.98773e+06
A0A1S3X4P9	probable small nuclear ribonucleoprotein F isoform X1	LOC107761142	A0A1S3X4P9;A0A1S4BVK6	A0A1S3X4P9;A0A1S4BVK6	LOC107761142;LOC107812353	probable small nuclear ribonucleoprotein F isoform X1;probable small nuclear ribonucleoprotein F	A0A1S3X4P9_TOBAC;A0A1S4BVK6_TOBAC	2	281080	82386.6	103245	66530.6	148450	87182.5	100237	99848.1	133503	104512	134697	65805.5	87122.4	93934.1	82722.1
A0A1S3X4S1	ERAD-associated E3 ubiquitin-protein ligase component HRD3A-like	LOC107761054	A0A1S3X4S1	A0A1S3X4S1	LOC107761054	ERAD-associated E3 ubiquitin-protein ligase component HRD3A-like	A0A1S3X4S1_TOBAC	3	20106.4				51078.7		129149	83712		14584.7		11088.9	15214.4	26094.4	61857.9
A0A1S3X4S6	Peroxidase	LOC107761204	A0A1S3X4S6	A0A1S3X4S6	LOC107761204	Peroxidase	A0A1S3X4S6_TOBAC	4		154302	45097.2	93323.5	72436.1	74366.3	78684.9	55238.5		56368.3	73707.1	38440.9	40959.5	42614.8	83083
A0A1S3X4T8	palmitoyl-protein thioesterase 1-like	LOC107761172	A0A1S3X4T8;A0A1S3YI14	A0A1S3X4T8;A0A1S3YI14	LOC107761172;LOC107776312	palmitoyl-protein thioesterase 1-like	A0A1S3X4T8_TOBAC;A0A1S3YI14_TOBAC	4	90407	108104	88913.6	175070	111717	168318	110172	145290		95614.6	72660.7	88379.2	116917	123865	73322.8
A0A1S3X4U8	Methylenetetrahydrofolate reductase	LOC107761305	A0A1S3X4U8	A0A1S3X4U8	LOC107761305	Methylenetetrahydrofolate reductase	A0A1S3X4U8_TOBAC	9	334113	200386	166137	236492	279117	841699	558768	381612	223129	679156	414861	353989	352017	350017	372025
A0A1S3X4W2	GDSL esterase/lipase EXL3-like	LOC107761203	A0A1S3X4W2;A0A1S4BP69	A0A1S3X4W2;A0A1S4BP69	LOC107761203;LOC107810423	GDSL esterase/lipase EXL3-like;GDSL esterase/lipase EXL3-like isoform X1	A0A1S3X4W2_TOBAC;A0A1S4BP69_TOBAC	3	136048	75695.8	225791		89912.7	165671				137837	390754	234897	173027	82545.4	70307.6
A0A1S3X4X0	FAD-dependent urate hydroxylase-like	LOC107761320	A0A1S3X4X0;A0A1S3Y2Z0	A0A1S3X4X0;A0A1S3Y2Z0	LOC107761320;LOC107771595	FAD-dependent urate hydroxylase-like	A0A1S3X4X0_TOBAC;A0A1S3Y2Z0_TOBAC	1					16260.7				43737.9			66364.2	132496
A0A1S3X501	40S ribosomal protein S16-like	LOC107761136	A0A1S3X501	A0A1S3X501	LOC107761136	40S ribosomal protein S16-like	A0A1S3X501_TOBAC	1				938723		339213	546297	358218							212797
A0A1S3X523	rapid alkalinization factor-like	LOC107761273	A0A1S3X523;A0A1S4BS67;Q945T0	A0A1S3X523;A0A1S4BS67;Q945T0	LOC107761273;LOC107811318;RALF	rapid alkalinization factor-like;rapid alkalinization factor;Rapid alkalinization factor	A0A1S3X523_TOBAC;A0A1S4BS67_TOBAC;RALF_TOBAC	6	26786424	1.64535e+06	1826892	42414476	505810	10653505	3699967	3.86872e+06	1.26564e+06	1.75967e+06	797028	582946	2545980	3.76631e+06	3.88121e+06
A0A1S3X543	50S ribosomal protein L7/L12-like	LOC107761323	A0A1S3X543;A0A1S4ADR0	A0A1S3X543;A0A1S4ADR0	LOC107761323;LOC107796339	50S ribosomal protein L7/L12-like	A0A1S3X543_TOBAC;A0A1S4ADR0_TOBAC	1	400310	95274.9	100741	323400	39515.9		165433	164995	76751.2	177443	146430	160951	104171	66551	134071
A0A1S3X544	pyrophosphate-energized vacuolar membrane proton pump-like	LOC107761395	A0A1S3X544;A0A1S4C7N1;Q43796;Q43797	A0A1S3X544;A0A1S4C7N1;Q43796;Q43797	LOC107761395;LOC107815824;ppa;ppa	pyrophosphate-energized vacuolar membrane proton pump-like;pyrophosphate-energized vacuolar membrane proton pump-like;Inorganic pyrophosphatase (Fragment);Inorganic pyrophosphatase	A0A1S3X544_TOBAC;A0A1S4C7N1_TOBAC;Q43796_TOBAC;Q43797_TOBAC	2	284142	80805.1	36458.1	921875	122511	195621	219735	135097	128320	183542	81554.9	126260	146832	137774	138033
A0A1S3X570	COP9 signalosome complex subunit 3-like	LOC107761283	A0A1S3X570;A0A1S4C6K9;A0A1S4C6W2	A0A1S3X570;A0A1S4C6K9;A0A1S4C6W2	LOC107761283;LOC107815752;LOC107815752	COP9 signalosome complex subunit 3-like;COP9 signalosome complex subunit 3-like isoform X1;COP9 signalosome complex subunit 3-like isoform X2	A0A1S3X570_TOBAC;A0A1S4C6K9_TOBAC;A0A1S4C6W2_TOBAC	1								30710.1				39704.3
A0A1S3X586	mediator of RNA polymerase II transcription subunit 16	LOC107761365	A0A1S3X586;A0A1S4B4C4	A0A1S3X586;A0A1S4B4C4	LOC107761365;LOC107804334	mediator of RNA polymerase II transcription subunit 16;mediator of RNA polymerase II transcription subunit 16-like	A0A1S3X586_TOBAC;A0A1S4B4C4_TOBAC	1										6916.18		24292.3			13924.3
A0A1S3X587	Expansin	LOC107761200	A0A1S3X587	A0A1S3X587	LOC107761200	Expansin	A0A1S3X587_TOBAC	6	94063.6	146665	180452		128369	88576.3	74243.8	339046	240005	69010.4	181010	189513	163908	156653	106798
A0A1S3X5D0	probable NAD(P)H dehydrogenase (Quinone) FQR1-like 1	LOC107761412	A0A1S3X5D0	A0A1S3X5D0	LOC107761412	probable NAD(P)H dehydrogenase (Quinone) FQR1-like 1	A0A1S3X5D0_TOBAC	9	4.24329e+06	1.19045e+06	1.11894e+06	2.12881e+06	2.45782e+06	1.91675e+06	1.67425e+06	2.07184e+06	2.19259e+06	1585969	2.11624e+06	1.46152e+06	1.85935e+06	1.78193e+06	1.81473e+06
A0A1S3X5E0	probable nucleoredoxin 1	LOC107761425	A0A1S3X5E0	A0A1S3X5E0	LOC107761425	probable nucleoredoxin 1	A0A1S3X5E0_TOBAC	11	1.0483e+06	376504	430369	370557	256229	236351	341952	381727	360777	669267	288224	308343	367534	320984	292493
A0A1S3X5F9	uncharacterized protein LOC107761450	LOC107761450	A0A1S3X5F9;A0A1S4A520	A0A1S3X5F9;A0A1S4A520	LOC107761450;LOC107793837	uncharacterized protein LOC107761450;uncharacterized protein LOC107793837	A0A1S3X5F9_TOBAC;A0A1S4A520_TOBAC	3	150065				26467.7	43640.3	11337.3	19720.9	25281.2	135686	38578.5	12937.6	34136.2	12550.3	33859.9
A0A1S3X5G4	brefeldin A-inhibited guanine nucleotide-exchange protein 5-like	LOC107761455	A0A1S3X5G4	A0A1S3X5G4	LOC107761455	brefeldin A-inhibited guanine nucleotide-exchange protein 5-like	A0A1S3X5G4_TOBAC	5	307458	195252	118521	180006	217972	138422	57232.7	82038.9	146864	214436	245790	225084	212030	353676	177051
A0A1S3X5G6	26S protease regulatory subunit 10B homolog A	LOC107761373	A0A1S3X5G6;A0A1S3XR20	A0A1S3X5G6;A0A1S3XR20	LOC107761373;LOC107767815	26S protease regulatory subunit 10B homolog A;26S protease regulatory subunit S10B homolog B-like	A0A1S3X5G6_TOBAC;A0A1S3XR20_TOBAC	1		498595	577782	710963	86033.3	556603	545946
A0A1S3X5H2	dipeptidyl aminopeptidase 4	LOC107761261	A0A1S3X5H2;A0A1S4AS88	A0A1S3X5H2;A0A1S4AS88	LOC107761261;LOC107800742	dipeptidyl aminopeptidase 4;dipeptidyl aminopeptidase 4-like	A0A1S3X5H2_TOBAC;A0A1S4AS88_TOBAC	1	77424	90759	86108.5		35859.7			27645.5	82221.3	37930.2		31629.6	20603.2		32879.5
A0A1S3X5H7	xylulose kinase-like	LOC107761269	A0A1S3X5H7	A0A1S3X5H7	LOC107761269	xylulose kinase-like	A0A1S3X5H7_TOBAC	7		248449	392315	85947.9	66143.1	59174.2	59093.9	39725.6	91913.4	118453	152681	167315	126373	55804.4	64247.3
A0A1S3X5H9	EH domain-containing protein 1-like isoform X4	LOC107761527	A0A1S3X5H9;A0A1S3X5P3;A0A1S3X5T8;A0A1S3X5U3;A0A1S3X697;A0A1S4DAQ0	A0A1S3X5H9;A0A1S3X5P3;A0A1S3X5T8;A0A1S3X5U3;A0A1S3X697;A0A1S4DAQ0	LOC107761527;LOC107761527;LOC107761527;LOC107761527;LOC107761527;LOC107827761	EH domain-containing protein 1-like isoform X4;EH domain-containing protein 1-like isoform X3;EH domain-containing protein 1-like isoform X1;EH domain-containing protein 1-like isoform X5;EH domain-containing protein 1-like isoform X2;EH domain-containing protein 1-like	A0A1S3X5H9_TOBAC;A0A1S3X5P3_TOBAC;A0A1S3X5T8_TOBAC;A0A1S3X5U3_TOBAC;A0A1S3X697_TOBAC;A0A1S4DAQ0_TOBAC	3	125737	114774	123444	57334.9	125774	65214.8	56013	59878		83345.5	37464.2	64003.2	63999	119647	60556.6
A0A1S3X5I4	GrpE protein homolog	LOC107761529	A0A1S3X5I4;Q9ZSP4	A0A1S3X5I4;Q9ZSP4	LOC107761529;GrpE1	GrpE protein homolog	A0A1S3X5I4_TOBAC;Q9ZSP4_TOBAC	10	190069	123432	97985.7	195004	119079	216807	126270	125206	133816	282065	158629	127857	129144	127224	124396
A0A1S3X5J0	acetyl-CoA carboxylase 1-like	LOC107761433	A0A1S3X5J0;A0A1S4A3W1	A0A1S3X5J0;A0A1S4A3W1	LOC107761433;LOC107793469	acetyl-CoA carboxylase 1-like	A0A1S3X5J0_TOBAC;A0A1S4A3W1_TOBAC	2					48627.2		87394.5	33040.2		91139.9			68088.5		56782.1
A0A1S3X5K0	cytochrome b5-like	LOC107761444	A0A1S3X5K0	A0A1S3X5K0	LOC107761444	cytochrome b5-like	A0A1S3X5K0_TOBAC	4		317187	198754	1.07984e+06	372978	1.01841e+06	219641	260420	468784	751037	335397	426045	316115	208685	203589
A0A1S3X5K4	transcription factor GTE10-like	LOC107761554	A0A1S3X5K4;A0A1S3XAQ1;A0A1S3XB49;A0A1S3ZIF2;A0A1S3ZIJ5;A0A1S3ZIQ3;A0A1S3ZL13;A0A1S3ZTC9;A0A1S4A8L9;A0A1S4A8M1;A0A1S4A8S5;A0A1S4A8S9;A0A1S4A8T2;A0A1S4CJ36;A0A1S4CJ39;A0A1S4CJ70;A0A1S4CJ74;A0A1S4CJN6	A0A1S3X5K4;A0A1S3XAQ1;A0A1S3XB49;A0A1S3ZIF2;A0A1S3ZIJ5;A0A1S3ZIQ3;A0A1S3ZL13;A0A1S3ZTC9;A0A1S4A8L9;A0A1S4A8M1;A0A1S4A8S5;A0A1S4A8S9;A0A1S4A8T2;A0A1S4CJ36;A0A1S4CJ39;A0A1S4CJ70;A0A1S4CJ74;A0A1S4CJN6	LOC107761554;LOC107763075;LOC107763075;LOC107787148;LOC107787148;LOC107787148;LOC107787960;LOC107790172;LOC107794935;LOC107794935;LOC107794935;LOC107794935;LOC107794935;LOC107819611;LOC107819611;LOC107819611;LOC107819611;LOC107819611	transcription factor GTE10-like;transcription factor GTE10-like isoform X1;transcription factor GTE10-like isoform X2;transcription factor GTE10-like isoform X3;transcription factor GTE10-like isoform X2;transcription factor GTE10-like isoform X1;transcription factor GTE8-like;transcription factor GTE11-like;transcription factor GTE10-like isoform X2;transcription factor GTE10-like isoform X4;tra…	A0A1S3X5K4_TOBAC;A0A1S3XAQ1_TOBAC;A0A1S3XB49_TOBAC;A0A1S3ZIF2_TOBAC;A0A1S3ZIJ5_TOBAC;A0A1S3ZIQ3_TOBAC;A0A1S3ZL13_TOBAC;A0A1S3ZTC9_TOBAC;A0A1S4A8L9_TOBAC;A0A1S4A8M1_TOBAC;A0A1S4A8S5_TOBAC;A0A1S4A8S9_TOBAC;A0A1S4A8T2_TOBAC;A0A1S4CJ36_TOBAC;A0A1S4CJ39_TOBAC;A0A1S4CJ70_TOBAC;A0A1S4CJ74_TOBAC;A0A1S4CJN6_TOBAC	1					30377			10286.6		20306.8	22562.6			11206.6
A0A1S3X5K8	glycolipid transfer protein 1-like	LOC107761496	A0A1S3X5K8	A0A1S3X5K8	LOC107761496	glycolipid transfer protein 1-like	A0A1S3X5K8_TOBAC	6	3.15162e+06	1.04499e+06	1.65072e+06	1343953	378690	760173	562678	526189	738574	698884	415223	461384	932882	530300	442774
A0A1S3X5L8	40S ribosomal protein S17-like	LOC107761505	A0A1S3X5L8	A0A1S3X5L8	LOC107761505	40S ribosomal protein S17-like	A0A1S3X5L8_TOBAC	9	665211	337328	369513	1.20605e+06	618424	466612	592105	616035	1.15121e+06	745123	768082	1.18826e+06	526054	496712	748544
A0A1S3X5N3	uncharacterized protein LOC107761521	LOC107761521	A0A1S3X5N3;A0A1S3YGL9	A0A1S3X5N3;A0A1S3YGL9	LOC107761521;LOC107776068	uncharacterized protein LOC107761521;uncharacterized protein LOC107776068	A0A1S3X5N3_TOBAC;A0A1S3YGL9_TOBAC	1										176741	64241.7	88403.3
A0A1S3X5N4	probable sucrose-phosphate synthase isoform X1	LOC107761563	A0A1S3X5N4;A0A1S3X6E6;A0A1S3XK53;Q9SNY7	A0A1S3X5N4;A0A1S3X6E6;A0A1S3XK53;Q9SNY7	LOC107761563;LOC107761563;LOC107766133;SPSA	probable sucrose-phosphate synthase isoform X1;probable sucrose-phosphate synthase isoform X2;probable sucrose-phosphate synthase;Sucrose-6-phosphate synthase A	A0A1S3X5N4_TOBAC;A0A1S3X6E6_TOBAC;A0A1S3XK53_TOBAC;Q9SNY7_TOBAC	12	843895	227605	209790	570500	335671	309441	212885	555080	216091	269945	329444	375319	217129	237613	211486
A0A1S3X5P1	Peroxidase	LOC107761316	A0A1S3X5P1	A0A1S3X5P1	LOC107761316	Peroxidase	A0A1S3X5P1_TOBAC	23	85009768	19584794	18844402	39834740	29347272	28136774	12324023	19722744	28079732	51243316	33074066	15725566	20890876	16134030	20118118
A0A1S3X5Q1	cytosolic endo-beta-N-acetylglucosaminidase 1-like isoform X1	LOC107761326	A0A1S3X5Q1	A0A1S3X5Q1	LOC107761326	cytosolic endo-beta-N-acetylglucosaminidase 1-like isoform X1	A0A1S3X5Q1_TOBAC	5		350042	334745		36995.8		131228	96926.4	207788		53591.8	144897	70732.5	123987	92439.6
A0A1S3X5R5	Phenylalanine ammonia-lyase	LOC107761482	A0A1S3X5R5;P25872	A0A1S3X5R5;P25872	LOC107761482;TPA1	Phenylalanine ammonia-lyase	A0A1S3X5R5_TOBAC;PAL1_TOBAC	2	212892	469060	562611	135120	101304	80268.3	182514	245424	199057	96748.7		221684	221686	132564	220672
A0A1S3X5S4	Glycosyltransferase	LOC107761609	A0A1S3X5S4	A0A1S3X5S4	LOC107761609	Glycosyltransferase	A0A1S3X5S4_TOBAC	1		59841	52129.2					23197.4	58362.4		35187	53013.6	40690.2	32272.9	25267.1
A0A1S3X5T5	ethylene-insensitive protein 2-like	LOC107761491	A0A1S3X5T5;A0A1S4ATY2	A0A1S3X5T5;A0A1S4ATY2	LOC107761491;LOC107801349	ethylene-insensitive protein 2-like	A0A1S3X5T5_TOBAC;A0A1S4ATY2_TOBAC	4	95041.1				95331.1	64473.2	20309.3			58198.5	81023			21900.7	25055.2
A0A1S3X5U4	uncharacterized protein LOC107761629	LOC107761629	A0A1S3X5U4;A0A1S3YJT5	A0A1S3X5U4;A0A1S3YJT5	LOC107761629;LOC107777053	uncharacterized protein LOC107761629;uncharacterized protein LOC107777053	A0A1S3X5U4_TOBAC;A0A1S3YJT5_TOBAC	1					39767.6		28756.2	26351.7		25582.9	40055.8	67580.9		37248.9	30871.3
A0A1S3X5W8	SNF1-related protein kinase regulatory subunit gamma-1-like	LOC107761590	A0A1S3X5W8;A0A1S4CXR2	A0A1S3X5W8;A0A1S4CXR2	LOC107761590;LOC107823752	SNF1-related protein kinase regulatory subunit gamma-1-like	A0A1S3X5W8_TOBAC;A0A1S4CXR2_TOBAC	8	338248	375188	454634	495237	403889	276904	349401	356736	482015	336822	445895	394629	317174	455588	397551
A0A1S3X5Y2	probable serine/threonine-protein kinase At4g35230 isoform X1	LOC107761663	A0A1S3X5Y2;A0A1S3X6C1;A0A1S3YWT0;A0A1S3ZT96	A0A1S3X5Y2;A0A1S3X6C1;A0A1S3YWT0;A0A1S3ZT96	LOC107761663;LOC107761663;LOC107780582;LOC107790171	probable serine/threonine-protein kinase At4g35230 isoform X1;probable serine/threonine-protein kinase At4g35230 isoform X2;probable serine/threonine-protein kinase At4g35230;probable serine/threonine-protein kinase At4g35230	A0A1S3X5Y2_TOBAC;A0A1S3X6C1_TOBAC;A0A1S3YWT0_TOBAC;A0A1S3ZT96_TOBAC	1					66454.5	201761		59806		48965.4	65952.5	25734.1			40152.7
A0A1S3X5Y9	60S ribosomal protein L37a	LOC107761416	A0A1S3X5Y9	A0A1S3X5Y9	LOC107761416	60S ribosomal protein L37a	A0A1S3X5Y9_TOBAC	2	692954			228888		422872	327074	190782		265882		75489.8	187216	166374	196559
A0A1S3X5Z5	3-oxoacyl-[acyl-carrier-protein] reductase 4-like	LOC107761555	A0A1S3X5Z5;A0A1S3ZI83	A0A1S3X5Z5;A0A1S3ZI83	LOC107761555;LOC107787149	3-oxoacyl-[acyl-carrier-protein] reductase 4-like	A0A1S3X5Z5_TOBAC;A0A1S3ZI83_TOBAC	3	497595	756392	692053	441916	615332	356041	440280	479584	1.06128e+06	419408	353338	547679	439752	632788	599468
A0A1S3X5Z8	uncharacterized protein LOC107761618	LOC107761618	A0A1S3X5Z8;A0A1S3XUP9	A0A1S3X5Z8;A0A1S3XUP9	LOC107761618;LOC107768935	uncharacterized protein LOC107761618;uncharacterized protein LOC107768935	A0A1S3X5Z8_TOBAC;A0A1S3XUP9_TOBAC	3	27659.9	18113.3		162449	222629	98444.5	83852.2	63682.3	21516.7	55649.8	153533	84414.9	70318.5	69102.7	68629.4
A0A1S3X607	protein FLX-like 3 isoform X2	LOC107761685	A0A1S3X607;A0A1S3X6S7	A0A1S3X607;A0A1S3X6S7	LOC107761685	protein FLX-like 3 isoform X2;protein FLX-like 3 isoform X1	A0A1S3X607_TOBAC;A0A1S3X6S7_TOBAC	1					53783.3					8028.45	10403.8	12260.1
A0A1S3X611	probable UDP-arabinopyranose mutase 5	LOC107761583	A0A1S3X611	A0A1S3X611	LOC107761583	probable UDP-arabinopyranose mutase 5	A0A1S3X611_TOBAC	7	149463	622117	483866	143823	136492	254058	249284	165655	132929	222695	202987	274626	158924	176155	190108
A0A1S3X615	"uncharacterized aarF domain-containing protein kinase At5g05200, chloroplastic-like	LOC107761569	A0A1S3X615;A0A1S3YQI0	A0A1S3X615;A0A1S3YQI0	LOC107761569;LOC107778693	"uncharacterized aarF domain-containing protein kinase At5g05200, chloroplastic-like;uncharacterized aarF domain-containing protein kinase At5g05200, chloroplastic-like"	A0A1S3X615_TOBAC;A0A1S3YQI0_TOBAC	3	2201454	98838.5	118874	2.00541e+06	76635.9	4.67116e+06	7752.82	21230.1	89459.4	362692	43214.7	36254.8		94796.2	17985.5
A0A1S3X616	Germin-like protein	LOC107761694	A0A1S3X616;A0A1S3X6U2;A0A1S3YXZ2	A0A1S3X616;A0A1S3X6U2;A0A1S3YXZ2	LOC107761694;LOC107761694;LOC107780885	Germin-like protein	A0A1S3X616_TOBAC;A0A1S3X6U2_TOBAC;A0A1S3YXZ2_TOBAC	10	3.00013e+06	3.31449e+06	3.24447e+06	2.07167e+06	4.94569e+06	2.66511e+06	3.37562e+06	3248994	1.72201e+06	2.38168e+06	5785248	5.26035e+06	3.24923e+06	3.05826e+06	3085710
A0A1S3X643	sm-like protein LSM36B	LOC107761481	A0A1S3X643	A0A1S3X643	LOC107761481	sm-like protein LSM36B	A0A1S3X643_TOBAC	3	2276275	1.23879e+06	1.27196e+06	1.36178e+06	530339	806712	719332	798443	1.22469e+06	957577	841914	839834	1.0533e+06	741281	740350
A0A1S3X644	DEAD-box ATP-dependent RNA helicase 40-like	LOC107761593	A0A1S3X644;A0A1S4C4L7	A0A1S3X644;A0A1S4C4L7	LOC107761593;LOC107815007	DEAD-box ATP-dependent RNA helicase 40-like	A0A1S3X644_TOBAC;A0A1S4C4L7_TOBAC	6	141277	73282.1	90393.3	269184	94834.6	276494	136260	115037	105049	173737	133680	117941	116574	112629	120454
A0A1S3X673	TLD domain-containing protein 1-like	LOC107761504	A0A1S3X673;A0A1S3ZA14	A0A1S3X673;A0A1S3ZA14	LOC107761504;LOC107784438	TLD domain-containing protein 1-like	A0A1S3X673_TOBAC;A0A1S3ZA14_TOBAC	2					26597.9	29965.4	7677.29	9385.04	3062.41	23896.1	47017	11618.9	8966.31	9632.07	8997.98
A0A1S3X676	uncharacterized protein LOC107761734 isoform X1	LOC107761734	A0A1S3X676;A0A1S3X6J8;A0A1S3X6Z8	A0A1S3X676;A0A1S3X6J8;A0A1S3X6Z8	LOC107761734	uncharacterized protein LOC107761734 isoform X1;uncharacterized protein LOC107761734 isoform X2;uncharacterized protein LOC107761734 isoform X3	A0A1S3X676_TOBAC;A0A1S3X6J8_TOBAC;A0A1S3X6Z8_TOBAC	2	7.58004e+06	925053	1187934	2.9279e+06	502303	2.19344e+06	667914	1.92367e+06	1752584	1.50296e+06	2.84119e+06	870574	1.83008e+06	1.72834e+06	877432
A0A1S3X690	endonuclease 2-like isoform X1	LOC107761701	A0A1S3X690;A0A1S3YWG0	A0A1S3X690;A0A1S3YWG0	LOC107761701;LOC107780607	endonuclease 2-like isoform X1;endonuclease 2-like	A0A1S3X690_TOBAC;A0A1S3YWG0_TOBAC	7	254826	319094	529020	134169	127536	337608	211942	219225	263476	217450	38181.2	175611	198295	199934	198632
A0A1S3X6B4	uncharacterized protein LOC107761715	LOC107761715	A0A1S3X6B4	A0A1S3X6B4	LOC107761715	uncharacterized protein LOC107761715	A0A1S3X6B4_TOBAC	3					51669.2	33892.3	46013.5	33623.8	48807.2	52101.7					35635.7
A0A1S3X6E2	uncharacterized protein LOC107761735	LOC107761735	A0A1S3X6E2	A0A1S3X6E2	LOC107761735	uncharacterized protein LOC107761735	A0A1S3X6E2_TOBAC	5	7821835	87342.9		1.68773e+06	31906.5	3732105	1.53018e+06	923427	317493	1.98555e+06	217502	136492	878801	808215	787394
A0A1S3X6H7	vacuolar-sorting receptor 3-like	LOC107761706	A0A1S3X6H7	A0A1S3X6H7	LOC107761706	vacuolar-sorting receptor 3-like	A0A1S3X6H7_TOBAC	23	879343	111996	149847	283938	464955	331426	258451	331854	331260	515664	251671	250790	271632	267270	270292
A0A1S3X6J1	"mannan endo-1,4-beta-mannosidase 6-like isoform X3	LOC107761831	A0A1S3X6J1;A0A1S3X6Q4;A0A1S3X6Y1;A0A1S3X786	A0A1S3X6J1;A0A1S3X6Q4;A0A1S3X6Y1;A0A1S3X786	LOC107761831	"mannan endo-1,4-beta-mannosidase 6-like isoform X3;mannan endo-1,4-beta-mannosidase 6-like isoform X2;mannan endo-1,4-beta-mannosidase 6-like isoform X4;mannan endo-1,4-beta-mannosidase 6-like isoform X1"	A0A1S3X6J1_TOBAC;A0A1S3X6Q4_TOBAC;A0A1S3X6Y1_TOBAC;A0A1S3X786_TOBAC	1			65854.6		113709		95973.8	87450.2	95133	41594.9		116093	77751.1	79660.4	58990.4
A0A1S3X6M0	Lipoxygenase	LOC107761738	A0A1S3X6M0	A0A1S3X6M0	LOC107761738	Lipoxygenase	A0A1S3X6M0_TOBAC	57	1.82748e+06	4.26923e+06	4665129	1.20819e+06	3.3412e+06	1.29932e+06	3.3293e+06	2.56098e+06	3528730	1.30468e+06	2.33449e+06	2.20793e+06	2589798	2.80522e+06	2.51295e+06
A0A1S3X6T6	probable dolichyl-diphosphooligosaccharide--protein glycosyltransferase subunit 3B	LOC107761921	A0A1S3X6T6;A0A1S3Z5U5	A0A1S3X6T6;A0A1S3Z5U5	LOC107761921;LOC107783311	probable dolichyl-diphosphooligosaccharide--protein glycosyltransferase subunit 3B	A0A1S3X6T6_TOBAC;A0A1S3Z5U5_TOBAC	4					67866.9		20976.8	55223	30133.6			90410.7	97867.4	45099.9	63379.5
A0A1S3X6T9	protein SLOW WALKER 1-like	LOC107761795	A0A1S3X6T9;A0A1S3ZP21;A0A1S4ASQ7	A0A1S3X6T9;A0A1S3ZP21;A0A1S4ASQ7	LOC107761795;LOC107788893;LOC107800862	protein SLOW WALKER 1-like	A0A1S3X6T9_TOBAC;A0A1S3ZP21_TOBAC;A0A1S4ASQ7_TOBAC	1		26872.2	16936.8									28334.4		19141.1
A0A1S3X6V0	Xylose isomerase	LOC107761872	A0A1S3X6V0	A0A1S3X6V0	LOC107761872	Xylose isomerase	A0A1S3X6V0_TOBAC	23	1.20729e+06	1034869	993244	1.4005e+06	1.35088e+06	757947	1064094	1.22506e+06	1.5421e+06	1.23432e+06	1.2508e+06	1.39478e+06	1.25314e+06	1.09133e+06	1.03298e+06
A0A1S3X6W9	Pyrophosphate--fructose 6-phosphate 1-phosphotransferase subunit alpha	LOC107761890	A0A1S3X6W9	A0A1S3X6W9	LOC107761890	Pyrophosphate--fructose 6-phosphate 1-phosphotransferase subunit alpha	A0A1S3X6W9_TOBAC	9	131967	360627	307605	507314	690245	423436	317041	337153	170286	527670	465029	528321	315862	357028	354452
A0A1S3X6Y2	FACT complex subunit SSRP1	LOC107761723	A0A1S3X6Y2;A0A1S4BGW5	A0A1S3X6Y2;A0A1S4BGW5	LOC107761723;LOC107808145	FACT complex subunit SSRP1	A0A1S3X6Y2_TOBAC;A0A1S4BGW5_TOBAC	4		110291	143111		84673.7		107096	98034.2	69606.1	42420.9	70058.6	123519	110021	102758	116069
A0A1S3X6Y4	uncharacterized protein LOC107761969 isoform X1	LOC107761969	A0A1S3X6Y4;A0A1S3X788;A0A1S3XTL8;A0A1S3XTR7	A0A1S3X6Y4;A0A1S3X788;A0A1S3XTL8;A0A1S3XTR7	LOC107761969;LOC107761969;LOC107768657;LOC107768657	uncharacterized protein LOC107761969 isoform X1;uncharacterized protein LOC107761969 isoform X3;uncharacterized protein LOC107768657 isoform X2;uncharacterized protein LOC107768657 isoform X1	A0A1S3X6Y4_TOBAC;A0A1S3X788_TOBAC;A0A1S3XTL8_TOBAC;A0A1S3XTR7_TOBAC	1	63699.5	140439	106348	128029	157685	115702	83084.9	101996	149980	152722	195503	197642	104973	110780	109569
A0A1S3X706	"phosphoglucomutase, chloroplastic"	LOC107761864	A0A1S3X706	A0A1S3X706	LOC107761864	"phosphoglucomutase, chloroplastic"	A0A1S3X706_TOBAC	9	84409.4	109089	116776	193052	58561.7		151406	81991.4	97653.1	83266.9	142360	135237	75340.7	95915.9	80642.2
A0A1S3X719	Non-specific serine/threonine protein kinase	LOC107761884	A0A1S3X719;A0A1S3YCF1;A0A1S3YCI0	A0A1S3X719;A0A1S3YCF1;A0A1S3YCI0	LOC107761884;LOC107774785;LOC107774785	Non-specific serine/threonine protein kinase	A0A1S3X719_TOBAC;A0A1S3YCF1_TOBAC;A0A1S3YCI0_TOBAC	2	473836			536531	211255	279232	220629	284315	396398	200289	108683	262523	248968	233931	234128
A0A1S3X742	SH3 domain-containing protein 3-like	LOC107761786	A0A1S3X742;A0A1S3YAQ0	A0A1S3X742;A0A1S3YAQ0	LOC107761786;LOC107774350	SH3 domain-containing protein 3-like	A0A1S3X742_TOBAC;A0A1S3YAQ0_TOBAC	3	97605.5	165512	36734.1	118596	40283		65672.4	73907.9	113884	108544		160578	92568.1	73839.8	175822
A0A1S3X756	nitrogen regulatory protein P-II homolog isoform X1	LOC107761932	A0A1S3X756;A0A1S3X7E5;A0A1S3X7I7	A0A1S3X756;A0A1S3X7E5;A0A1S3X7I7	LOC107761932	nitrogen regulatory protein P-II homolog isoform X1;nitrogen regulatory protein P-II homolog isoform X3;nitrogen regulatory protein P-II homolog isoform X2	A0A1S3X756_TOBAC;A0A1S3X7E5_TOBAC;A0A1S3X7I7_TOBAC	4	1.02635e+06	293854	313005	572733	126118	408580	81648.9	158295	293122	226237	317719	200811	219638	205638	136838
A0A1S3X765	chaperone protein dnaJ 10-like isoform X2	LOC107762047	A0A1S3X765;A0A1S3X7S4	A0A1S3X765;A0A1S3X7S4	LOC107762047	chaperone protein dnaJ 10-like isoform X2;chaperone protein dnaJ 10-like isoform X1	A0A1S3X765_TOBAC;A0A1S3X7S4_TOBAC	4	238369			140048	102811	188825	49694.5	58765.6	131739	126835	159770	151659	95534.3	77735	111577
A0A1S3X785	plastidic glucose transporter 4-like	LOC107762067	A0A1S3X785;A0A1S4D4A5;A0A1S4D4E1;Q9LLE1	A0A1S3X785;A0A1S4D4A5;A0A1S4D4E1;Q9LLE1	LOC107762067;LOC107825870;LOC107825870;pGlcT	plastidic glucose transporter 4-like;plastidic glucose transporter 4-like isoform X1;plastidic glucose transporter 4-like isoform X2;Hexose transporter (Fragment)	A0A1S3X785_TOBAC;A0A1S4D4A5_TOBAC;A0A1S4D4E1_TOBAC;Q9LLE1_TOBAC	1		104936	130361	223941	44642.7			140101	90872.1			199620	136256	99779.4	105555
A0A1S3X7C1	Polyadenylate-binding protein	LOC107761991	A0A1S3X7C1;I2FJN7	A0A1S3X7C1;I2FJN7	LOC107761991;PABP	Polyadenylate-binding protein	A0A1S3X7C1_TOBAC;I2FJN7_TOBAC	19	3.85601e+06	721423	770839	1.05173e+06	389461	2.54063e+06	684670	782674	899130	1.56535e+06	535157	378445	865701	765718	731031
A0A1S3X7E1	50S ribosomal protein L4-like	LOC107762007	A0A1S3X7E1;A0A1S4A8Q6	A0A1S3X7E1;A0A1S4A8Q6	LOC107762007;LOC107794981	50S ribosomal protein L4-like	A0A1S3X7E1_TOBAC;A0A1S4A8Q6_TOBAC	1	10628.2		23857.6	87085.1	55851.3	21535.4	42957.8	41031.4	25166.6	38418.9	75720.3	78742.3	41905.6	46815.9	34178.4
A0A1S3X7F5	cleavage stimulating factor 64-like	LOC107762019	A0A1S3X7F5;A0A1S4B9U7;A0A1S4DJ56;A0A1S4DJF2	A0A1S3X7F5;A0A1S4B9U7;A0A1S4DJ56;A0A1S4DJF2	LOC107762019;LOC107806009;LOC107830391;LOC107830391	cleavage stimulating factor 64-like;cleavage stimulating factor 64-like;cleavage stimulating factor 64-like isoform X1;cleavage stimulating factor 64-like isoform X2	A0A1S3X7F5_TOBAC;A0A1S4B9U7_TOBAC;A0A1S4DJ56_TOBAC;A0A1S4DJF2_TOBAC	2	156094	39601.7			18198.3	72335.7	22626.5	31109.2	34054.6	47516.8	32857.6		36650.4	29156.1	27715.8
A0A1S3X7H4	40S ribosomal protein S16-like	LOC107762148	A0A1S3X7H4	A0A1S3X7H4	LOC107762148	40S ribosomal protein S16-like	A0A1S3X7H4_TOBAC	11	355093	1.09962e+06	957484	581534	1571471	233668	710040	480861	394090	309252	1.41506e+06	1.16503e+06	552380	571511	620534
A0A1S3X7L7	"isoamylase 3, chloroplastic-like"	LOC107761962	A0A1S3X7L7	A0A1S3X7L7	LOC107761962	"isoamylase 3, chloroplastic-like"	A0A1S3X7L7_TOBAC	3	399161	168325	166572				239607		265396	163157	97183.3	56108.2		253433	204420
A0A1S3X7M0	"ATP synthase subunit gamma, mitochondrial	LOC107762073	A0A1S3X7M0;A0A1S3XRT7	A0A1S3X7M0;A0A1S3XRT7	LOC107762073;LOC107768003	"ATP synthase subunit gamma, mitochondrial;ATP synthase subunit gamma, mitochondrial-like"	A0A1S3X7M0_TOBAC;A0A1S3XRT7_TOBAC	1	1.13842e+06	288049	295583	671464	216379	779828	780238	640936	522374	491099	237932	509528	604701	513989	539849
A0A1S3X7S2	Pre-mRNA cleavage factor Im 25 kDa subunit	LOC107762129	A0A1S3X7S2;A0A1S3YAI1;A0A1S4B5J6	A0A1S3X7S2;A0A1S3YAI1;A0A1S4B5J6	LOC107762129;LOC107774067;LOC107804660	Pre-mRNA cleavage factor Im 25 kDa subunit;pre-mRNA cleavage factor Im 25 kDa subunit 2-like;Pre-mRNA cleavage factor Im 25 kDa subunit	A0A1S3X7S2_TOBAC;A0A1S3YAI1_TOBAC;A0A1S4B5J6_TOBAC	3	854696	47794.3	51238.7	22850048	319307	116482	4418362	2.93091e+06	662120	564630	2.13044e+06	362863	496535	1.78106e+06	8702771
A0A1S3X7S8	uncharacterized protein C6C3.02c-like	LOC107762023	A0A1S3X7S8;A0A1S4BLK6;A0A1S4D4J9;A0A1S4DK03	A0A1S3X7S8;A0A1S4BLK6;A0A1S4D4J9;A0A1S4DK03	LOC107762023;LOC107809571;LOC107825864;LOC107830533	uncharacterized protein C6C3.02c-like	A0A1S3X7S8_TOBAC;A0A1S4BLK6_TOBAC;A0A1S4D4J9_TOBAC;A0A1S4DK03_TOBAC	3	547329			181878		365524	104736	90699.7	15636.4	177663	359584	47014.9	138061	89822.9	87541.3
A0A1S3X7T0	phosphoenolpyruvate carboxylase-like	LOC107762239	A0A1S3X7T0	A0A1S3X7T0	LOC107762239	phosphoenolpyruvate carboxylase-like	A0A1S3X7T0_TOBAC	45	482692	2.05199e+06	2.1601e+06	1.12792e+06	1.74025e+06	503332	1.91295e+06	1.44591e+06	1.29438e+06	1.0771e+06	1.05538e+06	2.34583e+06	1.53209e+06	1.516e+06	1.3942e+06
A0A1S3X7V0	nudix hydrolase 9-like isoform X1	LOC107762155	A0A1S3X7V0;A0A1S3X850;A0A1S3X899;A0A1S4DMW8;A0A1S4DMX3;A0A1S4DMX6;A0A1S4DMZ8;A0A1S4DNP7	A0A1S3X7V0;A0A1S3X850;A0A1S3X899;A0A1S4DMW8;A0A1S4DMX3;A0A1S4DMX6;A0A1S4DMZ8;A0A1S4DNP7	LOC107762155;LOC107762155;LOC107762155;LOC107831521;LOC107831521;LOC107831521;LOC107831521;LOC107831521	nudix hydrolase 9-like isoform X1;nudix hydrolase 9-like isoform X3;nudix hydrolase 9-like isoform X2;nudix hydrolase 9-like isoform X1;nudix hydrolase 9-like isoform X5;nudix hydrolase 9-like isoform X2;nudix hydrolase 9-like isoform X4;nudix hydrolase 9-like isoform X3	A0A1S3X7V0_TOBAC;A0A1S3X850_TOBAC;A0A1S3X899_TOBAC;A0A1S4DMW8_TOBAC;A0A1S4DMX3_TOBAC;A0A1S4DMX6_TOBAC;A0A1S4DMZ8_TOBAC;A0A1S4DNP7_TOBAC	1							35794.1					31553.7
A0A1S3X7V8	"probable 2,3-bisphosphoglycerate-independent phosphoglycerate mutase	LOC107762263	A0A1S3X7V8;A0A1S4CB00	A0A1S3X7V8;A0A1S4CB00	LOC107762263;LOC107817040	"probable 2,3-bisphosphoglycerate-independent phosphoglycerate mutase;probable 2,3-bisphosphoglycerate-independent phosphoglycerate mutase"	A0A1S3X7V8_TOBAC;A0A1S4CB00_TOBAC	4		164976	74503.4		142079	133072	119637	78460.1	33834.7	144878	187129	97399.1	67197.7	79547.1	87923.6
A0A1S3X7W4	uncharacterized protein LOC107762157	LOC107762157	A0A1S3X7W4	A0A1S3X7W4	LOC107762157	uncharacterized protein LOC107762157	A0A1S3X7W4_TOBAC	2		56681.5			52727.8	60613.7	36026.8	57245.4	79672.9	65002.6	57497.2	80168.4	42975	49500.9	60634
A0A1S3X7Y0	non-classical arabinogalactan protein 31-like	LOC107762179	A0A1S3X7Y0	A0A1S3X7Y0	LOC107762179	non-classical arabinogalactan protein 31-like	A0A1S3X7Y0_TOBAC	3	1.64903e+06	209988	166034	343947	375290	282673	240296	268403	370790	394037	451498	305446	189701	267271	257883
A0A1S3X7Z1	Thioredoxin	LOC107762104	A0A1S3X7Z1;P29449	A0A1S3X7Z1;P29449	LOC107762104;	Thioredoxin;Thioredoxin H-type 1	A0A1S3X7Z1_TOBAC;TRXH1_TOBAC	9	2.32199e+06	2.32981e+06	2302663	3698530	2.85997e+06	1460487	1.82159e+06	1.80841e+06	2.72467e+06	2628324	2.8044e+06	2.87303e+06	1.97973e+06	2166181	2.16344e+06
A0A1S3X805	beta-glucosidase 18-like	LOC107762201	A0A1S3X805	A0A1S3X805	LOC107762201	beta-glucosidase 18-like	A0A1S3X805_TOBAC	12	203100	1190677	1.40724e+06	173889	327664	165569	576210	617328	454147	209448	377711	1.33087e+06	655557	611554	549727
A0A1S3X808	splicing factor U2AF-associated protein 2-like	LOC107762319	A0A1S3X808;A0A1S4DKR2	A0A1S3X808;A0A1S4DKR2	LOC107762319;LOC107830823	splicing factor U2AF-associated protein 2-like	A0A1S3X808_TOBAC;A0A1S4DKR2_TOBAC	2	216474	11190.7		187043	61253.1	454055	151008	138346	105566	104872	137112	56383.7	122243	129710	114150
A0A1S3X813	Germin-like protein	LOC107762323	A0A1S3X813	A0A1S3X813	LOC107762323	Germin-like protein	A0A1S3X813_TOBAC	1		125019	41484.8		31818.4		52146.8		41754.6	61224.4	98197.3	96008.9		32628.1	26658.7
A0A1S3X828	fasciclin-like arabinogalactan protein 17 isoform X1	LOC107762220	A0A1S3X828;A0A1S3X8H6;A0A1S4DQ31	A0A1S3X828;A0A1S3X8H6;A0A1S4DQ31	LOC107762220;LOC107762220;LOC107832235	fasciclin-like arabinogalactan protein 17 isoform X1;fasciclin-like arabinogalactan protein 17 isoform X2;fasciclin-like arabinogalactan protein 17	A0A1S3X828_TOBAC;A0A1S3X8H6_TOBAC;A0A1S4DQ31_TOBAC	1					190656	158687	37279			57268.6		25046.5			14735.7
A0A1S3X832	staphylococcal nuclease domain-containing protein 1-like	LOC107762347	A0A1S3X832	A0A1S3X832	LOC107762347	staphylococcal nuclease domain-containing protein 1-like	A0A1S3X832_TOBAC	8	88343.5	118704	336342	69693.5	93582.5	52912.7	109807	79810.5	57486.9	109857	119817	127795	95670.3	70802.7	76898.5
A0A1S3X844	uncharacterized protein LOC107762107	LOC107762107	A0A1S3X844;A0A1S4AL58;A0A1S4D1B7;A0A1S4D1D0;A0A1S4D1F9;A0A1S4D1N2	A0A1S3X844;A0A1S4AL58;A0A1S4D1B7;A0A1S4D1D0;A0A1S4D1F9;A0A1S4D1N2	LOC107762107;LOC107798942;LOC107824930;LOC107824930;LOC107824930;LOC107824930	uncharacterized protein LOC107762107;uncharacterized protein LOC107798942;uncharacterized protein LOC107824930 isoform X4;uncharacterized protein LOC107824930 isoform X2;uncharacterized protein LOC107824930 isoform X1;uncharacterized protein LOC107824930 isoform X3	A0A1S3X844_TOBAC;A0A1S4AL58_TOBAC;A0A1S4D1B7_TOBAC;A0A1S4D1D0_TOBAC;A0A1S4D1F9_TOBAC;A0A1S4D1N2_TOBAC	3	210138	53006.1	31890.6		28680.9	63411.1	43279.6	33367.9	55069.1	78614	52806.5	38596.3	32604.3	43690.1	27008.8
A0A1S3X845	probable NAD(P)H dehydrogenase (Quinone) FQR1-like 2	LOC107762151	A0A1S3X845	A0A1S3X845	LOC107762151	probable NAD(P)H dehydrogenase (Quinone) FQR1-like 2	A0A1S3X845_TOBAC	9	788785	308575	274285	501252	304571	362219	209591	290848	298986	375444	577870	426985	295250	284203	267289
A0A1S3X855	glycine-rich protein DOT1-like	LOC107762234	A0A1S3X855	A0A1S3X855	LOC107762234	glycine-rich protein DOT1-like	A0A1S3X855_TOBAC	1	78520.4			376846	11389.9	149311	62616.5	29270.6	24246.5				22804.8	14978.4	22317.6
A0A1S3X859	hevamine-A-like	LOC107762121	A0A1S3X859;A0A1S4DGG5	A0A1S3X859;A0A1S4DGG5	LOC107762121;LOC107829511	hevamine-A-like	A0A1S3X859_TOBAC;A0A1S4DGG5_TOBAC	1	352645	190057	192245	967926	59867.8	547815	337721	234941	168349	288841	24963.5	201650	265896	208226	227904
A0A1S3X887	transcriptional activator FHA1	LOC107762274	A0A1S3X887;A0A1S3YQS3;A0A1S4BCM0;A0A1S4CA33	A0A1S3X887;A0A1S3YQS3;A0A1S4BCM0;A0A1S4CA33	LOC107762274;LOC107778709;LOC107806917;LOC107816605	transcriptional activator FHA1;transcriptional activator FHA1-like;transcriptional activator FHA1-like;transcriptional activator FHA1-like	A0A1S3X887_TOBAC;A0A1S3YQS3_TOBAC;A0A1S4BCM0_TOBAC;A0A1S4CA33_TOBAC	1	25756.1				30453.5		23958.1			18549.2	17179.2	32715.1	22158.9	19898.5	22469.4
A0A1S3X896	cell wall integrity protein scw1-like	LOC107762394	A0A1S3X896;A0A1S3Y131	A0A1S3X896;A0A1S3Y131	LOC107762394;LOC107771023	cell wall integrity protein scw1-like	A0A1S3X896_TOBAC;A0A1S3Y131_TOBAC	2				36002.6	47473.2	92899.2		69794.6	24365.1	55923.7	63373.2	60863.2	71500.9	48009	50656.2
A0A1S3X8D5	basic leucine zipper and W2 domain-containing protein 2-like	LOC107762222	A0A1S3X8D5	A0A1S3X8D5	LOC107762222	basic leucine zipper and W2 domain-containing protein 2-like	A0A1S3X8D5_TOBAC	7	431987	72410.6	64013.2	456535	156784	124978	106709	91985.1	97088.2	205072	144233	153038	102851	119243	123389
A0A1S3X8D8	coiled-coil domain-containing protein 18-like	LOC107762325	A0A1S3X8D8	A0A1S3X8D8	LOC107762325	coiled-coil domain-containing protein 18-like	A0A1S3X8D8_TOBAC	2	359943	75765.2	100749		62365.4	115817			124976	209776	132225	97926.8		106088	109311
A0A1S3X8G7	vesicle-associated protein 1-2-like	LOC107762211	A0A1S3X8G7	A0A1S3X8G7	LOC107762211	vesicle-associated protein 1-2-like	A0A1S3X8G7_TOBAC	2	231874	63503.7	57445.8	153020	133013	163453	67258.1	80556.7	34822.2	112707	50326			67928.7	71657
A0A1S3X8H2	uncharacterized protein LOC107762466	LOC107762466	A0A1S3X8H2	A0A1S3X8H2	LOC107762466	uncharacterized protein LOC107762466	A0A1S3X8H2_TOBAC	14	331486	176504	177930	150545	193427	370515	262571	181758	231165	230297	151353	196417	194079	184263	199673
A0A1S3X8J3	serine carboxypeptidase-like 40	LOC107762483	A0A1S3X8J3	A0A1S3X8J3	LOC107762483	serine carboxypeptidase-like 40	A0A1S3X8J3_TOBAC	13	3121233	2.73425e+06	3.36521e+06	1852416	1.78054e+06	1.33602e+06	1.96066e+06	2.68138e+06	3191514	1.20248e+06	2.07361e+06	2316419	2.4006e+06	2265074	2.2223e+06
A0A1S3X8L5	2-alkenal reductase (NADP(+)-dependent)-like	LOC107762382	A0A1S3X8L5;A0A1S3XHD7;A0A1S4CK91	A0A1S3X8L5;A0A1S3XHD7;A0A1S4CK91	LOC107762382;LOC107765034;LOC107819968	2-alkenal reductase (NADP(+)-dependent)-like;2-alkenal reductase (NADP(+)-dependent)-like isoform X1;2-alkenal reductase (NADP(+)-dependent)-like	A0A1S3X8L5_TOBAC;A0A1S3XHD7_TOBAC;A0A1S4CK91_TOBAC	1					16614.6		25602.8				43970.7	42278.7	35295.2
A0A1S3X8M2	"ATP synthase subunit epsilon, mitochondrial	LOC107762397	A0A1S3X8M2;A0A1S3XUA2;A0A1S4A3W6;A0A1S4AVH2	A0A1S3X8M2;A0A1S3XUA2;A0A1S4A3W6;A0A1S4AVH2	LOC107762397;LOC107768874;LOC107793474;LOC107801741	"ATP synthase subunit epsilon, mitochondrial;ATP synthase subunit epsilon, mitochondrial-like;ATP synthase subunit epsilon, mitochondrial-like;ATP synthase subunit epsilon, mitochondrial-like"	A0A1S3X8M2_TOBAC;A0A1S3XUA2_TOBAC;A0A1S4A3W6_TOBAC;A0A1S4AVH2_TOBAC	2						142576
A0A1S3X8M4	uncharacterized protein LOC107762260	LOC107762260	A0A1S3X8M4	A0A1S3X8M4	LOC107762260	uncharacterized protein LOC107762260	A0A1S3X8M4_TOBAC	7	837371	542030	650680	405807	346642	1.03661e+06	622760	686659	780488	498017	464551	469807	671726	565625	577781
A0A1S3X8M8	protein transport protein Sec24-like At4g32640	LOC107762318	A0A1S3X8M8	A0A1S3X8M8	LOC107762318	protein transport protein Sec24-like At4g32640	A0A1S3X8M8_TOBAC	5	243530	150219	184776	306982	139443	132245	182071	160393	174677	105267	111601	189758	169946	140528	141451
A0A1S3X8N8	subtilisin-like protease SBT1.2	LOC107762328	A0A1S3X8N8	A0A1S3X8N8	LOC107762328	subtilisin-like protease SBT1.2	A0A1S3X8N8_TOBAC	8	726083	753117	835184	139373	418231	570613	196174	250558	371888	198457	144607	507852	260587	244698	266852
A0A1S3X8Q5	"50S ribosomal protein L10, chloroplastic-like	LOC107762422	A0A1S3X8Q5;A0A1S3XBY2;O80362	A0A1S3X8Q5;A0A1S3XBY2;O80362	LOC107762422;LOC107763454;RPL10	"50S ribosomal protein L10, chloroplastic-like;50S ribosomal protein L10, chloroplastic;50S ribosomal protein L10, chloroplastic"	A0A1S3X8Q5_TOBAC;A0A1S3XBY2_TOBAC;RK10_TOBAC	4	532041	121202	124251	264084	66635.4	204296	83449.8	165540	252143	212810	105614	94776.8	164037	130284	81472.2
A0A1S3X8Q9	26S proteasome non-ATPase regulatory subunit 8 homolog A-like isoform X2	LOC107762302	A0A1S3X8Q9;A0A1S4BMK9	A0A1S3X8Q9;A0A1S4BMK9	LOC107762302;LOC107809911	26S proteasome non-ATPase regulatory subunit 8 homolog A-like isoform X2;26S proteasome non-ATPase regulatory subunit 8 homolog A-like	A0A1S3X8Q9_TOBAC;A0A1S4BMK9_TOBAC	2		178061	95677.3	206550	352132	273256	99230.4	90253.9		174885	446902	192313	105868	136865	110992
A0A1S3X8R4	26S proteasome non-ATPase regulatory subunit 8 homolog A-like	LOC107762432	A0A1S3X8R4	A0A1S3X8R4	LOC107762432	26S proteasome non-ATPase regulatory subunit 8 homolog A-like	A0A1S3X8R4_TOBAC	1	584279	627272	687990	640293	429888			393453	345851	632093	415515	599441	443008	366513	369145
A0A1S3X8S4	stem-specific protein TSJT1-like	LOC107762442	A0A1S3X8S4	A0A1S3X8S4	LOC107762442	stem-specific protein TSJT1-like	A0A1S3X8S4_TOBAC	9	1.42349e+06	1.45397e+06	1.67605e+06	2757383	938035	1.40867e+06	2.26217e+06	1.64971e+06	2.59991e+06	910369	1.0847e+06	2.05248e+06	1.83652e+06	1.67073e+06	1692813
A0A1S3X8T3	DEAD-box ATP-dependent RNA helicase 8-like	LOC107762362	A0A1S3X8T3	A0A1S3X8T3	LOC107762362	DEAD-box ATP-dependent RNA helicase 8-like	A0A1S3X8T3_TOBAC	3						60756.4	26499.4	18392.8	4519.45	27717.6	23234.9	30763.1	16445.9	18768.7	17856.1
A0A1S3X8X2	chitin elicitor receptor kinase 1-like	LOC107762357	A0A1S3X8X2;A0A1S3Z6Z9	A0A1S3X8X2;A0A1S3Z6Z9	LOC107762357;LOC107783515	chitin elicitor receptor kinase 1-like	A0A1S3X8X2_TOBAC;A0A1S3Z6Z9_TOBAC	1					50884.5	74758.5	40074.8	41765.8	62968.8	108595	73210	39669.1	50464.1	50553.9	68026.4
A0A1S3X8Z4	ras-related protein RABC1	LOC107762524	A0A1S3X8Z4	A0A1S3X8Z4	LOC107762524	ras-related protein RABC1	A0A1S3X8Z4_TOBAC	3		159837	138957	158429	134552	81464	121053	83252.3	69526.8	102140	113594	222675	118011	117781	125606
A0A1S3X8Z6	heat shock cognate 70 kDa protein 2-like	LOC107762521	A0A1S3X8Z6	A0A1S3X8Z6	LOC107762521	heat shock cognate 70 kDa protein 2-like	A0A1S3X8Z6_TOBAC	2		365073	248831	184837	156574	155336	216308	248801	337755	222572	544015	415730	211629	251694	220816
A0A1S3X903	receptor-like protein kinase	LOC107762392	A0A1S3X903	A0A1S3X903	LOC107762392	receptor-like protein kinase	A0A1S3X903_TOBAC	1						495432	134637	73973.1					94548.1	73757.9	75859.5
A0A1S3X906	Mitogen-activated protein kinase	LOC107762534	A0A1S3X906;A0A1S3ZQI1;Q40517	A0A1S3X906;A0A1S3ZQI1;Q40517	LOC107762534;LOC107789353;NTF3	Mitogen-activated protein kinase;Mitogen-activated protein kinase;Mitogen-activated protein kinase homolog NTF3	A0A1S3X906_TOBAC;A0A1S3ZQI1_TOBAC;NTF3_TOBAC	3				78056	333079	166602	71863.8	83682.6		102091	77390.5	78035.7	84204.6	77688.3	58986.1
A0A1S3X909	probable choline kinase 1	LOC107762449	A0A1S3X909;A0A1S4BM58	A0A1S3X909;A0A1S4BM58	LOC107762449;LOC107809797	probable choline kinase 1	A0A1S3X909_TOBAC;A0A1S4BM58_TOBAC	1															79481.5
A0A1S3X916	basic 7S globulin-like	LOC107762538	A0A1S3X916	A0A1S3X916	LOC107762538	basic 7S globulin-like	A0A1S3X916_TOBAC	8	431726	2.05556e+06	1678846	386592	1.46798e+06	245892	373975	861866	1.22323e+06	990359	2.76768e+06	1.72062e+06	911420	981183	934882
A0A1S3X919	heterogeneous nuclear ribonucleoprotein H2-like	LOC107762413	A0A1S3X919;A0A1S4BWM2	A0A1S3X919;A0A1S4BWM2	LOC107762413;LOC107812664	heterogeneous nuclear ribonucleoprotein H2-like;heterogeneous nuclear ribonucleoprotein F-like	A0A1S3X919_TOBAC;A0A1S4BWM2_TOBAC	1		50621.4			64177.5		70010.8	69189.2				101433		55774
A0A1S3X957	small glutamine-rich tetratricopeptide repeat-containing protein-like isoform X1	LOC107762617	A0A1S3X957	A0A1S3X957	LOC107762617	small glutamine-rich tetratricopeptide repeat-containing protein-like isoform X1	A0A1S3X957_TOBAC	4	141853	78286.6			84973.9		37225.1		103873	106161	69089.6		72456.9	66539.3	69188.6
A0A1S3X975	traB domain-containing protein-like	LOC107762595	A0A1S3X975;A0A1S4CN80	A0A1S3X975;A0A1S4CN80	LOC107762595;LOC107820613	traB domain-containing protein-like	A0A1S3X975_TOBAC;A0A1S4CN80_TOBAC	2		112207				177267	74541.8	58534.6		50016.1	1.02484e+06	108682	64103.6	59903.1	46497.5
A0A1S3X9C0	probable protein phosphatase 2C 11	LOC107762525	A0A1S3X9C0;A0A1S3ZWW8;A0A1S3ZWZ6	A0A1S3X9C0;A0A1S3ZWW8;A0A1S3ZWZ6	LOC107762525;LOC107791314;LOC107791314	probable protein phosphatase 2C 11;probable protein phosphatase 2C 11 isoform X2;probable protein phosphatase 2C 11 isoform X1	A0A1S3X9C0_TOBAC;A0A1S3ZWW8_TOBAC;A0A1S3ZWZ6_TOBAC	6	209051	413093	463337	310314	122131	156269	230334	202776	285175	186001	203873	201601	223867	172087	158633
A0A1S3X9D1	phosphomannomutase-like isoform X1	LOC107762687	A0A1S3X9D1;A0A1S3X9F8;A0A1S3X9G4	A0A1S3X9D1;A0A1S3X9F8;A0A1S3X9G4	LOC107762687	phosphomannomutase-like isoform X1;phosphomannomutase-like isoform X2;phosphomannomutase-like isoform X3	A0A1S3X9D1_TOBAC;A0A1S3X9F8_TOBAC;A0A1S3X9G4_TOBAC	1			128140		42732.1		466421	373633	48689.5			44135.4	40875.1	53232.8	46517.5
A0A1S3X9D6	Nucleoside diphosphate kinase	LOC107762688	A0A1S3X9D6	A0A1S3X9D6	LOC107762688	Nucleoside diphosphate kinase	A0A1S3X9D6_TOBAC	3	200860	348917	320641	335119	277094	112903	245156	273066	200868	189715	293462	480042	277381	281102	227571
A0A1S3X9E1	malonyl CoA-acyl carrier protein transacylase-like	LOC107762659	A0A1S3X9E1;H9CCI2	A0A1S3X9E1;H9CCI2	LOC107762659;MT	malonyl CoA-acyl carrier protein transacylase-like;Acyl-carrier-protein S-malonyltransferase	A0A1S3X9E1_TOBAC;H9CCI2_TOBAC	8	411819	220182	312267	276332	106767	266043	241494	230962	263795	250773	154746	248052	239461	216247	219701
A0A1S3X9E2	Glucose-1-phosphate adenylyltransferase	LOC107762694	A0A1S3X9E2;A0A1S3X9G6	A0A1S3X9E2;A0A1S3X9G6	LOC107762694	Glucose-1-phosphate adenylyltransferase	A0A1S3X9E2_TOBAC;A0A1S3X9G6_TOBAC	6	654643	151056	208291	2.81794e+06	150441	31267.8	157809	167596	173545	179449	275190	275392	160280	126828	155115
A0A1S3X9F7	BEL1-like homeodomain protein 1	LOC107762551	A0A1S3X9F7;A0A1S4AMV2	A0A1S3X9F7;A0A1S4AMV2	LOC107762551;LOC107799451	BEL1-like homeodomain protein 1	A0A1S3X9F7_TOBAC;A0A1S4AMV2_TOBAC	1	102607				64235				105994	61532.2	88677.9	75330.5		52504.9
A0A1S3X9H3	peroxisome biogenesis protein 22-like	LOC107762597	A0A1S3X9H3;A0A1S4DFT6	A0A1S3X9H3;A0A1S4DFT6	LOC107762597;LOC107829233	peroxisome biogenesis protein 22-like	A0A1S3X9H3_TOBAC;A0A1S4DFT6_TOBAC	2						58882.7
A0A1S3X9I1	NADPH--cytochrome P450 reductase	LOC107762570	A0A1S3X9I1;A0A1S3YSB0;Q7M275	A0A1S3X9I1;A0A1S3YSB0;Q7M275	LOC107762570;LOC107779114;	NADPH--cytochrome P450 reductase	A0A1S3X9I1_TOBAC;A0A1S3YSB0_TOBAC;Q7M275_TOBAC	3	361173	74405.9	81143.1	388220	237270	235383	174856	169820	177386	367847	51544.5		195038	166339	166563
A0A1S3X9J9	protein decapping 5-like isoform X1	LOC107762738	A0A1S3X9J9;A0A1S3X9M6	A0A1S3X9J9;A0A1S3X9M6	LOC107762738	protein decapping 5-like isoform X1;protein decapping 5-like isoform X2	A0A1S3X9J9_TOBAC;A0A1S3X9M6_TOBAC	4	4758292	414053		3.20356e+06	543066	1.69406e+06	709628	542624	6522.75	547662	411059	424361	1.40575e+06	395309	12655.9
A0A1S3X9K4	clavaminate synthase-like protein At3g21360	LOC107762723	A0A1S3X9K4	A0A1S3X9K4	LOC107762723	clavaminate synthase-like protein At3g21360	A0A1S3X9K4_TOBAC	4	193781	247342		35297.3		158065	154770	117572	246919	51886	295575	109727	87685.4	276189	84992.8
A0A1S3X9M8	Peroxidase	LOC107762615	A0A1S3X9M8;A0A1S4A313	A0A1S3X9M8;A0A1S4A313	LOC107762615;LOC107793261	Peroxidase	A0A1S3X9M8_TOBAC;A0A1S4A313_TOBAC	3	98848.1			72009.9	129810	20705.2	43558.7	31572.2		65685.7	48324.1	49339.5	32275.6	21592.4	106620
A0A1S3X9N0	"protein RETICULATA, chloroplastic-like	LOC107762751	A0A1S3X9N0;A0A1S4CPE4	A0A1S3X9N0;A0A1S4CPE4	LOC107762751;LOC107821219	"protein RETICULATA, chloroplastic-like;protein RETICULATA, chloroplastic-like"	A0A1S3X9N0_TOBAC;A0A1S4CPE4_TOBAC	6		39430.9	60437.6	29925.5	38418.9		88435.7	305722	78609.6	34599.8	32135.9	130454	58545.4	61150.4	86848.6
A0A1S3X9Q3	Prohibitin	LOC107762680	A0A1S3X9Q3;A0A1S4AUQ2	A0A1S3X9Q3;A0A1S4AUQ2	LOC107762680;LOC107801483	Prohibitin	A0A1S3X9Q3_TOBAC;A0A1S4AUQ2_TOBAC	15	355328	285023	195788	686979	408484	236018	844327	664054	568060	186909	205860	679729	509220	519675	539331
A0A1S3X9Q6	Exocyst subunit Exo70 family protein	LOC107762773	A0A1S3X9Q6;A0A1S4AN80	A0A1S3X9Q6;A0A1S4AN80	LOC107762773;LOC107799477	Exocyst subunit Exo70 family protein	A0A1S3X9Q6_TOBAC;A0A1S4AN80_TOBAC	2				303537	63440.2	319345					958455
A0A1S3X9R2	cysteine-rich receptor-like protein kinase 42	LOC107762690	A0A1S3X9R2	A0A1S3X9R2	LOC107762690	cysteine-rich receptor-like protein kinase 42	A0A1S3X9R2_TOBAC	1					24884.9		16361.8	63205.3	41838.1			34357.3		17179.2	32626
A0A1S3X9T6	protein usf-like	LOC107762794	A0A1S3X9T6	A0A1S3X9T6	LOC107762794	protein usf-like	A0A1S3X9T6_TOBAC	10	3.94384e+06	1.32089e+06	1.21121e+06	1.56896e+06	1.09925e+06	1.43551e+06	794951	1196126	1.72061e+06	1.32778e+06	1.45176e+06	873443	1.15555e+06	1.06992e+06	1.02486e+06
A0A1S3X9T7	ribonuclease 2-like	LOC107762709	A0A1S3X9T7	A0A1S3X9T7	LOC107762709	ribonuclease 2-like	A0A1S3X9T7_TOBAC	2		211330	187905		244103	54749.1		46195.8	14951.2	139362	430530	78183.5	44084.9	53777.9	50936.5
A0A1S3X9U6	"ATP-dependent zinc metalloprotease FTSH 2, chloroplastic	LOC107762804	A0A1S3X9U6;Q9ZP50	A0A1S3X9U6;Q9ZP50	LOC107762804;Pftf	"ATP-dependent zinc metalloprotease FTSH 2, chloroplastic;FtsH-like protein Pftf"	A0A1S3X9U6_TOBAC;Q9ZP50_TOBAC	4		57474.4	43557	137401	130138	51445.3	35782.7	58085.6	63504.3	151491	120771	123626	46845.4	85433	55360.9
A0A1S3X9U8	actin-104	LOC107762828	A0A1S3X9U8	A0A1S3X9U8	LOC107762828	actin-104	A0A1S3X9U8_TOBAC	22	6218440	2.7843e+06	3.22316e+06	11056139	3.11518e+06	9956948	10490187	7.44458e+06	5.398e+06	4949062	4590658	3.46885e+06	6458517	6247211	6.11727e+06
A0A1S3X9W3	BSD domain-containing protein 1-like	LOC107762842	A0A1S3X9W3	A0A1S3X9W3	LOC107762842	BSD domain-containing protein 1-like	A0A1S3X9W3_TOBAC	3	125005	68909.9	117546	304891	73719.1	85319.9	20424.4	54783.5	118951	28991	257524	50559.2		86396.1	95566.9
A0A1S3X9Y9	Elongation factor Tu	LOC107762844	A0A1S3X9Y9;A0A1S4C0X2	A0A1S3X9Y9;A0A1S4C0X2	LOC107762844;LOC107813892	Elongation factor Tu	A0A1S3X9Y9_TOBAC;A0A1S4C0X2_TOBAC	3	96960.4		11552.8	55313.9	30087.4	45676	56260.7	34894.2	52233.9	63841.3	38211.4	74547.5	45128.7	47273.7	50542.1
A0A1S3XA11	reticuline oxidase-like protein	LOC107762861	A0A1S3XA11	A0A1S3XA11	LOC107762861	reticuline oxidase-like protein	A0A1S3XA11_TOBAC	4			55125.1				141378	40579	70805.9			51304.7		50909	51148.1
A0A1S3XA22	fasciclin-like arabinogalactan protein 4	LOC107762871	A0A1S3XA22;A0A1S4ADM4	A0A1S3XA22;A0A1S4ADM4	LOC107762871;LOC107796510	fasciclin-like arabinogalactan protein 4	A0A1S3XA22_TOBAC;A0A1S4ADM4_TOBAC	1	99252	42048.5			67386.1	119974				108363			38715.1	50793.8	67852.6
A0A1S3XA26	"cysteine desulfurase, mitochondrial-like	LOC107762876	A0A1S3XA26;A0A1S4B3D9	A0A1S3XA26;A0A1S4B3D9	LOC107762876;LOC107804015	"cysteine desulfurase, mitochondrial-like;cysteine desulfurase, mitochondrial-like"	A0A1S3XA26_TOBAC;A0A1S4B3D9_TOBAC	6	230395	202268	162928	347315	250666	161347	186091	135808	199556	84674.6	55964.5	111182	150770	125777	136330
A0A1S3XA42	"acyl-coenzyme A oxidase 4, peroxisomal isoform X1	LOC107762894	A0A1S3XA42;A0A1S3XAI7	A0A1S3XA42;A0A1S3XAI7	LOC107762894	"acyl-coenzyme A oxidase 4, peroxisomal isoform X1;acyl-coenzyme A oxidase 4, peroxisomal isoform X2"	A0A1S3XA42_TOBAC;A0A1S3XAI7_TOBAC	6		131602	114081		64558.8	44153.9	83641.5	41088.6	63117.8	49440.5	70254.6	91913.8	58063.8	45357	49619.5
A0A1S3XA54	mannosylglycoprotein endo-beta-mannosidase isoform X1	LOC107762938	A0A1S3XA54;A0A1S3XA79	A0A1S3XA54;A0A1S3XA79	LOC107762938	mannosylglycoprotein endo-beta-mannosidase isoform X1;mannosylglycoprotein endo-beta-mannosidase isoform X2	A0A1S3XA54_TOBAC;A0A1S3XA79_TOBAC	13	191809	533383	477159	289858	166877	179071	213722	224427	279689	75319.7	183161	302005	228373	210573	191265
A0A1S3XA60	"protein LUTEIN DEFICIENT 5, chloroplastic-like	LOC107762821	A0A1S3XA60;A0A1S3YEK6;A0A1S4CL37	A0A1S3XA60;A0A1S3YEK6;A0A1S4CL37	LOC107762821;LOC107775451;LOC107820237	"protein LUTEIN DEFICIENT 5, chloroplastic-like;protein LUTEIN DEFICIENT 5, chloroplastic-like;protein LUTEIN DEFICIENT 5, chloroplastic-like"	A0A1S3XA60_TOBAC;A0A1S3YEK6_TOBAC;A0A1S4CL37_TOBAC	2		43678.7	22627.7	236192	78963.3	246986	65409.9	32774.9		27641.1	28415.1	72243.4		31148	37614.4
A0A1S3XA74	translation initiation factor eIF-2B subunit beta-like	LOC107762934	A0A1S3XA74;A0A1S4C775;A0A1S4C7H9;Q9SPU4	A0A1S3XA74;A0A1S4C775;A0A1S4C7H9;Q9SPU4	LOC107762934;LOC107815973;LOC107815973;NIFb	translation initiation factor eIF-2B subunit beta-like;translation initiation factor eIF-2B subunit beta-like isoform X1;translation initiation factor eIF-2B subunit beta-like isoform X2;Putative translation initiation factor 2B beta subunit	A0A1S3XA74_TOBAC;A0A1S4C775_TOBAC;A0A1S4C7H9_TOBAC;Q9SPU4_TOBAC	2	141872	7896.6	175138	292367	70664.1	13925.2		157722	156587	52211.8	5758025	388300	245379	119731	109477
A0A1S3XA83	exosome complex component RRP4 homolog	LOC107762841	A0A1S3XA83;A0A1S4C8L2	A0A1S3XA83;A0A1S4C8L2	LOC107762841;LOC107816261	exosome complex component RRP4 homolog	A0A1S3XA83_TOBAC;A0A1S4C8L2_TOBAC	1		82269.3			112776		12811.3				105377	71714.3
A0A1S3XA93	"endo-1,31,4-beta-D-glucanase-like"	LOC107762850	A0A1S3XA93	A0A1S3XA93	LOC107762850	"endo-1,31,4-beta-D-glucanase-like"	A0A1S3XA93_TOBAC	12	383759	1.29138e+06	1.0528e+06	472058	1.39023e+06	444893	580231	676842	983512	817284	1.71009e+06	1.16093e+06	714687	858455	884091
A0A1S3XAD0	Beta-galactosidase	LOC107762980	A0A1S3XAD0;A0A1S3YSF6	A0A1S3XAD0;A0A1S3YSF6	LOC107762980;LOC107779266	Beta-galactosidase	A0A1S3XAD0_TOBAC;A0A1S3YSF6_TOBAC	2	89164.9	312591	348039	66666.9	211379	251915	405430	270585	156309	332674	110984	148472	326019	266065	179291
A0A1S3XAE3	"pentatricopeptide repeat-containing protein At1g07740, mitochondrial-like"	LOC107762902	A0A1S3XAE3	A0A1S3XAE3	LOC107762902	"pentatricopeptide repeat-containing protein At1g07740, mitochondrial-like"	A0A1S3XAE3_TOBAC	1		25537.9	26297.1		98686.5	40614.2	51596.4	55847.1	109608			207581		101508	62964
A0A1S3XAF1	ISWI chromatin-remodeling complex ATPase CHR11-like	LOC107762995	A0A1S3XAF1;A0A1S3XB38;A0A1S3XB46	A0A1S3XAF1;A0A1S3XB38;A0A1S3XB46	LOC107762995;LOC107763174;LOC107763174	ISWI chromatin-remodeling complex ATPase CHR11-like;ISWI chromatin-remodeling complex ATPase CHR11 isoform X1;ISWI chromatin-remodeling complex ATPase CHR11 isoform X2	A0A1S3XAF1_TOBAC;A0A1S3XB38_TOBAC;A0A1S3XB46_TOBAC	3					37735.6	65442.9	25424.1	25119.7		50764.9	61695.3	32073.9		22448.5	148882
A0A1S3XAI9	"ADP,ATP carrier protein, mitochondrial"	LOC107763030	A0A1S3XAI9	A0A1S3XAI9	LOC107763030	"ADP,ATP carrier protein, mitochondrial"	A0A1S3XAI9_TOBAC	6	465277	703591	691732	1.59266e+06	1.43004e+06	808943	2767976	1956021	990225	588793	796985	4239432	1.93011e+06	2.07485e+06	1.9324e+06
A0A1S3XAK7	trithorax group protein osa-like	LOC107762919	A0A1S3XAK7;A0A1S4APX4	A0A1S3XAK7;A0A1S4APX4	LOC107762919;LOC107800166	trithorax group protein osa-like;histone-lysine N-methyltransferase 2D-like	A0A1S3XAK7_TOBAC;A0A1S4APX4_TOBAC	2	247242		29139.3			104367	205170	137836	123245	142789	137140		116110	150857
A0A1S3XAL0	H/ACA ribonucleoprotein complex subunit	LOC107762965	A0A1S3XAL0;A0A1S3YS78;A0A1S4B8N8	A0A1S3XAL0;A0A1S3YS78;A0A1S4B8N8	LOC107762965;LOC107778989;LOC107805678	H/ACA ribonucleoprotein complex subunit	A0A1S3XAL0_TOBAC;A0A1S3YS78_TOBAC;A0A1S4B8N8_TOBAC	2						56426.5	23017.5	15004.5							11243.7
A0A1S3XAM2	"6-phosphofructo-2-kinase/fructose-2, 6-bisphosphatase-like isoform X1	LOC107763053	A0A1S3XAM2;A0A1S3XAM6;A0A1S3XAN2;A0A1S3XPT7;A0A1S3ZGA0	A0A1S3XAM2;A0A1S3XAM6;A0A1S3XAN2;A0A1S3XPT7;A0A1S3ZGA0	LOC107763053;LOC107763053;LOC107763053;LOC107767398;LOC107786367	"6-phosphofructo-2-kinase/fructose-2, 6-bisphosphatase-like isoform X1;6-phosphofructo-2-kinase/fructose-2, 6-bisphosphatase-like isoform X2;6-phosphofructo-2-kinase/fructose-2, 6-bisphosphatase-like isoform X6;6-phosphofructo-2-kinase/fructose-2, 6-bisphosphatase-like;6-phosphofructo-2-kinase/fructose-2, 6-bisphosphatase-like"	A0A1S3XAM2_TOBAC;A0A1S3XAM6_TOBAC;A0A1S3XAN2_TOBAC;A0A1S3XPT7_TOBAC;A0A1S3ZGA0_TOBAC	1					42472.4					15409.4		40749.5	22790.8	34859.7	16098.6
A0A1S3XAP4	"30S ribosomal protein 3, chloroplastic-like	LOC107762951	A0A1S3XAP4;A0A1S4A558;A0A1S4ADJ5;A0A1S4AHQ7;A0A1S4BKP7	A0A1S3XAP4;A0A1S4A558;A0A1S4ADJ5;A0A1S4AHQ7;A0A1S4BKP7	LOC107762951;LOC107793852;LOC107796488;LOC107797818;LOC107809317	"30S ribosomal protein 3, chloroplastic-like;30S ribosomal protein 3, chloroplastic-like;30S ribosomal protein 3, chloroplastic-like;30S ribosomal protein 3-1, chloroplastic-like;30S ribosomal protein 3, chloroplastic-like"	A0A1S3XAP4_TOBAC;A0A1S4A558_TOBAC;A0A1S4ADJ5_TOBAC;A0A1S4AHQ7_TOBAC;A0A1S4BKP7_TOBAC	1				463123	61081.4					273907		156688		141562	501895
A0A1S3XAP5	Superoxide dismutase [Cu-Zn]	LOC107763090	A0A1S3XAP5;A0A1S4D5J3	A0A1S3XAP5;A0A1S4D5J3	LOC107763090;LOC107826236	Superoxide dismutase [Cu-Zn]	A0A1S3XAP5_TOBAC;A0A1S4D5J3_TOBAC	2	270914	115803	237791	677859	162109	351953	87421.7	196934		270886	139671	127030	145910	120919	97772.5
A0A1S3XAR3	protein DJ-1 homolog B-like	LOC107763100	A0A1S3XAR3	A0A1S3XAR3	LOC107763100	protein DJ-1 homolog B-like	A0A1S3XAR3_TOBAC	1	206257								169133		147930	183593	163017	161441
A0A1S3XAT8	pre-mRNA-splicing factor SYF1-like	LOC107763122	A0A1S3XAT8;A0A1S4CJP3	A0A1S3XAT8;A0A1S4CJP3	LOC107763122;LOC107819808	pre-mRNA-splicing factor SYF1-like	A0A1S3XAT8_TOBAC;A0A1S4CJP3_TOBAC	3		47783.3	29088.3		7386.77	106282	21902.9	14026.4	10328.8	61733.8	33225.6	35671.4	14954.8	35345.1	28151.5
A0A1S3XAU6	"CLP protease regulatory subunit CLPX1, mitochondrial-like	LOC107763130	A0A1S3XAU6;A0A1S3XYE2;A0A1S3Z2Y8;A0A1S3Z302;A0A1S4A8W2;A0A1S4B0K7;A0A1S4CE61;A0A1S4CEE2;A0A1S4CEG2	A0A1S3XAU6;A0A1S3XYE2;A0A1S3Z2Y8;A0A1S3Z302;A0A1S4A8W2;A0A1S4B0K7;A0A1S4CE61;A0A1S4CEE2;A0A1S4CEG2	LOC107763130;LOC107769993;LOC107782431;LOC107782431;LOC107794973;LOC107803307;LOC107818085;LOC107818085;LOC107818085	"CLP protease regulatory subunit CLPX1, mitochondrial-like;CLP protease regulatory subunit CLPX1, mitochondrial-like;CLP protease regulatory subunit CLPX3, mitochondrial-like isoform X1;CLP protease regulatory subunit CLPX3, mitochondrial-like isoform X2;CLP protease regulatory subunit CLPX1, mitochondrial-like;CLP protease regulatory subunit CLPX2, mitochondrial-like;CLP protease regulatory subu…	A0A1S3XAU6_TOBAC;A0A1S3XYE2_TOBAC;A0A1S3Z2Y8_TOBAC;A0A1S3Z302_TOBAC;A0A1S4A8W2_TOBAC;A0A1S4B0K7_TOBAC;A0A1S4CE61_TOBAC;A0A1S4CEE2_TOBAC;A0A1S4CEG2_TOBAC	1				54072.9			38904.8	14958.7	20757.3	21912.8		25181.5	15412.2		19091.7
A0A1S3XAV1	Protein yippee-like	LOC107763108	A0A1S3XAV1	A0A1S3XAV1	LOC107763108	Protein yippee-like	A0A1S3XAV1_TOBAC	1		165064	183905		115697				177098		78765.8	57074.8
A0A1S3XAW1	60S ribosomal protein L11-1	LOC107763118	A0A1S3XAW1;A0A1S3ZDJ6;A0A1S3ZDW5;A0A1S4CT55;Q9FSF6	A0A1S3XAW1;A0A1S3ZDJ6;A0A1S3ZDW5;A0A1S4CT55;Q9FSF6	LOC107763118;LOC107785580;LOC107785771;LOC107822394;rbl11-like	60S ribosomal protein L11-1;60S ribosomal protein L11-1-like;60S ribosomal protein L11-1-like;60S ribosomal protein L11-1-like;60S ribosomal protein L11-1-like (Fragment)	A0A1S3XAW1_TOBAC;A0A1S3ZDJ6_TOBAC;A0A1S3ZDW5_TOBAC;A0A1S4CT55_TOBAC;Q9FSF6_TOBAC	8	380002	1.04382e+06	1.21954e+06	724501	579541	368135	1.23891e+06	921296	876549	406254	573151	1.72083e+06	1.04609e+06	1.02301e+06	911089
A0A1S3XAX8	40S ribosomal protein S2-3-like	LOC107763157	A0A1S3XAX8;A0A1S3XB04	A0A1S3XAX8;A0A1S3XB04	LOC107763157;LOC107763154	40S ribosomal protein S2-3-like	A0A1S3XAX8_TOBAC;A0A1S3XB04_TOBAC	11	588856	775950	874127	681040	680737	452645	1.35825e+06	984905	1.42898e+06	466207	711543	1.55414e+06	89742.5	1.04047e+06	1.02981e+06
A0A1S3XAZ4	trafficking protein particle complex subunit 13-like	LOC107763146	A0A1S3XAZ4	A0A1S3XAZ4	LOC107763146	trafficking protein particle complex subunit 13-like	A0A1S3XAZ4_TOBAC	2		185904	293487			3.78305e+06			132230					115004
A0A1S3XAZ8	Double-strand break repair protein	LOC107763165	A0A1S3XAZ8;A0A1S3XB28;A0A1S3ZU56;A0A1S3ZU83;A0A1S3ZUC7;A0A1S3ZUD6	A0A1S3XAZ8;A0A1S3XB28;A0A1S3ZU56;A0A1S3ZU83;A0A1S3ZUC7;A0A1S3ZUD6	LOC107763165;LOC107763165;LOC107790515;LOC107790515;LOC107790515;LOC107790515	Double-strand break repair protein	A0A1S3XAZ8_TOBAC;A0A1S3XB28_TOBAC;A0A1S3ZU56_TOBAC;A0A1S3ZU83_TOBAC;A0A1S3ZUC7_TOBAC;A0A1S3ZUD6_TOBAC	2		19964.7	23461.4		70101.4			42628.3	12767.7	18448	24553.9	17108.3		29423.3	16316.9
A0A1S3XB15	eukaryotic translation initiation factor 4B2-like	LOC107763159	A0A1S3XB15	A0A1S3XB15	LOC107763159	eukaryotic translation initiation factor 4B2-like	A0A1S3XB15_TOBAC	5	43008.4				148141	205856	93238	15551.3	46377.8	65802	18120		19466.1	5219.63
A0A1S3XB16	spermidine synthase isoform X2	LOC107763093	A0A1S3XB16;A0A1S3XB74	A0A1S3XB16;A0A1S3XB74	LOC107763093	spermidine synthase isoform X2;spermidine synthase isoform X1	A0A1S3XB16_TOBAC;A0A1S3XB74_TOBAC	1		165086		437996	80073	265830	218907	133536					1751851	413188
A0A1S3XB17	"isoleucine--tRNA ligase, cytoplasmic-like"	LOC107763183	A0A1S3XB17	A0A1S3XB17	LOC107763183	"isoleucine--tRNA ligase, cytoplasmic-like"	A0A1S3XB17_TOBAC	1		312503	346980	160965	152959	116580	258621	202107	141876	226991	160386	331205	238751	199133	180198
A0A1S3XB30	Ribosomal protein L15	LOC107763095	A0A1S3XB30;A0A1S3XIA7;A0A1S4B7H5;A0A1S4CKQ5;A0A1S4D0A1;A0A1S4D5P7	A0A1S3XB30;A0A1S3XIA7;A0A1S4B7H5;A0A1S4CKQ5;A0A1S4D0A1;A0A1S4D5P7	LOC107763095;LOC107765511;LOC107805262;LOC107820076;LOC107824561;LOC107826284	Ribosomal protein L15	A0A1S3XB30_TOBAC;A0A1S3XIA7_TOBAC;A0A1S4B7H5_TOBAC;A0A1S4CKQ5_TOBAC;A0A1S4D0A1_TOBAC;A0A1S4D5P7_TOBAC	5	1.59887e+06	918776	942714	1.19117e+06	393432	683863	740929	654449	454573	139731	341919	939588	553320	502644	495049
A0A1S3XB34	probable proteasome inhibitor	LOC107763060	A0A1S3XB34	A0A1S3XB34	LOC107763060	probable proteasome inhibitor	A0A1S3XB34_TOBAC	2		71614.3	70605.5	347170	68686.4	523429	251553	185937	94103.3	169929	60068.6	65621	166106	129339	72752.9
A0A1S3XB37	Carboxypeptidase	LOC107763201	A0A1S3XB37	A0A1S3XB37	LOC107763201	Carboxypeptidase	A0A1S3XB37_TOBAC	14	368198	600238	559896	512300	876540	121977	446730	314061	262009	320057	508774	837990	340658	399001	443273
A0A1S3XB52	cyprosin-like	LOC107763186	A0A1S3XB52;A0A1S4CEX5;F2VJ74	A0A1S3XB52;A0A1S4CEX5;F2VJ74	LOC107763186;LOC107818093;	cyprosin-like;cyprosin-like;Aspartic protease 1	A0A1S3XB52_TOBAC;A0A1S4CEX5_TOBAC;F2VJ74_TOBAC	11	781467	1.33675e+06	1.1773e+06	480169	1203978	919912	848384	770769	599556	422404	818289	1.24914e+06	765879	798838	680664
A0A1S3XB60	mitochondrial import inner membrane translocase subunit TIM10-like	LOC107763125	A0A1S3XB60;A0A1S3ZHL4	A0A1S3XB60;A0A1S3ZHL4	LOC107763125;LOC107786874	mitochondrial import inner membrane translocase subunit TIM10-like	A0A1S3XB60_TOBAC;A0A1S3ZHL4_TOBAC	3	777652					86817	77628	99288.8		126176				106101	38043.1
A0A1S3XB73	flowering time control protein FPA-like isoform X1	LOC107763232	A0A1S3XB73;A0A1S3XBA1;A0A1S3ZMX0;A0A1S3ZN24	A0A1S3XB73;A0A1S3XBA1;A0A1S3ZMX0;A0A1S3ZN24	LOC107763232;LOC107763232;LOC107788536;LOC107788536	flowering time control protein FPA-like isoform X1;flowering time control protein FPA-like isoform X2;flowering time control protein FPA-like isoform X2;flowering time control protein FPA-like isoform X1	A0A1S3XB73_TOBAC;A0A1S3XBA1_TOBAC;A0A1S3ZMX0_TOBAC;A0A1S3ZN24_TOBAC	4	282293	197497	45792.7	68778.7	110550	218559	63410.5	86201.1	84342.8	159159	166441	109785	89564.3	100080	94602.4
A0A1S3XB94	TOM1-like protein 2	LOC107763152	A0A1S3XB94	A0A1S3XB94	LOC107763152	TOM1-like protein 2	A0A1S3XB94_TOBAC	4	346415				122378	465555	263973	221873	209867	136304	176929	126522	193428	190989	261245
A0A1S3XBD0	"probable L-ascorbate peroxidase 6, chloroplastic isoform X2	LOC107763284	A0A1S3XBD0;A0A1S3XBP3	A0A1S3XBD0;A0A1S3XBP3	LOC107763284	"probable L-ascorbate peroxidase 6, chloroplastic isoform X2;probable L-ascorbate peroxidase 6, chloroplastic isoform X1"	A0A1S3XBD0_TOBAC;A0A1S3XBP3_TOBAC	19	3.19045e+06	1377061	1.56323e+06	2.76454e+06	1.52064e+06	3435944	1.98313e+06	1.80418e+06	1.93558e+06	3.00248e+06	1714489	1.16153e+06	1.87249e+06	1.68182e+06	1.65774e+06
A0A1S3XBE0	Beta-hexosaminidase	LOC107763291	A0A1S3XBE0;A0A1S3XBQ1;A0A1S4D1G1;A0A1S4D1I1;A0A1S4D1K9	A0A1S3XBE0;A0A1S3XBQ1;A0A1S4D1G1;A0A1S4D1I1;A0A1S4D1K9	LOC107763291;LOC107763291;LOC107824971;LOC107824971;LOC107824971	Beta-hexosaminidase	A0A1S3XBE0_TOBAC;A0A1S3XBQ1_TOBAC;A0A1S4D1G1_TOBAC;A0A1S4D1I1_TOBAC;A0A1S4D1K9_TOBAC	5	796062	317723	316869	164701	212190	389795	167842	211231	240251	80759.7	199080	254263	194042	191663	174918
A0A1S3XBG7	uncharacterized protein LOC107763210	LOC107763210	A0A1S3XBG7	A0A1S3XBG7	LOC107763210	uncharacterized protein LOC107763210	A0A1S3XBG7_TOBAC	1	274730		89073.9				123248	119062				56693.1	159248	100422	188800
A0A1S3XBJ7	nucleolar protein 58-like	LOC107763172	A0A1S3XBJ7	A0A1S3XBJ7	LOC107763172	nucleolar protein 58-like	A0A1S3XBJ7_TOBAC	1						345701	122994	68948.8	144583	53159.7			70771.2	99248.2	76517.4
A0A1S3XBK7	abscisic acid and environmental stress-inducible protein TAS14-like	LOC107763249	A0A1S3XBK7;A0A1S4D404	A0A1S3XBK7;A0A1S4D404	LOC107763249;LOC107825693	abscisic acid and environmental stress-inducible protein TAS14-like	A0A1S3XBK7_TOBAC;A0A1S4D404_TOBAC	1				171056		538271	100765	180263		35843.8			129741	72806.3
A0A1S3XBM4	phosphoenolpyruvate carboxylase-like	LOC107763355	A0A1S3XBM4	A0A1S3XBM4	LOC107763355	phosphoenolpyruvate carboxylase-like	A0A1S3XBM4_TOBAC	5	229237	267480	187668	298583	196067	98139.4	221970	121776	169261	183136	116441	253722	150376	175594	146208
A0A1S3XBP1	Peroxidase	LOC107763371	A0A1S3XBP1	A0A1S3XBP1	LOC107763371	Peroxidase	A0A1S3XBP1_TOBAC	16		1722803	2008168	654959	2.05914e+06	102482	219095	405833	406021	544758	1718499	810301	352035	391184	361367
A0A1S3XBQ5	cannabidiolic acid synthase-like	LOC107763225	A0A1S3XBQ5	A0A1S3XBQ5	LOC107763225	cannabidiolic acid synthase-like	A0A1S3XBQ5_TOBAC	6	116574	261356	210916	121263	107171	210908	170222	149297	411238	47716.2	231133	123499	151765	157595	153440
A0A1S3XBR3	T-complex protein 1 subunit epsilon	LOC107763390	A0A1S3XBR3;A0A1S4C4X2	A0A1S3XBR3;A0A1S4C4X2	LOC107763390;LOC107815179	T-complex protein 1 subunit epsilon;T-complex protein 1 subunit epsilon-like	A0A1S3XBR3_TOBAC;A0A1S4C4X2_TOBAC	8	318072	141393	113496	176989	186951	158171	105353	121241	162681	301185	293509	184376	146655	153828	146229
A0A1S3XBS6	uncharacterized protein LOC107763315	LOC107763315	A0A1S3XBS6	A0A1S3XBS6	LOC107763315	uncharacterized protein LOC107763315	A0A1S3XBS6_TOBAC	5	69186.9	83042.1	192452		163112	321675	106711	94802.4	95220.5	99919.9	109005	118263	119462	96192.4	122623
A0A1S3XBS9	Importin subunit alpha	LOC107763392	A0A1S3XBS9;A0A1S4ARZ0	A0A1S3XBS9;A0A1S4ARZ0	LOC107763392;LOC107800647	Importin subunit alpha	A0A1S3XBS9_TOBAC;A0A1S4ARZ0_TOBAC	2		55493.2	22084.5	128935	99936.9	103061	62407.8	63707.6	3.07073e+06	91707.4	142244	1.15751e+06	50612.8	47956.5	51789.3
A0A1S3XBT2	U6 snRNA-associated Sm-like protein LSm4	LOC107763411	A0A1S3XBT2;A0A1S3XC35;A0A1S3YYV0;A0A1S4DA23;Q43582	A0A1S3XBT2;A0A1S3XC35;A0A1S3YYV0;A0A1S4DA23;Q43582	LOC107763411;LOC107763411;LOC107781164;LOC107827588;	U6 snRNA-associated Sm-like protein LSm4;U6 snRNA-associated Sm-like protein LSm4;U6 snRNA-associated Sm-like protein LSm4;U6 snRNA-associated Sm-like protein LSm4;Probable U6 snRNA-associated Sm-like protein LSm4	A0A1S3XBT2_TOBAC;A0A1S3XC35_TOBAC;A0A1S3YYV0_TOBAC;A0A1S4DA23_TOBAC;LSM4_TOBAC	4	561247	181086	229236	945065	142486	338928	224154	268051	394041	294785	211909	184497	579001	172989	265847
A0A1S3XBT8	60S ribosomal protein L34	LOC107763405	A0A1S3XBT8;A0A1S3XUR7;A0A1S3ZF75;A0A1S4CB80;A0A1S4CM46;P41098	A0A1S3XBT8;A0A1S3XUR7;A0A1S3ZF75;A0A1S4CB80;A0A1S4CM46;P41098	LOC107763405;LOC107768952;LOC107786154;LOC107817140;LOC107820542;RPL34	60S ribosomal protein L34;60S ribosomal protein L34-like;60S ribosomal protein L34-like;60S ribosomal protein L34-like;60S ribosomal protein L34-like;60S ribosomal protein L34	A0A1S3XBT8_TOBAC;A0A1S3XUR7_TOBAC;A0A1S3ZF75_TOBAC;A0A1S4CB80_TOBAC;A0A1S4CM46_TOBAC;RL34_TOBAC	2	1388107	1.29463e+06	1250317	1.23009e+06	987636	830692	1.85023e+06	1522316	1659392	854992	838823	1.58988e+06	1404756	1.35341e+06	1.3309e+06
A0A1S3XBU5	pathogenesis-related protein 1C	LOC107763263	A0A1S3XBU5;A0A1S4BIY9;P09042;Q40597	A0A1S3XBU5;A0A1S4BIY9;P09042;Q40597	LOC107763263;LOC107808770;;	pathogenesis-related protein 1C;pathogenesis-related protein 1C-like;Pathogenesis-related protein 1C;Tobacco W38/1 PR-1 pathogenesis-related protein	A0A1S3XBU5_TOBAC;A0A1S4BIY9_TOBAC;PR1C_TOBAC;Q40597_TOBAC	2	168879	208620	231153	287675		98404.8	54198.7	87710.9	335633	135113	57257.4	82101.7	103914	94493	95828.4
A0A1S3XBU7	Glycosyltransferase	LOC107763336	A0A1S3XBU7	A0A1S3XBU7	LOC107763336	Glycosyltransferase	A0A1S3XBU7_TOBAC	1					23056.1							20672.5	9589.68		13631.6
A0A1S3XBV6	"glycine-rich RNA-binding protein 2, mitochondrial-like	LOC107763441	A0A1S3XBV6;A0A1S3ZI52;Q941H9	A0A1S3XBV6;A0A1S3ZI52;Q941H9	LOC107763441;LOC107787039;	"glycine-rich RNA-binding protein 2, mitochondrial-like;glycine-rich RNA-binding protein 3, mitochondrial-like;RNA-binding protein"	A0A1S3XBV6_TOBAC;A0A1S3ZI52_TOBAC;Q941H9_TOBAC	3	208931	537351	473403	514043	734858	535154	518813	482422	524749	539013	707714	615580	450631	506574	477843
A0A1S3XBV7	60S ribosomal protein L27	LOC107763424	A0A1S3XBV7;A0A1S4AEL0	A0A1S3XBV7;A0A1S4AEL0	LOC107763424;LOC107796761	60S ribosomal protein L27	A0A1S3XBV7_TOBAC;A0A1S4AEL0_TOBAC	7	301414	718446	832125	422559	535449	272148	550837	446156	386959	242142	546005	785475	494063	566168	552851
A0A1S3XBW4	uncharacterized protein LOC107763419	LOC107763419	A0A1S3XBW4	A0A1S3XBW4	LOC107763419	uncharacterized protein LOC107763419	A0A1S3XBW4_TOBAC	1	71079.2				23072.5	51335.6	61736.8	71303.1		55085.6			29179.9		115541
A0A1S3XBW7	chloroplastic lipocalin-like	LOC107763432	A0A1S3XBW7	A0A1S3XBW7	LOC107763432	chloroplastic lipocalin-like	A0A1S3XBW7_TOBAC	10	168694	198465	150980	97029.4	229096	349745	105214	105450	85812.9	184353	294491	88392.8	111527	114449	133453
A0A1S3XBX7	Diphosphomevalonate decarboxylase	LOC107763449	A0A1S3XBX7	A0A1S3XBX7	LOC107763449	Diphosphomevalonate decarboxylase	A0A1S3XBX7_TOBAC	6	2.09038e+06	466676	345310	221105	265339	506863	246155	280579	406119	435833	326967	204474	406921	282552	261746
A0A1S3XBY3	coiled-coil domain-containing protein 12-like	LOC107763359	A0A1S3XBY3;A0A1S3XJR7	A0A1S3XBY3;A0A1S3XJR7	LOC107763359;LOC107765741	coiled-coil domain-containing protein 12-like	A0A1S3XBY3_TOBAC;A0A1S3XJR7_TOBAC	3	769177	146420	164920	140042	52374.7	386719	99923.2	127199	152632	136515	139962	89543.9	141511	93378.7	133829
A0A1S3XBY8	alpha-glucosidase-like	LOC107763450	A0A1S3XBY8	A0A1S3XBY8	LOC107763450	alpha-glucosidase-like	A0A1S3XBY8_TOBAC	17	68895	324419	275823	132329	136367	131735	151870	115991	59770.1	57862.6	226283	195429	68238.9	87738.7	122629
A0A1S3XBZ0	"peroxisomal 2,4-dienoyl-CoA reductase-like	LOC107763475	A0A1S3XBZ0;A0A1S3Z4M4	A0A1S3XBZ0;A0A1S3Z4M4	LOC107763475;LOC107782910	"peroxisomal 2,4-dienoyl-CoA reductase-like;peroxisomal 2,4-dienoyl-CoA reductase"	A0A1S3XBZ0_TOBAC;A0A1S3Z4M4_TOBAC	1
A0A1S3XBZ1	"Ubiquinol oxidase	LOC107763364	A0A1S3XBZ1;A0A1S3Z0B9;A0JCI0;Q40578;Q41224	A0A1S3XBZ1;A0A1S3Z0B9;A0JCI0;Q40578;Q41224	LOC107763364;LOC107781761;AOX;AOX2;AOX1	"Ubiquinol oxidase;Ubiquinol oxidase;Ubiquinol oxidase;Ubiquinol oxidase 2, mitochondrial;Ubiquinol oxidase 1, mitochondrial"	A0A1S3XBZ1_TOBAC;A0A1S3Z0B9_TOBAC;A0JCI0_TOBAC;AOX2_TOBAC;AOX1_TOBAC	1		61760.6			274917	96509.3	111255	88109.2		104817	161599	236828	67237.4	81578.9	63222.4
A0A1S3XBZ3	pirin-like protein	LOC107763309	A0A1S3XBZ3;A0A1S3YRR2	A0A1S3XBZ3;A0A1S3YRR2	LOC107763309;LOC107779098	pirin-like protein	A0A1S3XBZ3_TOBAC;A0A1S3YRR2_TOBAC	3					76834.1	41046		16719.2	63613.6	72828.8	82021.6	67696	61354.6	63559.1	41065.9
A0A1S3XBZ5	Pyruvate dehydrogenase E1 component subunit beta	LOC107763479	A0A1S3XBZ5;A0A1S4AHD5;A0A1S4CF02;A0A1S4DL70	A0A1S3XBZ5;A0A1S4AHD5;A0A1S4CF02;A0A1S4DL70	LOC107763479;LOC107797637;LOC107818291;LOC107830854	Pyruvate dehydrogenase E1 component subunit beta	A0A1S3XBZ5_TOBAC;A0A1S4AHD5_TOBAC;A0A1S4CF02_TOBAC;A0A1S4DL70_TOBAC	3	139129	419604	377631	263995	336690	141923	300987	198265	278412	265431	121280	848217	459454	256557	231977
A0A1S3XC05	zinc finger CCCH domain-containing protein 53-like isoform X1	LOC107763476	A0A1S3XC05;A0A1S3XC23;A0A1S3ZTN6	A0A1S3XC05;A0A1S3XC23;A0A1S3ZTN6	LOC107763476;LOC107763476;LOC107790291	zinc finger CCCH domain-containing protein 53-like isoform X1;zinc finger CCCH domain-containing protein 53-like isoform X2;zinc finger CCCH domain-containing protein 53-like	A0A1S3XC05_TOBAC;A0A1S3XC23_TOBAC;A0A1S3ZTN6_TOBAC	2	108918		135083			132263		130243		31932.4			28983.7
A0A1S3XC14	vacuolar-processing enzyme-like	LOC107763487	A0A1S3XC14	A0A1S3XC14	LOC107763487	vacuolar-processing enzyme-like	A0A1S3XC14_TOBAC	11	2.52799e+06	821703	912482	2.35175e+06	598370	3834566	2.18728e+06	1.73808e+06	2.01004e+06	1824670	196187	1.02981e+06	1.62908e+06	1.37547e+06	1405134
A0A1S3XC37	miraculin-like	LOC107763353	A0A1S3XC37	A0A1S3XC37	LOC107763353	miraculin-like	A0A1S3XC37_TOBAC	6	4426116	4.92151e+06	4531364	12632808	3.28629e+06	10623517	2939122	3848407	5075437	4057919	2066873	1.28196e+06	3059521	2.72707e+06	3.09851e+06
A0A1S3XC39	protein LEO1 homolog isoform X1	LOC107763529	A0A1S3XC39;A0A1S3XC55;A0A1S3XH00;A0A1S3XH37;A0A1S3XHS5	A0A1S3XC39;A0A1S3XC55;A0A1S3XH00;A0A1S3XH37;A0A1S3XHS5	LOC107763529;LOC107763529;LOC107765147;LOC107765147;LOC107765147	protein LEO1 homolog isoform X1;protein LEO1 homolog isoform X2;protein LEO1 homolog isoform X1;protein LEO1 homolog isoform X2;protein LEO1 homolog isoform X3	A0A1S3XC39_TOBAC;A0A1S3XC55_TOBAC;A0A1S3XH00_TOBAC;A0A1S3XH37_TOBAC;A0A1S3XHS5_TOBAC	1						35405.8	30178.9	11824.3	16714.7	6773.33			14194.5	19092.6
A0A1S3XC43	uncharacterized protein LOC107763497	LOC107763497	A0A1S3XC43	A0A1S3XC43	LOC107763497	uncharacterized protein LOC107763497	A0A1S3XC43_TOBAC	2	754827	185051	136862	168723	118646	573448	396465	200774	340785	262829	226713	175030	172595	238702	240351
A0A1S3XC53	protein tas-like	LOC107763504	A0A1S3XC53;A0A1S3Y9I1	A0A1S3XC53;A0A1S3Y9I1	LOC107763504;LOC107773751	protein tas-like	A0A1S3XC53_TOBAC;A0A1S3Y9I1_TOBAC	1	319302	306734	285517		76912.2		284337	308084	90496.2	357259		500360		58013.4
A0A1S3XC54	S-adenosylmethionine synthase	LOC107763541	A0A1S3XC54;A0A1S3Y0V1	A0A1S3XC54;A0A1S3Y0V1	LOC107763541;LOC107770931	S-adenosylmethionine synthase	A0A1S3XC54_TOBAC;A0A1S3Y0V1_TOBAC	3		24652.1	19336.9		30775	13349.3	15838.6	5987.48	9091.61	47588.8	15479	37164.8	9996.9	14970.9	14395.1
A0A1S3XC61	aspartyl protease family protein At5g10770-like	LOC107763440	A0A1S3XC61	A0A1S3XC61	LOC107763440	aspartyl protease family protein At5g10770-like	A0A1S3XC61_TOBAC	11	6354450	14055416	16807756	3.52699e+06	9501420	4188774	7522436	8418957	15900988	3.54488e+06	7965651	11144343	9013912	8759244	8503574
A0A1S3XC75	flavonol synthase/flavanone 3-hydroxylase-like	LOC107763562	A0A1S3XC75;A0A1S3ZS63;W6ANA3	A0A1S3XC75;A0A1S3ZS63;W6ANA3	LOC107763562;LOC107789784;	flavonol synthase/flavanone 3-hydroxylase-like;1-aminocyclopropane-1-carboxylate oxidase 5-like;Flavonol synthase	A0A1S3XC75_TOBAC;A0A1S3ZS63_TOBAC;W6ANA3_TOBAC	1	66146.6		47631		55138.5		77592.9	55218.5	68035	63034.2	44240.3	99593.7	68979.2	79450.7	56130.2
A0A1S3XC77	"electron transfer flavoprotein subunit alpha, mitochondrial-like"	LOC107763455	A0A1S3XC77	A0A1S3XC77	LOC107763455	"electron transfer flavoprotein subunit alpha, mitochondrial-like"	A0A1S3XC77_TOBAC	4	463582	185877	152966	397376	185059	154716	210243	212628	402733	140270	291596	271674	225374	212974	209507
A0A1S3XC80	"7,8-dihydroneopterin aldolase	LOC107763556	A0A1S3XC80;A0A1S3XCH2	A0A1S3XC80;A0A1S3XCH2	LOC107763556	"7,8-dihydroneopterin aldolase;7,8-dihydroneopterin aldolase"	A0A1S3XC80_TOBAC;A0A1S3XCH2_TOBAC	1		77402.1	58011.5					37732.5		68219.5		90636.5	31935.6		125696
A0A1S3XC82	Annexin	LOC107763461	A0A1S3XC82	A0A1S3XC82	LOC107763461	Annexin	A0A1S3XC82_TOBAC	30	3.07456e+06	4804802	5906520	4.41316e+06	1.52544e+06	2.6188e+06	4.20183e+06	2.90471e+06	3.96868e+06	2.22789e+06	1.28162e+06	3.48276e+06	2975364	2847791	2.72909e+06
A0A1S3XCB0	"ALBINO3-like protein 1, chloroplastic	LOC107763582	A0A1S3XCB0;A0A1S3YD30	A0A1S3XCB0;A0A1S3YD30	LOC107763582;LOC107774998	"ALBINO3-like protein 1, chloroplastic;ALBINO3-like protein 1, chloroplastic"	A0A1S3XCB0_TOBAC;A0A1S3YD30_TOBAC	2	494197				75537.6	106066	228454	100496	185040					92704.1	94526.1
A0A1S3XCC7	"LL-diaminopimelate aminotransferase, chloroplastic-like"	LOC107763425	A0A1S3XCC7	A0A1S3XCC7	LOC107763425	"LL-diaminopimelate aminotransferase, chloroplastic-like"	A0A1S3XCC7_TOBAC	4		560269	509489	38601.1	90488.5	75179.3	208288	141855	242507	65875.1	161717	240291	151175	152254	135213
A0A1S3XCD1	V-type proton ATPase subunit	LOC107763601	A0A1S3XCD1;A0A1S3XCE8;A0A1S3ZYF9	A0A1S3XCD1;A0A1S3XCE8;A0A1S3ZYF9	LOC107763601;LOC107763601;LOC107791825	V-type proton ATPase subunit;V-type proton ATPase subunit d1-like isoform X2;V-type proton ATPase subunit	A0A1S3XCD1_TOBAC;A0A1S3XCE8_TOBAC;A0A1S3ZYF9_TOBAC	5		261125	265927	123086	508918	361265	192289	223761	120941	232410	324539	471606	237084	163774	222214
A0A1S3XCD8	syntaxin-61-like	LOC107763439	A0A1S3XCD8;A0A1S3YWQ5	A0A1S3XCD8;A0A1S3YWQ5	LOC107763439;LOC107780444	syntaxin-61-like	A0A1S3XCD8_TOBAC;A0A1S3YWQ5_TOBAC	2					163283	89651.8	134569	76424.8	37905.2	62041.5			65324.2	85066.6	93067.9
A0A1S3XCF6	serine/arginine-rich splicing factor SC35-like	LOC107763625	A0A1S3XCF6;A0A1S3ZJ61	A0A1S3XCF6;A0A1S3ZJ61	LOC107763625;LOC107787334	serine/arginine-rich splicing factor SC35-like	A0A1S3XCF6_TOBAC;A0A1S3ZJ61_TOBAC	4		213289	101507	172588	260810	193844	98811.5	121831	160008	193774	468645	220720	139060	173812	140622
A0A1S3XCG1	"glutamyl-tRNA(Gln) amidotransferase subunit A, chloroplastic/mitochondrial-like	LOC107763652	A0A1S3XCG1;A0A1S3XDG5;A0A1S4AME8	A0A1S3XCG1;A0A1S3XDG5;A0A1S4AME8	LOC107763652;LOC107763882;LOC107799243	"glutamyl-tRNA(Gln) amidotransferase subunit A, chloroplastic/mitochondrial-like;glutamyl-tRNA(Gln) amidotransferase subunit A, chloroplastic/mitochondrial-like;Glutamyl-tRNA(Gln) amidotransferase subunit A, chloroplastic/mitochondrial"	A0A1S3XCG1_TOBAC;A0A1S3XDG5_TOBAC;A0A1S4AME8_TOBAC	1	135754		153363			93327.8	92532.7	91376.2			102110			68804
A0A1S3XCH3	uncharacterized protein LOC107763627 isoform X1	LOC107763627	A0A1S3XCH3;A0A1S3XCY0;A0A1S3ZJ95	A0A1S3XCH3;A0A1S3XCY0;A0A1S3ZJ95	LOC107763627;LOC107763627;LOC107787336	uncharacterized protein LOC107763627 isoform X1;uncharacterized protein LOC107763627 isoform X2;uncharacterized protein LOC107787336	A0A1S3XCH3_TOBAC;A0A1S3XCY0_TOBAC;A0A1S3ZJ95_TOBAC	2	358456			166818		173487	123065	114481	106291	162522				92617.7
A0A1S3XCH4	splicing factor 3B subunit 4-like	LOC107763648	A0A1S3XCH4;A0A1S4B6E2	A0A1S3XCH4;A0A1S4B6E2	LOC107763648;LOC107805053	splicing factor 3B subunit 4-like	A0A1S3XCH4_TOBAC;A0A1S4B6E2_TOBAC	3	309237	89984.3	120010	449454	225837	170397	153270	92546.5	167855	135509	182261	117260	109586	95589.2	93614.5
A0A1S3XCI1	endochitinase 3-like	LOC107763561	A0A1S3XCI1	A0A1S3XCI1	LOC107763561	endochitinase 3-like	A0A1S3XCI1_TOBAC	4	3.35707e+06	256857	185706	1.59041e+06	639901	450359	202642	324757	121533	598085	811269	162052	239680	457594	413139
A0A1S3XCI7	"acetate/butyrate--CoA ligase AAE7, peroxisomal-like	LOC107763644	A0A1S3XCI7;A0A1S3ZKA0;A0A1S3ZWL7;A0A1S4BCD2;A0A1S4BJM1	A0A1S3XCI7;A0A1S3ZKA0;A0A1S3ZWL7;A0A1S4BCD2;A0A1S4BJM1	LOC107763644;LOC107787646;LOC107791229;LOC107806807;LOC107809019	"acetate/butyrate--CoA ligase AAE7, peroxisomal-like;acetate/butyrate--CoA ligase AAE7, peroxisomal-like;acetate/butyrate--CoA ligase AAE7, peroxisomal-like;acetate/butyrate--CoA ligase AAE7, peroxisomal-like;acetate/butyrate--CoA ligase AAE7, peroxisomal-like"	A0A1S3XCI7_TOBAC;A0A1S3ZKA0_TOBAC;A0A1S3ZWL7_TOBAC;A0A1S4BCD2_TOBAC;A0A1S4BJM1_TOBAC	1	4002.96	76366.9	96253.9		58769.5	126398			164087		77820.6	105618	118130	103029	109126
A0A1S3XCJ4	glutaredoxin-C6-like	LOC107763494	A0A1S3XCJ4;A0A1S3XXC5;A0A1S4CK72	A0A1S3XCJ4;A0A1S3XXC5;A0A1S4CK72	LOC107763494;LOC107769850;LOC107819692	glutaredoxin-C6-like	A0A1S3XCJ4_TOBAC;A0A1S3XXC5_TOBAC;A0A1S4CK72_TOBAC	1	364281	121117	89557.7	131711	350452	464915	58714.4	120089		361258	580780	138930	116577	154517	135003
A0A1S3XCJ5	"D-glycerate 3-kinase, chloroplastic-like	LOC107763687	A0A1S3XCJ5;A0A1S4C4J1	A0A1S3XCJ5;A0A1S4C4J1	LOC107763687;LOC107815070	"D-glycerate 3-kinase, chloroplastic-like;D-glycerate 3-kinase, chloroplastic-like"	A0A1S3XCJ5_TOBAC;A0A1S4C4J1_TOBAC	1
A0A1S3XCK8	Malate dehydrogenase	LOC107763505	A0A1S3XCK8	A0A1S3XCK8	LOC107763505	Malate dehydrogenase	A0A1S3XCK8_TOBAC	19	1.44582e+06	4.25641e+06	5768337	1.92053e+06	2765303	3342959	2.13885e+06	2.04239e+06	2.78875e+06	996174	2.56072e+06	3.08887e+06	2.59643e+06	2.12208e+06	2.21388e+06
A0A1S3XCL4	aspartate aminotransferase-like isoform X1	LOC107763688	A0A1S3XCL4;A0A1S3XCN0	A0A1S3XCL4;A0A1S3XCN0	LOC107763688	aspartate aminotransferase-like isoform X1;aspartate aminotransferase-like isoform X2	A0A1S3XCL4_TOBAC;A0A1S3XCN0_TOBAC	6	136443	206461	202903	149703	117839	239574	239172	196909	217444	130213	136745	194584	180174	155395	170362
A0A1S3XCM3	universal stress protein MT2085-like	LOC107763703	A0A1S3XCM3	A0A1S3XCM3	LOC107763703	universal stress protein MT2085-like	A0A1S3XCM3_TOBAC	1	2.1309e+06	377775			346944	971574	780063	652488		872342	1.10665e+06	724001	852849	463860	723744
A0A1S3XCN1	pto-interacting protein 1	LOC107763528	A0A1S3XCN1;A0A1S4DPE9	A0A1S3XCN1;A0A1S4DPE9	LOC107763528;LOC107832028	pto-interacting protein 1;pto-interacting protein 1-like	A0A1S3XCN1_TOBAC;A0A1S4DPE9_TOBAC	2		266813		88421	143992	463469	159556	100982	448165	162867	94165.5	488459	407209	214597	66599.2
A0A1S3XCQ1	dnaJ protein homolog	LOC107763704	A0A1S3XCQ1	A0A1S3XCQ1	LOC107763704	dnaJ protein homolog	A0A1S3XCQ1_TOBAC	9	243418	82975.3	177875	227791	147877	419716	78023	126888	206197	289661	221849	133265	185433	150362	139007
A0A1S3XCQ9	60S ribosomal protein L12	LOC107763560	A0A1S3XCQ9;A0A1S3XES7	A0A1S3XCQ9;A0A1S3XES7	LOC107763560;LOC107764287	60S ribosomal protein L12;60S ribosomal protein L12-like	A0A1S3XCQ9_TOBAC;A0A1S3XES7_TOBAC	10	2.48933e+06	3.19336e+06	3.1795e+06	2209180	1.04621e+06	1.13987e+06	2.07994e+06	1.62359e+06	3.13865e+06	1.94802e+06	2.315e+06	1.92695e+06	1.8233e+06	1.78503e+06	1.80154e+06
A0A1S3XCT6	Serine hydroxymethyltransferase	LOC107763666	A0A1S3XCT6	A0A1S3XCT6	LOC107763666	Serine hydroxymethyltransferase	A0A1S3XCT6_TOBAC	3	148901	151348	106079	159927	135010	272455	128300	114953	55630	127263	99559.2	121213	86369.6	91053	84671.7
A0A1S3XCU2	glutathione S-transferase L3-like isoform X2	LOC107763767	A0A1S3XCU2;A0A1S3XD39	A0A1S3XCU2;A0A1S3XD39	LOC107763767	glutathione S-transferase L3-like isoform X2;glutathione S-transferase L3-like isoform X1	A0A1S3XCU2_TOBAC;A0A1S3XD39_TOBAC	1
A0A1S3XCV6	5-methyltetrahydropteroyltriglutamate-- homocysteine methyltransferase-like	LOC107763602	A0A1S3XCV6	A0A1S3XCV6	LOC107763602	5-methyltetrahydropteroyltriglutamate-- homocysteine methyltransferase-like	A0A1S3XCV6_TOBAC	12	770720	1.90698e+06	2287254	847652	1.819e+06	491208	1.0584e+06	1.03135e+06	1.42599e+06	621165	1.21762e+06	1.52794e+06	871187	1.07298e+06	1.18658e+06
A0A1S3XCV7	calmodulin-like	LOC107763754	A0A1S3XCV7;Q76MF4	A0A1S3XCV7;Q76MF4	LOC107763754;NtCaM2	calmodulin-like;Calmodulin NtCaM1	A0A1S3XCV7_TOBAC;Q76MF4_TOBAC	9	415128	158244	144054	783712	467108	199190	83186.3	172802	143203	556157	171149	157291	169888	186808	207183
A0A1S3XCW5	tetrahydrocannabinolic acid synthase-like	LOC107763691	A0A1S3XCW5	A0A1S3XCW5	LOC107763691	tetrahydrocannabinolic acid synthase-like	A0A1S3XCW5_TOBAC	14	47773.7	1.07005e+06	1071089	373053	798095	81461.9	638712	832388	899236	110089	816906	775448	619862	708877	650323
A0A1S3XCW6	60S ribosomal protein L21-1-like	LOC107763612	A0A1S3XCW6;A0A1S3YEM1	A0A1S3XCW6;A0A1S3YEM1	LOC107763612;LOC107775385	60S ribosomal protein L21-1-like;60S ribosomal protein L21-1-like isoform X1	A0A1S3XCW6_TOBAC;A0A1S3YEM1_TOBAC	5	248923	1.2414e+06	1.1259e+06	702357	461600	419865	762052	923769	592649	323523	350245	1.08842e+06	642180	691316	700784
A0A1S3XCX6	"copper-transporting ATPase PAA1, chloroplastic	LOC107763623	A0A1S3XCX6;A0A1S3XF08;A0A1S4BU06	A0A1S3XCX6;A0A1S3XF08;A0A1S4BU06	LOC107763623;LOC107764306;LOC107811884	"copper-transporting ATPase PAA1, chloroplastic;copper-transporting ATPase PAA1, chloroplastic-like;copper-transporting ATPase PAA1, chloroplastic-like"	A0A1S3XCX6_TOBAC;A0A1S3XF08_TOBAC;A0A1S4BU06_TOBAC	1	1.24784e+06	151561			585407	1.13365e+06	429509	561475	447500	445823			414033	743496	718442
A0A1S3XCX7	GDSL esterase/lipase At1g29670-like	LOC107763773	A0A1S3XCX7	A0A1S3XCX7	LOC107763773	GDSL esterase/lipase At1g29670-like	A0A1S3XCX7_TOBAC	1		323132	178268	132933	164406	177942	139572	86663.5	82014	131195	140034	87405.3	79523.7	82788.8	90450.5
A0A1S3XCX9	CASP-like protein	LOC107763803	A0A1S3XCX9	A0A1S3XCX9	LOC107763803	CASP-like protein	A0A1S3XCX9_TOBAC	2	213507	118675	78834.5	203809	113115	89928.2	50648.1	59745.7	36364	129486	159245	110984	99370.8	73322.9	75845.9
A0A1S3XCY5	"3-oxoacyl-[acyl-carrier-protein] synthase I, chloroplastic	LOC107763810	A0A1S3XCY5;A0A1S3Z8T0;A0A3G1E3Q4	A0A1S3XCY5;A0A1S3Z8T0;A0A3G1E3Q4	LOC107763810;LOC107784232;	"3-oxoacyl-[acyl-carrier-protein] synthase I, chloroplastic;3-oxoacyl-[acyl-carrier-protein] synthase I, chloroplastic-like;3-ketoacyl-acyl-carrier protein synthase I"	A0A1S3XCY5_TOBAC;A0A1S3Z8T0_TOBAC;A0A3G1E3Q4_TOBAC	7	805201	251531	249868	329696	244236	296460	261352	239921	258974	328281	208447	285674	244945	245949	282048
A0A1S3XCY9	Protein transport protein Sec61 subunit beta	LOC107763814	A0A1S3XCY9	A0A1S3XCY9	LOC107763814	Protein transport protein Sec61 subunit beta	A0A1S3XCY9_TOBAC	2	1.05323e+06	161484	260079		90491.5	711868	274147	178404	332422	371843	189453	220508	369526	157434
A0A1S3XD03	Tubulin-specific chaperone A	LOC107763800	A0A1S3XD03	A0A1S3XD03	LOC107763800	Tubulin-specific chaperone A	A0A1S3XD03_TOBAC	1	65515.5			85489.4		125909	46376.3	42656.6		39123.5	210305		57368.7
A0A1S3XD60	proton pump-interactor 1-like	LOC107763720	A0A1S3XD60;A0A1S4B605	A0A1S3XD60;A0A1S4B605	LOC107763720;LOC107804807	proton pump-interactor 1-like	A0A1S3XD60_TOBAC;A0A1S4B605_TOBAC	5	455365		90509.9	194833		405550	219631	144762		125067		43510.4	132048	134742	131520
A0A1S3XD62	Glutathione peroxidase	LOC107763885	A0A1S3XD62;A0A1S4A969	A0A1S3XD62;A0A1S4A969	LOC107763885;LOC107795121	Glutathione peroxidase	A0A1S3XD62_TOBAC;A0A1S4A969_TOBAC	3	1.81162e+06	132738	131516	331376	170319	243250	194636	268852	241965	342711	327394	164121	208578	199036	186193
A0A1S3XDC3	uncharacterized protein LOC107763852	LOC107763852	A0A1S3XDC3	A0A1S3XDC3	LOC107763852	uncharacterized protein LOC107763852	A0A1S3XDC3_TOBAC	12	2.17151e+06	601120	601284	755677	703622	244922	419188	674966	1.11099e+06	720295	907322	498570	577737	460580	586474
A0A1S3XDE1	Aspartate aminotransferase	LOC107763872	A0A1S3XDE1	A0A1S3XDE1	LOC107763872	Aspartate aminotransferase	A0A1S3XDE1_TOBAC	37	386517	2.46417e+06	2.51295e+06	369908	728046	319729	931081	970020	1.24219e+06	301945	869033	1260201	1.00523e+06	952977	987177
A0A1S3XDG3	60S ribosomal protein L23a-like	LOC107763824	A0A1S3XDG3	A0A1S3XDG3	LOC107763824	60S ribosomal protein L23a-like	A0A1S3XDG3_TOBAC	2	193452	64287.2	80534.4		22852.4	61305.4		42380.3	38821.9	51960.8	84530.1			63631.7	65011.2
A0A1S3XDH0	Exocyst complex component SEC5	LOC107763887	A0A1S3XDH0	A0A1S3XDH0	LOC107763887	Exocyst complex component SEC5	A0A1S3XDH0_TOBAC	1					43821.9		17160.9	19639.1		28131.1		13976		23746.2
A0A1S3XDH6	"protein TIC 40, chloroplastic-like"	LOC107763892	A0A1S3XDH6	A0A1S3XDH6	LOC107763892	"protein TIC 40, chloroplastic-like"	A0A1S3XDH6_TOBAC	3	148021	112979	92100.7	189662	76831.1	153063	65746	86855.8	103030	131469	175514	86120.3	68055	133290	97480.7
A0A1S3XDI1	"N-alpha-acetyltransferase 15, NatA auxiliary subunit-like isoform X1	LOC107763992	A0A1S3XDI1;A0A1S3XDT4	A0A1S3XDI1;A0A1S3XDT4	LOC107763992	"N-alpha-acetyltransferase 15, NatA auxiliary subunit-like isoform X1;N-alpha-acetyltransferase 16, NatA auxiliary subunit-like isoform X2"	A0A1S3XDI1_TOBAC;A0A1S3XDT4_TOBAC	4	473146	408069	325449	101864	252274	53562.6	86509.1	148134	128207	67300.5	63826.9	96220.3	186047	167614	174440
A0A1S3XDJ8	uncharacterized protein LOC107764011 isoform X2	LOC107764011	A0A1S3XDJ8;A0A1S3XDU4;A0A1S4B8C1;A0A1S4B8D4;A0A1S4B8F8	A0A1S3XDJ8;A0A1S3XDU4;A0A1S4B8C1;A0A1S4B8D4;A0A1S4B8F8	LOC107764011;LOC107764011;LOC107805582;LOC107805582;LOC107805582	uncharacterized protein LOC107764011 isoform X2;uncharacterized protein LOC107764011 isoform X1;uncharacterized protein LOC107805582 isoform X2;uncharacterized protein LOC107805582 isoform X1;uncharacterized protein LOC107805582 isoform X3	A0A1S3XDJ8_TOBAC;A0A1S3XDU4_TOBAC;A0A1S4B8C1_TOBAC;A0A1S4B8D4_TOBAC;A0A1S4B8F8_TOBAC	2	218085	197510	200968			143887	198648	164879	219193	135301	134359	141937	150463	139543	129584
A0A1S3XDL8	uncharacterized protein LOC107764027 isoform X1	LOC107764027	A0A1S3XDL8;A0A1S3YFL9	A0A1S3XDL8;A0A1S3YFL9	LOC107764027;LOC107775790	uncharacterized protein LOC107764027 isoform X1;uncharacterized protein LOC107775790	A0A1S3XDL8_TOBAC;A0A1S3YFL9_TOBAC	3	246467	64456.2	71247.1	267075	87907	76116.3	45019.4	82089.6	101388	237153	136369	140174	142771	132398	60783.6
A0A1S3XDM4	calumenin-like	LOC107763880	A0A1S3XDM4;A0A1S3Z918	A0A1S3XDM4;A0A1S3Z918	LOC107763880;LOC107784272	calumenin-like;calumenin-B-like	A0A1S3XDM4_TOBAC;A0A1S3Z918_TOBAC	2	52556.5	63549.4	37894.6	82944.3	46639.5	138541	132066	91105.2	70062.4	125290			64144.4	101667	94473.2
A0A1S3XDN8	protein TIC 100	LOC107763893	A0A1S3XDN8;A0A1S3ZS87	A0A1S3XDN8;A0A1S3ZS87	LOC107763893;LOC107789905	protein TIC 100;protein TIC 100-like	A0A1S3XDN8_TOBAC;A0A1S3ZS87_TOBAC	6					50905.3		44996.2	56928.6	18161.4	80558.2	64800.9	93590.4	59007.9	70408.8	56527
A0A1S3XDP2	pinin-like	LOC107764057	A0A1S3XDP2	A0A1S3XDP2	LOC107764057	pinin-like	A0A1S3XDP2_TOBAC	6		170143			190058	148469	47911.7	27469.4		64256.9	92144.3	39312.6	21716.6	113230	24373.4
A0A1S3XDP9	peroxiredoxin-2B-like	LOC107763907	A0A1S3XDP9	A0A1S3XDP9	LOC107763907	peroxiredoxin-2B-like	A0A1S3XDP9_TOBAC	1		2.75591e+06	3.05029e+06		936962			1.46062e+06	483091	706847	1.44437e+06	1.37391e+06	1.2142e+06	1.06808e+06	1.17528e+06
A0A1S3XDQ1	beta-taxilin-like	LOC107763964	A0A1S3XDQ1	A0A1S3XDQ1	LOC107763964	beta-taxilin-like	A0A1S3XDQ1_TOBAC	1			75417.6		95890.2					122527	138047		73579.3	64944.5	65787.4
A0A1S3XDS6	uncharacterized protein LOC107763983	LOC107763983	A0A1S3XDS6;A0A1S3Y538	A0A1S3XDS6;A0A1S3Y538	LOC107763983;LOC107772033	uncharacterized protein LOC107763983;uncharacterized protein LOC107772033	A0A1S3XDS6_TOBAC;A0A1S3Y538_TOBAC	3		647090			90455.2		155549		97097.5		44532	121547	79873.6	166992	73990.6
A0A1S3XDT0	Xyloglucan endotransglucosylase/hydrolase	LOC107763987	A0A1S3XDT0;A0A1S3ZQ48	A0A1S3XDT0;A0A1S3ZQ48	LOC107763987;LOC107789124	Xyloglucan endotransglucosylase/hydrolase	A0A1S3XDT0_TOBAC;A0A1S3ZQ48_TOBAC	2		52763.3	33419.3	189687	674136	220897	50906.4	76843.8	10357.3	169119	733382	118572	103655	109947	69424.4
A0A1S3XDT6	protein QUIRKY-like	LOC107764108	A0A1S3XDT6;A0A1S4C6E1	A0A1S3XDT6;A0A1S4C6E1	LOC107764108;LOC107815700	protein QUIRKY-like	A0A1S3XDT6_TOBAC;A0A1S4C6E1_TOBAC	2		47626.9	48713.3	65745.7	121222	44161.7	59900.4	67465.5	66318.9		60366.9	237973	39029.5	73949.1	78954.7
A0A1S3XDV9	Inositol-pentakisphosphate 2-kinase	LOC107764130	A0A1S3XDV9	A0A1S3XDV9	LOC107764130	Inositol-pentakisphosphate 2-kinase	A0A1S3XDV9_TOBAC	3	99589.3				31124.4		51813.4	47677.3		47198.6		38048.5	40103.8
A0A1S3XDW5	protein transport protein SEC16B homolog	LOC107764134	A0A1S3XDW5	A0A1S3XDW5	LOC107764134	protein transport protein SEC16B homolog	A0A1S3XDW5_TOBAC	1	5.3051e+06			1.1615e+06	1.68452e+06			966403		2.94469e+06			2.74576e+06		2168156
A0A1S3XDX6	Histone H4	LOC107764046	A0A1S3XDX6;A0A1S3Y8K5;A0A1S4AKB5;A0A1S4BDS0;A0A1S4D357	A0A1S3XDX6;A0A1S3Y8K5;A0A1S4AKB5;A0A1S4BDS0;A0A1S4D357	LOC107764046;LOC107773508;LOC107798555;LOC107807147;LOC107825453	Histone H4	A0A1S3XDX6_TOBAC;A0A1S3Y8K5_TOBAC;A0A1S4AKB5_TOBAC;A0A1S4BDS0_TOBAC;A0A1S4D357_TOBAC	20	12447944	125030888	151488784	54004700	156479072	13007879	36180648	63422864	44731104	22577862	72170928	75537216	59756704	57794716	58585380
A0A1S3XDY2	Histone H2B	LOC107764049	A0A1S3XDY2	A0A1S3XDY2	LOC107764049	Histone H2B	A0A1S3XDY2_TOBAC	1		263764	400768	1.99698e+06		551881	586101	516119		597367	511216	472442	625337	338900	325030
A0A1S3XDZ3	glutathione transferase GST 23-like	LOC107764067	A0A1S3XDZ3	A0A1S3XDZ3	LOC107764067	glutathione transferase GST 23-like	A0A1S3XDZ3_TOBAC	1	174632	297744	296995	942095	290919	604383	414482	305599	511249	334693	169991	255588	294580	294736	272363
A0A1S3XE05	universal stress protein A-like protein	LOC107764180	A0A1S3XE05	A0A1S3XE05	LOC107764180	universal stress protein A-like protein	A0A1S3XE05_TOBAC	5	161729	56730.2	92868.9		129461	126857	226122	147281	183236	99951.7	271831	185646	180447	147212	172461
A0A1S3XE08	mitochondrial import receptor subunit TOM20-like	LOC107764083	A0A1S3XE08;A0A1S3XI19	A0A1S3XE08;A0A1S3XI19	LOC107764083;LOC107765437	mitochondrial import receptor subunit TOM20-like;mitochondrial import receptor subunit TOM20	A0A1S3XE08_TOBAC;A0A1S3XI19_TOBAC	1	112890				46225		85014.1	62364.5	96681.3	95054			76826.6	88658.8	71395
A0A1S3XE09	14 kDa proline-rich protein DC2.15-like	LOC107764064	A0A1S3XE09	A0A1S3XE09	LOC107764064	14 kDa proline-rich protein DC2.15-like	A0A1S3XE09_TOBAC	2	26719346			61168940	441538	34260980	13148681	10404876	513251	10582814	1.22355e+06	2.02575e+06	5.19227e+06	3.82714e+06	3.42466e+06
A0A1S3XE16	60S ribosomal protein L5-like	LOC107764090	A0A1S3XE16;A0A1S3ZFB6	A0A1S3XE16;A0A1S3ZFB6	LOC107764090;LOC107786115	60S ribosomal protein L5-like	A0A1S3XE16_TOBAC;A0A1S3ZFB6_TOBAC	5	119745	51661.7		346074	96720.4	364883	70558.6	137651	214685	137161	52171.2	88188.8	116390	43780.7	109381
A0A1S3XE22	G-type lectin S-receptor-like serine/threonine-protein kinase At1g34300	LOC107764033	A0A1S3XE22	A0A1S3XE22	LOC107764033	G-type lectin S-receptor-like serine/threonine-protein kinase At1g34300	A0A1S3XE22_TOBAC	1					15864.3		21755	18959.9	23327.4			13947.6		19340.9	18285.7
A0A1S3XE25	eukaryotic initiation factor 4A-14	LOC107764101	A0A1S3XE25	A0A1S3XE25	LOC107764101	eukaryotic initiation factor 4A-14	A0A1S3XE25_TOBAC	25	1.41992e+06	629541	624215	1.26796e+06	970740	987095	1.16761e+06	1.07792e+06	1.32222e+06	1.24231e+06	943973	1.38358e+06	1.21194e+06	1.14661e+06	1.09693e+06
A0A1S3XE40	ubiquitin receptor RAD23b-like isoform X2	LOC107764209	A0A1S3XE40;A0A1S3XEF4;A0A1S3YXY4;A0A1S3YY65	A0A1S3XE40;A0A1S3XEF4;A0A1S3YXY4;A0A1S3YY65	LOC107764209;LOC107764209;LOC107780948;LOC107780948	ubiquitin receptor RAD23b-like isoform X2;ubiquitin receptor RAD23b-like isoform X1;ubiquitin receptor RAD23b-like isoform X2;ubiquitin receptor RAD23b-like isoform X1	A0A1S3XE40_TOBAC;A0A1S3XEF4_TOBAC;A0A1S3YXY4_TOBAC;A0A1S3YY65_TOBAC	4	13007964	931009	1381783	2171029	653853	3.97864e+06	646954	1623587	1975560	2.74948e+06	1305250	780539	2.96948e+06	1.54259e+06	1114378
A0A1S3XE72	60S ribosomal protein L22-3	LOC107764146	A0A1S3XE72	A0A1S3XE72	LOC107764146	60S ribosomal protein L22-3	A0A1S3XE72_TOBAC	2	814593	761156	981366	1.06269e+06	926423	441359	1.25487e+06	1.37228e+06	1.8175e+06	873820	966415	1.55306e+06	1233142	1254035	1.15519e+06
A0A1S3XE81	insulin-like growth factor 2 mRNA-binding protein 2	LOC107764255	A0A1S3XE81	A0A1S3XE81	LOC107764255	insulin-like growth factor 2 mRNA-binding protein 2	A0A1S3XE81_TOBAC	2				32223.8	70577.9	30706.9	52725.1	55719.1	78727.9	69348.4	111800	123971	66309.2	76735.3	72903
A0A1S3XE95	spartin-like	LOC107764155	A0A1S3XE95;A0A1S4CLS5	A0A1S3XE95;A0A1S4CLS5	LOC107764155;LOC107820244	spartin-like	A0A1S3XE95_TOBAC;A0A1S4CLS5_TOBAC	1		147900	126227				89232.3			83413.9	174683	198312	84979.5		116382
A0A1S3XE96	"phosphoribosylformylglycinamidine cyclo-ligase, chloroplastic-like	LOC107764177	A0A1S3XE96;A0A1S4AJS4;A0A1S4AKK7	A0A1S3XE96;A0A1S4AJS4;A0A1S4AKK7	LOC107764177;LOC107798458;LOC107798458	"phosphoribosylformylglycinamidine cyclo-ligase, chloroplastic-like;phosphoribosylformylglycinamidine cyclo-ligase, chloroplastic/mitochondrial-like isoform X1;phosphoribosylformylglycinamidine cyclo-ligase, chloroplastic/mitochondrial-like isoform X2"	A0A1S3XE96_TOBAC;A0A1S4AJS4_TOBAC;A0A1S4AKK7_TOBAC	9	415713	300082	338739	306667	302449	294441	343689	325605	325076	256737	185959	404165	302595	306225	279627
A0A1S3XEC4	UDP-glucose 6-dehydrogenase	LOC107764147	A0A1S3XEC4	A0A1S3XEC4	LOC107764147	UDP-glucose 6-dehydrogenase	A0A1S3XEC4_TOBAC	12	55818.4	202982	159252	83235.8	113941	234549	420974	151782	74138.7	182285	195585	138921	148672	150717	152845
A0A1S3XEF3	"Alpha-1,4 glucan phosphorylase	LOC107764127	A0A1S3XEF3;A0A1S4CKW1	A0A1S3XEF3;A0A1S4CKW1	LOC107764127;LOC107819983	"Alpha-1,4 glucan phosphorylase;Alpha-1,4 glucan phosphorylase"	A0A1S3XEF3_TOBAC;A0A1S4CKW1_TOBAC	11	311936	160247	143809	90971.4	229742	112540	104092	140887	152425	156200	237477	178716	103474	125836	107781
A0A1S3XEH1	uncharacterized protein LOC107764196	LOC107764196	A0A1S3XEH1	A0A1S3XEH1	LOC107764196	uncharacterized protein LOC107764196	A0A1S3XEH1_TOBAC	1				379474	111539	116166		94257.7	87400.7	117943	95040.7	139120	78909.3	98315.3	127784
A0A1S3XEH6	"homogentisate 1,2-dioxygenase-like isoform X1	LOC107764203	A0A1S3XEH6;A0A1S3XEN4;A0A1S3Y096	A0A1S3XEH6;A0A1S3XEN4;A0A1S3Y096	LOC107764203;LOC107764203;LOC107770720	"homogentisate 1,2-dioxygenase-like isoform X1;homogentisate 1,2-dioxygenase-like isoform X2;LOW QUALITY PROTEIN: homogentisate 1,2-dioxygenase-like"	A0A1S3XEH6_TOBAC;A0A1S3XEN4_TOBAC;A0A1S3Y096_TOBAC	3	127879	305933	311094	297799	278240	196519	219204	454726	591951	215705	255540	287097	233894	250204	238419
A0A1S3XEH9	40S ribosomal protein SA	LOC107764229	A0A1S3XEH9;A0A1S3Y4M0;A0A1S4BZJ1;A0A1S4C9T3;A0A1S4DA62	A0A1S3XEH9;A0A1S3Y4M0;A0A1S4BZJ1;A0A1S4C9T3;A0A1S4DA62	LOC107764229;LOC107772137;LOC107813555;LOC107816512;LOC107827661	40S ribosomal protein SA	A0A1S3XEH9_TOBAC;A0A1S3Y4M0_TOBAC;A0A1S4BZJ1_TOBAC;A0A1S4C9T3_TOBAC;A0A1S4DA62_TOBAC	16	12272931	7.83625e+06	10140382	8207347	6676878	5.457e+06	8528455	7.53452e+06	8856816	7.51614e+06	7965400	8792406	8.21565e+06	7.43798e+06	7.60995e+06
A0A1S3XEJ8	probable inactive receptor kinase At1g48480	LOC107764161	A0A1S3XEJ8;A0A1S3XTM2	A0A1S3XEJ8;A0A1S3XTM2	LOC107764161;LOC107768626	probable inactive receptor kinase At1g48480	A0A1S3XEJ8_TOBAC;A0A1S3XTM2_TOBAC	1	566101								174181	179542			123656	114669	100007
A0A1S3XEK0	GMP synthase [glutamine-hydrolyzing]-like	LOC107764380	A0A1S3XEK0;W8TFM6	A0A1S3XEK0;W8TFM6	LOC107764380;	GMP synthase [glutamine-hydrolyzing]-like;GMP synthase	A0A1S3XEK0_TOBAC;W8TFM6_TOBAC	6		132641	103662	90439	221819	72110	90300	70505.9	228504	101200		189741	80424.7	136836	110967
A0A1S3XEK8	ATP-dependent DNA helicase 2 subunit KU70	LOC107764272	A0A1S3XEK8	A0A1S3XEK8	LOC107764272	ATP-dependent DNA helicase 2 subunit KU70	A0A1S3XEK8_TOBAC	3					99433.3					79839.7	168702	132883	202478	118980	198062
A0A1S3XEM0	uncharacterized protein LOC107764394	LOC107764394	A0A1S3XEM0	A0A1S3XEM0	LOC107764394	uncharacterized protein LOC107764394	A0A1S3XEM0_TOBAC	1				193045		129051			72181.4	95959.7				72991.2
A0A1S3XEM4	"heat shock 70 kDa protein, mitochondrial-like"	LOC107764273	A0A1S3XEM4	A0A1S3XEM4	LOC107764273	"heat shock 70 kDa protein, mitochondrial-like"	A0A1S3XEM4_TOBAC	2				93043.2	60087.5		7053.3	23902.4	11069.8	48566	27550.5	20870.3	13448.5	18330.7	20980.9
A0A1S3XEN9	probable acyl-CoA dehydrogenase IBR3	LOC107764289	A0A1S3XEN9	A0A1S3XEN9	LOC107764289	probable acyl-CoA dehydrogenase IBR3	A0A1S3XEN9_TOBAC	2				77311.5	96938.5		98217.8	85627.9		113162	82823.7	254188	134137	161762	149003
A0A1S3XEQ3	"thylakoid lumenal 15 kDa protein 1, chloroplastic-like	LOC107764296	A0A1S3XEQ3;A0A1S3XHL4	A0A1S3XEQ3;A0A1S3XHL4	LOC107764296;LOC107765234	"thylakoid lumenal 15 kDa protein 1, chloroplastic-like;thylakoid lumenal 15 kDa protein 1, chloroplastic-like"	A0A1S3XEQ3_TOBAC;A0A1S3XHL4_TOBAC	8	1.99072e+06	355158	363941	980124	502883	944019	373882	545932	883525	969823	527435	407643	544046	543607	559257
A0A1S3XER8	S-formylglutathione hydrolase	LOC107764314	A0A1S3XER8;A0A1S3YIE9	A0A1S3XER8;A0A1S3YIE9	LOC107764314;LOC107776428	S-formylglutathione hydrolase	A0A1S3XER8_TOBAC;A0A1S3YIE9_TOBAC	4	1079235	442666	346884	1.92073e+06	1.05243e+06	592146	346257	562274	658218	1.01597e+06	750576	628539	590928	580817	529545
A0A1S3XES2	probable carboxylesterase 2	LOC107764283	A0A1S3XES2	A0A1S3XES2	LOC107764283	probable carboxylesterase 2	A0A1S3XES2_TOBAC	5	84707.3	52273.5	35980.9	222736	151866	105156	138151	112592	192189	127266	80272.3	170017	185234	136042	138061
A0A1S3XET3	vacuolar protein sorting-associated protein 2 homolog 1	LOC107764456	A0A1S3XET3;A0A1S4DPC1	A0A1S3XET3;A0A1S4DPC1	LOC107764456;LOC107831976	vacuolar protein sorting-associated protein 2 homolog 1;vacuolar protein sorting-associated protein 2 homolog 1-like	A0A1S3XET3_TOBAC;A0A1S4DPC1_TOBAC	7	725555	94316.4	127040		119887	231578	122240	109409	151245	222864	365580	223849	108639	135174	95352
A0A1S3XET6	apyrase-like	LOC107764352	A0A1S3XET6	A0A1S3XET6	LOC107764352	apyrase-like	A0A1S3XET6_TOBAC	14	4241723	3.9943e+06	4.03757e+06	2.40227e+06	2839886	1.08246e+06	3.27839e+06	3.69595e+06	6139806	2.54867e+06	3.08738e+06	3.62444e+06	3818251	3.2744e+06	3.35404e+06
A0A1S3XET9	"probable inactive ATP-dependent zinc metalloprotease FTSHI 4, chloroplastic	LOC107764341	A0A1S3XET9;A0A1S3XYL6	A0A1S3XET9;A0A1S3XYL6	LOC107764341;LOC107770227	"probable inactive ATP-dependent zinc metalloprotease FTSHI 4, chloroplastic;probable inactive ATP-dependent zinc metalloprotease FTSHI 4, chloroplastic"	A0A1S3XET9_TOBAC;A0A1S3XYL6_TOBAC	1			26837.3		46586.8	50708.8	33246.6		19471			66635.3		38994.3	41420.7
A0A1S3XEU9	HIPL1 protein-like	LOC107764350	A0A1S3XEU9	A0A1S3XEU9	LOC107764350	HIPL1 protein-like	A0A1S3XEU9_TOBAC	5	466148			587733	27302.6	99755.3	113129	102732	74436.2	175281	58676.5	62842.8	151141	81717.5	74500.8
A0A1S3XEY3	60S ribosomal protein L18a-like protein	LOC107764390	A0A1S3XEY3;A0A1S3XXW4	A0A1S3XEY3;A0A1S3XXW4	LOC107764390;LOC107770045	60S ribosomal protein L18a-like protein	A0A1S3XEY3_TOBAC;A0A1S3XXW4_TOBAC	1		49656.7	46408.1				215764	164007	158733			316262	176568	172084	156435
A0A1S3XEZ0	glycolipid transfer protein 1-like	LOC107764384	A0A1S3XEZ0	A0A1S3XEZ0	LOC107764384	glycolipid transfer protein 1-like	A0A1S3XEZ0_TOBAC	1					128701						128373				24646.8
A0A1S3XF06	WW domain-containing protein C11B10.08-like	LOC107764510	A0A1S3XF06	A0A1S3XF06	LOC107764510	WW domain-containing protein C11B10.08-like	A0A1S3XF06_TOBAC	2	359075		142830			100004	64691.6	135495	290566	175680	84062.8	137785	153576	139549	143500
A0A1S3XF22	syntaxin-51-like	LOC107764409	A0A1S3XF22	A0A1S3XF22	LOC107764409	syntaxin-51-like	A0A1S3XF22_TOBAC	1	466618	164960	214123	463916	59982.6	259223	80344.1	107657	110007	122973	56595.3	78225.2	107345	80433.2	124328
A0A1S3XF52	L-arabinokinase-like	LOC107764455	A0A1S3XF52	A0A1S3XF52	LOC107764455	L-arabinokinase-like	A0A1S3XF52_TOBAC	4		77563.7	65629.5	88918.2	79971		25720.2	90112.4	40456	51164.7	136312	76586.6	71364.2	81635	45554
A0A1S3XF62	Protein transport protein Sec61 subunit beta	LOC107764466	A0A1S3XF62	A0A1S3XF62	LOC107764466	Protein transport protein Sec61 subunit beta	A0A1S3XF62_TOBAC	1	623008	107561		980454	325738	760402	443448	397800	478265	449170	345039	374962	392085	385911	387721
A0A1S3XF65	Lactoylglutathione lyase	LOC107764558	A0A1S3XF65	A0A1S3XF65	LOC107764558	Lactoylglutathione lyase	A0A1S3XF65_TOBAC	11	215066	562148	631199	212814	634552	219179	207790	279588	355066	294794	800755	349044	290045	284644	309282
A0A1S3XF74	signal peptide peptidase-like 1	LOC107764463	A0A1S3XF74;A0A1S4C3X2	A0A1S3XF74;A0A1S4C3X2	LOC107764463;LOC107814809	signal peptide peptidase-like 1	A0A1S3XF74_TOBAC;A0A1S4C3X2_TOBAC	1												8648.42		7461.16
A0A1S3XF86	probable L-gulonolactone oxidase 6	LOC107764580	A0A1S3XF86	A0A1S3XF86	LOC107764580	probable L-gulonolactone oxidase 6	A0A1S3XF86_TOBAC	25	3104277	6058766	7.21224e+06	4032632	7.21172e+06	2.45118e+06	5.49291e+06	6.18882e+06	8683010	2412375	7066709	8552749	6214967	5.95102e+06	5885227
A0A1S3XF91	mitochondrial import inner membrane translocase subunit TIM22-2-like	LOC107764440	A0A1S3XF91;A0A1S4BM50	A0A1S3XF91;A0A1S4BM50	LOC107764440;LOC107809785	mitochondrial import inner membrane translocase subunit TIM22-2-like	A0A1S3XF91_TOBAC;A0A1S4BM50_TOBAC	1					112181		268254	221656	180058					129141	166211
A0A1S3XFA5	serine/threonine-protein kinase EDR1-like isoform X1	LOC107764499	A0A1S3XFA5;A0A1S3XFG5;A0A1S3XFH0	A0A1S3XFA5;A0A1S3XFG5;A0A1S3XFH0	LOC107764499	serine/threonine-protein kinase EDR1-like isoform X1;serine/threonine-protein kinase EDR1-like isoform X2;serine/threonine-protein kinase EDR1-like isoform X3	A0A1S3XFA5_TOBAC;A0A1S3XFG5_TOBAC;A0A1S3XFH0_TOBAC	3		55279.5	40828.6		1.68009e+06				28159.9			58009.5	40417.2	299216	40259.7
A0A1S3XFC0	AIG2-like protein	LOC107764464	A0A1S3XFC0	A0A1S3XFC0	LOC107764464	AIG2-like protein	A0A1S3XFC0_TOBAC	1						58570.5	75308.4
A0A1S3XFD7	uncharacterized protein LOC107764509	LOC107764509	A0A1S3XFD7;A0A1S4BNV8	A0A1S3XFD7;A0A1S4BNV8	LOC107764509;LOC107810292	uncharacterized protein LOC107764509;uncharacterized protein LOC107810292	A0A1S3XFD7_TOBAC;A0A1S4BNV8_TOBAC	11	265694	184480	142582	225641	203751	262165	179877	166250	196404	190340	298783	142705	143433	145563	142133
A0A1S3XFE5	probable 2-oxoglutarate-dependent dioxygenase AOP1.2	LOC107764489	A0A1S3XFE5;A0A1S3YV90;A0A1S3YZ89	A0A1S3XFE5;A0A1S3YV90;A0A1S3YZ89	LOC107764489;LOC107779900;LOC107781267	probable 2-oxoglutarate-dependent dioxygenase AOP1.2	A0A1S3XFE5_TOBAC;A0A1S3YV90_TOBAC;A0A1S3YZ89_TOBAC	2	359455	426370	311436	852976	624734	1202615	367520	331916	441589	643622	315608	370459	299186	580699	327492
A0A1S3XFF8	3-oxoacyl-[acyl-carrier-protein] reductase 4-like	LOC107764635	A0A1S3XFF8	A0A1S3XFF8	LOC107764635	3-oxoacyl-[acyl-carrier-protein] reductase 4-like	A0A1S3XFF8_TOBAC	5	679527	448940	498091	286275	235590	482981	485826	459494	847962	252601	260643	589021	504536	516082	478857
A0A1S3XFK2	dihydrofolate synthetase-like	LOC107764574	A0A1S3XFK2;A0A1S4ALP2	A0A1S3XFK2;A0A1S4ALP2	LOC107764574;LOC107798987	dihydrofolate synthetase-like;dihydrofolate synthetase	A0A1S3XFK2_TOBAC;A0A1S4ALP2_TOBAC	1								26782.5		20966.5		59506.3	26001.3	28783.1	27961
A0A1S3XFL7	S-adenosylmethionine synthase	LOC107764500	A0A1S3XFL7	A0A1S3XFL7	LOC107764500	S-adenosylmethionine synthase	A0A1S3XFL7_TOBAC	13	2.24966e+06	701461	854890	1112499	1008953	944111	1.87697e+06	1.24459e+06	1.27366e+06	1173874	574428	1.12212e+06	1.22138e+06	1.15007e+06	1.11473e+06
A0A1S3XFN2	zinc finger CCCH domain-containing protein 19-like	LOC107764512	A0A1S3XFN2	A0A1S3XFN2	LOC107764512	zinc finger CCCH domain-containing protein 19-like	A0A1S3XFN2_TOBAC	2					47496.4	42234.5				72039.1	61481.7			40412.6	48387.5
A0A1S3XFP2	tetratricopeptide repeat protein 38-like	LOC107764562	A0A1S3XFP2;A0A1S4BKH1;A0A1S4BKH7	A0A1S3XFP2;A0A1S4BKH1;A0A1S4BKH7	LOC107764562;LOC107809292;LOC107809292	tetratricopeptide repeat protein 38-like;tetratricopeptide repeat protein 38-like isoform X2;tetratricopeptide repeat protein 38-like isoform X1	A0A1S3XFP2_TOBAC;A0A1S4BKH1_TOBAC;A0A1S4BKH7_TOBAC	4		158171			54779.8		36507.1	190594	58341	68305.6		115797	61141.3	180066	37840
A0A1S3XFP4	LYR motif-containing protein 4	LOC107764517	A0A1S3XFP4	A0A1S3XFP4	LOC107764517	LYR motif-containing protein 4	A0A1S3XFP4_TOBAC	7	1.8021e+06	483268	584483	2.22262e+06	678491	2.20614e+06	712616	844400	475997	1.17486e+06	643535	312244	810138	684097	751579
A0A1S3XFR3	macrophage migration inhibitory factor homolog	LOC107764538	A0A1S3XFR3	A0A1S3XFR3	LOC107764538	macrophage migration inhibitory factor homolog	A0A1S3XFR3_TOBAC	5		379378	290740	900226	537692	662273	326063	160912	277571	412545	762189	343983	266442	297138	313918
A0A1S3XFT3	ras-related protein RABA5b-like	LOC107764560	A0A1S3XFT3;A0A1S3YQW4;A0A1S4DAG5	A0A1S3XFT3;A0A1S3YQW4;A0A1S4DAG5	LOC107764560;LOC107778660;LOC107827693	ras-related protein RABA5b-like	A0A1S3XFT3_TOBAC;A0A1S3YQW4_TOBAC;A0A1S4DAG5_TOBAC	1
A0A1S3XFT6	Glyceraldehyde-3-phosphate dehydrogenase	LOC107764636	A0A1S3XFT6;A0A1S4BYQ0	A0A1S3XFT6;A0A1S4BYQ0	LOC107764636;LOC107813294	Glyceraldehyde-3-phosphate dehydrogenase	A0A1S3XFT6_TOBAC;A0A1S4BYQ0_TOBAC	3	45180.1	239483	209177		173281	263866	169067	143513	94490.1	212886	226631	187835	117764	119936	138441
A0A1S3XFU6	"protein OSB2, chloroplastic-like"	LOC107764681	A0A1S3XFU6	A0A1S3XFU6	LOC107764681	"protein OSB2, chloroplastic-like"	A0A1S3XFU6_TOBAC	3	838732				16990.4	253166			139998	199304	145553	15788.6	119754	53942.9	84830.8
A0A1S3XFX0	Non-specific serine/threonine protein kinase	LOC107764710	A0A1S3XFX0;A0A1S3XG70;A0A1S3ZU65;A0A1S3ZUF2;A0A1S4BI54;Q40544	A0A1S3XFX0;A0A1S3XG70;A0A1S3ZU65;A0A1S3ZUF2;A0A1S4BI54;Q40544	LOC107764710;LOC107764710;LOC107790535;LOC107790535;LOC107808522;	Non-specific serine/threonine protein kinase	A0A1S3XFX0_TOBAC;A0A1S3XG70_TOBAC;A0A1S3ZU65_TOBAC;A0A1S3ZUF2_TOBAC;A0A1S4BI54_TOBAC;Q40544_TOBAC	2				27038.5		32902.9	42804.1	22355.2		40038.3		54420.9		38535.2	51047.3
A0A1S3XFX9	plasma membrane-associated cation-binding protein 1-like	LOC107764656	A0A1S3XFX9	A0A1S3XFX9	LOC107764656	plasma membrane-associated cation-binding protein 1-like	A0A1S3XFX9_TOBAC	10	3.02714e+06	1.01776e+06	1.35258e+06	1.80008e+06	1.81123e+06	2.55288e+06	1850949	2.02909e+06	2.66991e+06	2.19775e+06	2477715	2.02161e+06	2.15402e+06	1990372	2.00808e+06
A0A1S3XFY3	uncharacterized protein At5g01610-like	LOC107764662	A0A1S3XFY3;A0A1S3XSK9	A0A1S3XFY3;A0A1S3XSK9	LOC107764662;LOC107768265	uncharacterized protein At5g01610-like	A0A1S3XFY3_TOBAC;A0A1S3XSK9_TOBAC	1	127350	251230	317747		157415	81718.4	174783	173664	411251	56429	149698	194731	197149	210393	189734
A0A1S3XFZ4	Dihydrolipoamide acetyltransferase component of pyruvate dehydrogenase complex	LOC107764742	A0A1S3XFZ4	A0A1S3XFZ4	LOC107764742	Dihydrolipoamide acetyltransferase component of pyruvate dehydrogenase complex	A0A1S3XFZ4_TOBAC	18	174675	149908	141481	80245.1	142002	356704	83332.6	130721	133657	111816	146066	249199	140843	123524	141048
A0A1S3XG00	FACT complex subunit SPT16-like	LOC107764722	A0A1S3XG00	A0A1S3XG00	LOC107764722	FACT complex subunit SPT16-like	A0A1S3XG00_TOBAC	3	146307	35720.9	186338	53516.6	21417.3	98869	70658.7	42722.8	43194.2	103787	1903127	259998	183062	59074	146408
A0A1S3XG24	probable pectinesterase/pectinesterase inhibitor 51	LOC107764709	A0A1S3XG24	A0A1S3XG24	LOC107764709	probable pectinesterase/pectinesterase inhibitor 51	A0A1S3XG24_TOBAC	4		226337	199553		221394	611530	174428	155536	121720	72143.5	169725	270069	160807	158667	164998
A0A1S3XG86	putative amidase C869.01	LOC107764789	A0A1S3XG86	A0A1S3XG86	LOC107764789	putative amidase C869.01	A0A1S3XG86_TOBAC	8	2.65131e+06	1.10449e+06	1.05959e+06	1.27872e+06	409030	1.55314e+06	407566	480014	455225	386328	667266	610801	488916	464711	505699
A0A1S3XG91	cytochrome P450 89A2-like	LOC107764736	A0A1S3XG91;A0A1S4ANW0;A0A1S4DAU7	A0A1S3XG91;A0A1S4ANW0;A0A1S4DAU7	LOC107764736;LOC107799788;LOC107827795	cytochrome P450 89A2-like	A0A1S3XG91_TOBAC;A0A1S4ANW0_TOBAC;A0A1S4DAU7_TOBAC	4					137055	37670	232534	24906.9		40739.8	50643.6	37384		19099.1
A0A1S3XG92	UPF0047 protein YjbQ-like	LOC107764848	A0A1S3XG92;A0A1S4CIF9	A0A1S3XG92;A0A1S4CIF9	LOC107764848;LOC107819206	UPF0047 protein YjbQ-like	A0A1S3XG92_TOBAC;A0A1S4CIF9_TOBAC	8	819631	753207	840840	500230	752404	486671	361068	531562	862480	942695	1.14911e+06	563203	666943	619658	579133
A0A1S3XGA2	beta-xylosidase/alpha-L-arabinofuranosidase 2-like	LOC107764751	A0A1S3XGA2	A0A1S3XGA2	LOC107764751	beta-xylosidase/alpha-L-arabinofuranosidase 2-like	A0A1S3XGA2_TOBAC	8		294246	268125	140320	199055	221704	135040	91727.9	109945	67200.3	125666	159869	114271	86017.1	108436
A0A1S3XGA3	14 kDa proline-rich protein DC2.15-like isoform X1	LOC107764885	A0A1S3XGA3;A0A1S4AT99;A0A1S4BZP0;A0A1S4D0T0;A0A1S4D0X3;A0A1S4D137;A0A1S4D856;P93346;P93347;Q9MB63	A0A1S3XGA3;A0A1S4AT99;A0A1S4BZP0;A0A1S4D0T0;A0A1S4D0X3;A0A1S4D137;A0A1S4D856;P93346;P93347;Q9MB63	LOC107764885;LOC107800979;LOC107813509;LOC107824730;LOC107824631;LOC107824737;LOC107827031;;;NtEIG-E17	14 kDa proline-rich protein DC2.15-like isoform X1;14 kDa proline-rich protein DC2.15-like isoform X1;14 kDa proline-rich protein DC2.15-like;14 kDa proline-rich protein DC2.15-like;14 kDa proline-rich protein DC2.15-like;14 kDa proline-rich protein DC2.15-like;14 kDa proline-rich protein DC2.15-like;NT16 polypeptide;Glycine-rich polypeptide (Fragment);14 kDa proline-rich protein DC2.15-like	A0A1S3XGA3_TOBAC;A0A1S4AT99_TOBAC;A0A1S4BZP0_TOBAC;A0A1S4D0T0_TOBAC;A0A1S4D0X3_TOBAC;A0A1S4D137_TOBAC;A0A1S4D856_TOBAC;P93346_TOBAC;P93347_TOBAC;Q9MB63_TOBAC	1				1.15061e+06		674186	314574	176148
A0A1S3XGB3	uncharacterized protein LOC107764830 isoform X2	LOC107764830	A0A1S3XGB3;A0A1S3XGF9;A0A1S3XGS2;A0A1S3YMJ2;A0A1S3YML8;A0A1S3YN34;A0A1S3YNC9	A0A1S3XGB3;A0A1S3XGF9;A0A1S3XGS2;A0A1S3YMJ2;A0A1S3YML8;A0A1S3YN34;A0A1S3YNC9	LOC107764830;LOC107764830;LOC107764830;LOC107777859;LOC107777859;LOC107777859;LOC107777859	uncharacterized protein LOC107764830 isoform X2;uncharacterized protein LOC107764830 isoform X3;kinesin light chain 3-like isoform X1;kinesin light chain 3-like isoform X3;uncharacterized protein LOC107777859 isoform X2;kinesin light chain 3-like isoform X1;kinesin light chain 3-like isoform X4	A0A1S3XGB3_TOBAC;A0A1S3XGF9_TOBAC;A0A1S3XGS2_TOBAC;A0A1S3YMJ2_TOBAC;A0A1S3YML8_TOBAC;A0A1S3YN34_TOBAC;A0A1S3YNC9_TOBAC	3	4.29399e+06	65965.8		3.72183e+06	98400.6	31233.2	65269.8		12002995	90732.7	112019	50856.5		42051	192263
A0A1S3XGB4	60S ribosomal protein L13	LOC107764897	A0A1S3XGB4;A0A1S3XLC6	A0A1S3XGB4;A0A1S3XLC6	LOC107764897;LOC107766512	60S ribosomal protein L13	A0A1S3XGB4_TOBAC;A0A1S3XLC6_TOBAC	9	2.9273e+06	1.62378e+06	1609185	2.78658e+06	1.58629e+06	1.03033e+06	1.80685e+06	1950082	1.92954e+06	1513132	1.5817e+06	2.73257e+06	1922386	1.86657e+06	1.81158e+06
A0A1S3XGD2	bet1-like protein At4g14600 isoform X2	LOC107764886	A0A1S3XGD2;A0A1S3XGK2;A0A1S3ZL63;A0A1S4A316	A0A1S3XGD2;A0A1S3XGK2;A0A1S3ZL63;A0A1S4A316	LOC107764886;LOC107764886;LOC107787894;LOC107793187	bet1-like protein At4g14600 isoform X2;bet1-like protein At4g14600 isoform X1;bet1-like protein At4g14600;bet1-like protein At4g14600	A0A1S3XGD2_TOBAC;A0A1S3XGK2_TOBAC;A0A1S3ZL63_TOBAC;A0A1S4A316_TOBAC	1				162175		116935		49031.1						51661.2
A0A1S3XGD8	uncharacterized protein LOC107764936 isoform X1	LOC107764936	A0A1S3XGD8;A0A1S3XGF8	A0A1S3XGD8;A0A1S3XGF8	LOC107764936	uncharacterized protein LOC107764936 isoform X1;uncharacterized protein LOC107764936 isoform X2	A0A1S3XGD8_TOBAC;A0A1S3XGF8_TOBAC	2		197024	277798		149378		144774	102726	145661	95370.2	69993.3	87168.5	180548	157679	105707
A0A1S3XGD9	uncharacterized protein LOC107764905	LOC107764905	A0A1S3XGD9	A0A1S3XGD9	LOC107764905	uncharacterized protein LOC107764905	A0A1S3XGD9_TOBAC	9	66398.8	277585	288782	176193	103069	102197	163705	169946	216300	80378	142851	267454	187281	142617	136586
A0A1S3XGH0	uncharacterized protein LOC107764953	LOC107764953	A0A1S3XGH0	A0A1S3XGH0	LOC107764953	uncharacterized protein LOC107764953	A0A1S3XGH0_TOBAC	8	529893	418912	546292	667092	536512	303327	471639	725480	1077642	232595	732115	617774	636196	573121	603372
A0A1S3XGH3	Amine oxidase	LOC107764910	A0A1S3XGH3	A0A1S3XGH3	LOC107764910	Amine oxidase	A0A1S3XGH3_TOBAC	2	340781	239565	243446	330538	105815	386653	253029	148665	180801	344705	184058	190396	128967	94418.7	237312
A0A1S3XGJ1	"light-induced protein, chloroplastic-like	LOC107765013	A0A1S3XGJ1;A0A1S4CTR1	A0A1S3XGJ1;A0A1S4CTR1	LOC107765013;LOC107822374	"light-induced protein, chloroplastic-like;light-induced protein, chloroplastic"	A0A1S3XGJ1_TOBAC;A0A1S4CTR1_TOBAC	8	1.95645e+06	685612	606621	1.36075e+06	579526	1.67079e+06	665954	865266	975463	918452	893829	615534	791117	752261	673300
A0A1S3XGK4	heat shock cognate protein 80-like	LOC107764955	A0A1S3XGK4	A0A1S3XGK4	LOC107764955	heat shock cognate protein 80-like	A0A1S3XGK4_TOBAC	6	237163	99558.8	92389.8	689888	96903.3	273960	243021	197969	172522	147997	78796.5	130747	98381.6	119502	167843
A0A1S3XGK7	protein CWC15 homolog	LOC107765024	A0A1S3XGK7	A0A1S3XGK7	LOC107765024	protein CWC15 homolog	A0A1S3XGK7_TOBAC	2		146620				54698.8				10249.1				69866.1
A0A1S3XGK9	1-aminocyclopropane-1-carboxylate oxidase 1-like	LOC107765010	A0A1S3XGK9	A0A1S3XGK9	LOC107765010	1-aminocyclopropane-1-carboxylate oxidase 1-like	A0A1S3XGK9_TOBAC	4	70990.6	72618.3	72537.6		35307.8	96681.8	85886.6	29635.6	76694.9	71315.2	36690.7	53284.8	64537.1	42585.9	43595
A0A1S3XGN7	alpha carbonic anhydrase 7	LOC107765027	A0A1S3XGN7	A0A1S3XGN7	LOC107765027	alpha carbonic anhydrase 7	A0A1S3XGN7_TOBAC	3		249198	190405		355463		306361		382668		186945	788749	233307	214244	174065
A0A1S3XGN9	nardilysin-like isoform X2	LOC107765001	A0A1S3XGN9;A0A1S3XH84;A0A1S3YJC1;A0A1S3YJW8;A0A1S3YK60	A0A1S3XGN9;A0A1S3XH84;A0A1S3YJC1;A0A1S3YJW8;A0A1S3YK60	LOC107765001;LOC107765001;LOC107776904;LOC107776904;LOC107776904	nardilysin-like isoform X2;nardilysin-like isoform X1;nardilysin-like isoform X1;nardilysin-like isoform X3;nardilysin-like isoform X2	A0A1S3XGN9_TOBAC;A0A1S3XH84_TOBAC;A0A1S3YJC1_TOBAC;A0A1S3YJW8_TOBAC;A0A1S3YK60_TOBAC	3	20316302	5.54771e+06	6835710	4947896	1.4855e+06	13986178	2.85015e+06	2523177	15485780	7866912	7906251	1.99241e+06	4367481	3882444	4.02555e+06
A0A1S3XGP8	uncharacterized protein LOC107765033	LOC107765033	A0A1S3XGP8;A0A1S4BLB6	A0A1S3XGP8;A0A1S4BLB6	LOC107765033;LOC107809488	uncharacterized protein LOC107765033;uncharacterized protein LOC107809488	A0A1S3XGP8_TOBAC;A0A1S4BLB6_TOBAC	1		63910.7	93296	51230.7	35901.3	20555.7	60864.6	70301	105864		43819.9	52433.3	62328.4	71623	41544.7
A0A1S3XGQ6	"1,4-alpha-glucan-branching enzyme 1, chloroplastic/amyloplastic-like	LOC107764808	A0A1S3XGQ6;A0A1S4D8U3	A0A1S3XGQ6;A0A1S4D8U3	LOC107764808;LOC107827216	"1,4-alpha-glucan-branching enzyme 1, chloroplastic/amyloplastic-like;1,4-alpha-glucan-branching enzyme 2-2, chloroplastic/amyloplastic"	A0A1S3XGQ6_TOBAC;A0A1S4D8U3_TOBAC	1				582564	106555	344212	52293.9	54673.7		78619.8	160698	87665.2	69230.6	62707.5	62924.6
A0A1S3XGS5	calcineurin B-like protein 3	LOC107764963	A0A1S3XGS5;A0A1S3ZN81	A0A1S3XGS5;A0A1S3ZN81	LOC107764963;LOC107788654	calcineurin B-like protein 3	A0A1S3XGS5_TOBAC;A0A1S3ZN81_TOBAC	1					186773			79746.1	144946	28675.1	64010.3	113807	78295.9	76257.3
A0A1S3XGU4	hsp70-Hsp90 organizing protein 2-like	LOC107764856	A0A1S3XGU4	A0A1S3XGU4	LOC107764856	hsp70-Hsp90 organizing protein 2-like	A0A1S3XGU4_TOBAC	6	16991304	1.78737e+06	2446603	8959056	2.30963e+06	5846862	2507359	3460329	3.5537e+06	5035966	2.38062e+06	1.2915e+06	3.34702e+06	3.01575e+06	2.92764e+06
A0A1S3XGV2	exosome complex exonuclease RRP44 homolog A-like	LOC107765045	A0A1S3XGV2;A0A1S4DHK8	A0A1S3XGV2;A0A1S4DHK8	LOC107765045;LOC107829893	exosome complex exonuclease RRP44 homolog A-like	A0A1S3XGV2_TOBAC;A0A1S4DHK8_TOBAC	1				125630	150888	420802					456786	234070			236794
A0A1S3XGV7	serine/arginine-rich splicing factor SR45-like	LOC107765050	A0A1S3XGV7;A0A1S4DA81;L7QNZ1	A0A1S3XGV7;A0A1S4DA81;L7QNZ1	LOC107765050;LOC107827654;SR45	serine/arginine-rich splicing factor SR45-like;serine/arginine-rich splicing factor SR45-like;Arginine/serine-rich 45 protein	A0A1S3XGV7_TOBAC;A0A1S4DA81_TOBAC;L7QNZ1_TOBAC	8		81152.2	72637.9		153261	116046	113925	53754.9		191296	123196	81014.2	88971.3	61150.3	107103
A0A1S3XGX5	cysteine-rich repeat secretory protein 12-like isoform X1	LOC107765120	A0A1S3XGX5;A0A1S3XH10	A0A1S3XGX5;A0A1S3XH10	LOC107765120	cysteine-rich repeat secretory protein 12-like isoform X1;cysteine-rich repeat secretory protein 12-like isoform X2	A0A1S3XGX5_TOBAC;A0A1S3XH10_TOBAC	4	121691	32311.1	24802.7	809207	31740.6		91410.3	178758		37170.7	59524.1	20956.4	67525.4	21535.7	29370.1
A0A1S3XGZ0	miraculin-like	LOC107765134	A0A1S3XGZ0;A0A1S4DP25	A0A1S3XGZ0;A0A1S4DP25	LOC107765134;LOC107831889	miraculin-like	A0A1S3XGZ0_TOBAC;A0A1S4DP25_TOBAC	1		221364	167879			51879.1		36023.7	85638.1	37499.3	34475.1		44313.1		32939.8
A0A1S3XGZ7	pathogenesis-related protein 5-like	LOC107765038	A0A1S3XGZ7;A0A1S4B3E5	A0A1S3XGZ7;A0A1S4B3E5	LOC107765038;LOC107804128	pathogenesis-related protein 5-like	A0A1S3XGZ7_TOBAC;A0A1S4B3E5_TOBAC	1	532660					50689.4	75577.1	51703.2	17211.6	216182	47479.2	23048.3	49549.5	43018.9	38452.1
A0A1S3XH17	uncharacterized protein LOC107765101 isoform X2	LOC107765101	A0A1S3XH17;A0A1S3XHM5;A0A1S3ZAQ5;A0A1S3ZB32;A0A1S4CVP1;A0A1S4CW03;A0A1S4CYM3	A0A1S3XH17;A0A1S3XHM5;A0A1S3ZAQ5;A0A1S3ZB32;A0A1S4CVP1;A0A1S4CW03;A0A1S4CYM3	LOC107765101;LOC107765101;LOC107784769;LOC107784769;LOC107823209;LOC107823209;LOC107824014	uncharacterized protein LOC107765101 isoform X2;uncharacterized protein LOC107765101 isoform X1;uncharacterized protein LOC107784769 isoform X2;uncharacterized protein LOC107784769 isoform X1;uncharacterized protein LOC107823209 isoform X2;uncharacterized protein LOC107823209 isoform X1;uncharacterized protein LOC107824014	A0A1S3XH17_TOBAC;A0A1S3XHM5_TOBAC;A0A1S3ZAQ5_TOBAC;A0A1S3ZB32_TOBAC;A0A1S4CVP1_TOBAC;A0A1S4CW03_TOBAC;A0A1S4CYM3_TOBAC	1					111249					71954.6	218328
A0A1S3XH24	REF/SRPP-like protein At1g67360	LOC107765167	A0A1S3XH24	A0A1S3XH24	LOC107765167	REF/SRPP-like protein At1g67360	A0A1S3XH24_TOBAC	2	203160	99489.1		192634	144963	177598	167080	140783	288001	159586	162624	211930	209884	194785	196170
A0A1S3XH26	probable NAD(P)H dehydrogenase (Quinone) FQR1-like 1	LOC107765136	A0A1S3XH26	A0A1S3XH26	LOC107765136	probable NAD(P)H dehydrogenase (Quinone) FQR1-like 1	A0A1S3XH26_TOBAC	11	4849800	3.24998e+06	4431875	8.28938e+06	3.20208e+06	4.27474e+06	3.62406e+06	4.0652e+06	4.68487e+06	2.55159e+06	2.81813e+06	2.62861e+06	3525181	3.36811e+06	3.19923e+06
A0A1S3XH29	uncharacterized protein LOC107765168	LOC107765168	A0A1S3XH29	A0A1S3XH29	LOC107765168	uncharacterized protein LOC107765168	A0A1S3XH29_TOBAC	4	767696	85384.6	23246.2	1.17202e+06	341273	783098	359203	550189	359491	330526	116481	20134.3	254199	208690	207198
A0A1S3XH42	uncharacterized protein LOC107765151	LOC107765151	A0A1S3XH42	A0A1S3XH42	LOC107765151	uncharacterized protein LOC107765151	A0A1S3XH42_TOBAC	1	236617	45171.6	46523.5	274782	48682	190696	51323.4	66619.3	36898.8	70613.7	26107.4	21469.6
A0A1S3XH44	Clathrin light chain	LOC107765182	A0A1S3XH44	A0A1S3XH44	LOC107765182	Clathrin light chain	A0A1S3XH44_TOBAC	2				159536	71843.2	223564	140176	110296	47941.7	99780.3	50466.6		76937.3	95655.1	109582
A0A1S3XH45	costars family protein-like	LOC107765076	A0A1S3XH45;A0A1S3Z2K0	A0A1S3XH45;A0A1S3Z2K0	LOC107765076;LOC107782058	costars family protein-like	A0A1S3XH45_TOBAC;A0A1S3Z2K0_TOBAC	2	1.21635e+06	1.0677e+06	1.41282e+06	573535	865972	518945	486872	459101	1.21638e+06	907445	750524	727879	910165	925958	831908
A0A1S3XH64	somatic embryogenesis receptor kinase 2-like isoform X2	LOC107765190	A0A1S3XH64;A0A1S3XHY5	A0A1S3XH64;A0A1S3XHY5	LOC107765190	somatic embryogenesis receptor kinase 2-like isoform X2;somatic embryogenesis receptor kinase 2-like isoform X1	A0A1S3XH64_TOBAC;A0A1S3XHY5_TOBAC	3	777821	1.36998e+06	1.18994e+06	607778	687457	419253	403579	537596	1.68248e+06	892915	845379	707245	651443	657047	650686
A0A1S3XH72	elongation factor 1-gamma 2-like isoform X2	LOC107765173	A0A1S3XH72;B2LT58	A0A1S3XH72;B2LT58	LOC107765173	elongation factor 1-gamma 2-like isoform X2;Elongation factor 1 gamma-like protein	A0A1S3XH72_TOBAC;B2LT58_TOBAC	4	196255	248422	220252	168016	196554	141865	101821	134052	85909.8	126259	265497	259599	143461	89871	154049
A0A1S3XH91	SUMO-activating enzyme subunit	LOC107765192	A0A1S3XH91	A0A1S3XH91	LOC107765192	SUMO-activating enzyme subunit	A0A1S3XH91_TOBAC	2		49422.7	40107.1				54130.2		33900.3	42096.3	37379	44525.3	41577.6	41406.6	141495
A0A1S3XH95	"glucan endo-1,3-beta-glucosidase 3-like	LOC107765119	A0A1S3XH95;A0A1S4BAJ2	A0A1S3XH95;A0A1S4BAJ2	LOC107765119;LOC107806229	"glucan endo-1,3-beta-glucosidase 3-like;glucan endo-1,3-beta-glucosidase 3-like"	A0A1S3XH95_TOBAC;A0A1S4BAJ2_TOBAC	4		115812	78471	35714.8	73754.5	50775.7	35823.2	49358	102621	64728.1	176569	100602	47654.6	42113.7	49510.1
A0A1S3XH97	Xyloglucan endotransglucosylase/hydrolase	LOC107765015	A0A1S3XH97;A0A1S3Z2H3;A0A1S4C0R7;A0A1S4D3D3	A0A1S3XH97;A0A1S3Z2H3;A0A1S4C0R7;A0A1S4D3D3	LOC107765015;LOC107782292;LOC107813934;LOC107825436	Xyloglucan endotransglucosylase/hydrolase;Xyloglucan endotransglucosylase/hydrolase;Xyloglucan endotransglucosylase/hydrolase;probable xyloglucan endotransglucosylase/hydrolase protein 25	A0A1S3XH97_TOBAC;A0A1S3Z2H3_TOBAC;A0A1S4C0R7_TOBAC;A0A1S4D3D3_TOBAC	1					45179.9				40089.2		45803.8				22360
A0A1S3XH99	uncharacterized protein At1g08160-like	LOC107765229	A0A1S3XH99;A0A1S4AVR6	A0A1S3XH99;A0A1S4AVR6	LOC107765229;LOC107801879	uncharacterized protein At1g08160-like	A0A1S3XH99_TOBAC;A0A1S4AVR6_TOBAC	1							228271
A0A1S3XHA9	miraculin-like	LOC107765133	A0A1S3XHA9	A0A1S3XHA9	LOC107765133	miraculin-like	A0A1S3XHA9_TOBAC	5	52125.3	271092	1.50984e+06	145790	980629	408110	335580	709618	945746	126561	1.87056e+06	332506	1.26507e+06	735557	169538
A0A1S3XHB8	uncharacterized protein LOC107765250	LOC107765250	A0A1S3XHB8	A0A1S3XHB8	LOC107765250	uncharacterized protein LOC107765250	A0A1S3XHB8_TOBAC	5	324475	39867	39697.2	329229	17784.4	148805	45881.7	41115.9	28981.6	111199	17282.8	46217	63759.8	49515.5	40022.6
A0A1S3XHC5	26S protease regulatory subunit S10B homolog B-like	LOC107765194	A0A1S3XHC5;A0A1S4C6S2	A0A1S3XHC5;A0A1S4C6S2	LOC107765194;LOC107815805	26S protease regulatory subunit S10B homolog B-like	A0A1S3XHC5_TOBAC;A0A1S4C6S2_TOBAC	13	1551097	391989	569804	711826	502733	882903	745661	760370	816497	930635	484020	701805	748565	747083	714382
A0A1S3XHC9	"isoleucine--tRNA ligase, cytoplasmic"	LOC107765258	A0A1S3XHC9	A0A1S3XHC9	LOC107765258	"isoleucine--tRNA ligase, cytoplasmic"	A0A1S3XHC9_TOBAC	17	277551	248390	233821	4016469	258314	223145	291705	245619	268338	218572	186332	280935	254204	195722	243758
A0A1S3XHE9	"endo-1,31,4-beta-D-glucanase-like isoform X2	LOC107765277	A0A1S3XHE9;A0A1S3XHR1;A0A1S4BDV8	A0A1S3XHE9;A0A1S3XHR1;A0A1S4BDV8	LOC107765277;LOC107765277;LOC107807181	"endo-1,31,4-beta-D-glucanase-like isoform X2;endo-1,31,4-beta-D-glucanase-like isoform X1;endo-1,31,4-beta-D-glucanase-like"	A0A1S3XHE9_TOBAC;A0A1S3XHR1_TOBAC;A0A1S4BDV8_TOBAC	2			49621.1	85936.8	40596.5		17771.4	20062.2	27613.3	41241.8	93489.2	28115	13966.1	35114.4
A0A1S3XHH4	"54S ribosomal protein L51, mitochondrial-like isoform X2	LOC107765301	A0A1S3XHH4;A0A1S3XHN5;A0A1S4BJB2;A0A1S4BJD2	A0A1S3XHH4;A0A1S3XHN5;A0A1S4BJB2;A0A1S4BJD2	LOC107765301;LOC107765301;LOC107808930;LOC107808930	"54S ribosomal protein L51, mitochondrial-like isoform X2;54S ribosomal protein L51, mitochondrial-like isoform X1;54S ribosomal protein L51, mitochondrial-like isoform X2;54S ribosomal protein L51, mitochondrial-like isoform X1"	A0A1S3XHH4_TOBAC;A0A1S3XHN5_TOBAC;A0A1S4BJB2_TOBAC;A0A1S4BJD2_TOBAC	1	69762.9				89536.5		34899.3	61689.3	91729	76566.8	74363.4	99784	83369.6	75320.5	63636.2
A0A1S3XHH8	"bifunctional phosphatase IMPL2, chloroplastic-like"	LOC107765195	A0A1S3XHH8	A0A1S3XHH8	LOC107765195	"bifunctional phosphatase IMPL2, chloroplastic-like"	A0A1S3XHH8_TOBAC	2		506209			509252	1.71176e+06		790064	1.14932e+06	144248					715530
A0A1S3XHI3	synaptotagmin-1-like	LOC107765314	A0A1S3XHI3;A0A1S3YDS7	A0A1S3XHI3;A0A1S3YDS7	LOC107765314;LOC107775123	synaptotagmin-1-like	A0A1S3XHI3_TOBAC;A0A1S3YDS7_TOBAC	6				52685.9	39423.4	36891	43657.4	55149.4	40189.2	48351.3	46965.1	93326.9	62200.1	41769.8
A0A1S3XHJ0	GDSL esterase/lipase At4g01130-like	LOC107765254	A0A1S3XHJ0	A0A1S3XHJ0	LOC107765254	GDSL esterase/lipase At4g01130-like	A0A1S3XHJ0_TOBAC	4	431778	349567	432279	893916	218729	281763	153669	189236	481454	306219	285272	218024	304606	211586	299983
A0A1S3XHJ8	heat shock protein 82-like	LOC107765261	A0A1S3XHJ8	A0A1S3XHJ8	LOC107765261	heat shock protein 82-like	A0A1S3XHJ8_TOBAC	4					42366.7		120586	111541	182920		27865.7	90279.8	171441	83893.2	89668.9
A0A1S3XHL0	40S ribosomal protein S20-2	LOC107765328	A0A1S3XHL0	A0A1S3XHL0	LOC107765328	40S ribosomal protein S20-2	A0A1S3XHL0_TOBAC	5	1.10156e+06	1.48782e+06	1.52131e+06	1.13658e+06	1.11429e+06	834121	1792780	1.33762e+06	2.37443e+06	882780	1.30598e+06	1.87481e+06	1.34563e+06	1.36426e+06	1.37875e+06
A0A1S3XHN6	uncharacterized protein LOC107765110	LOC107765110	A0A1S3XHN6;A0A1S4BEK5	A0A1S3XHN6;A0A1S4BEK5	LOC107765110;LOC107807417	uncharacterized protein LOC107765110;uncharacterized protein LOC107807417	A0A1S3XHN6_TOBAC;A0A1S4BEK5_TOBAC	1	58464	57193.5	87343.3	191787	57518.2	52191.1	92730.2	79305.9	91086.1	45594.7	55969	86792.4	85948	59745.1	57901.8
A0A1S3XHP3	ATP-dependent Clp protease proteolytic subunit	LOC107765360	A0A1S3XHP3;A0A1S3ZE64	A0A1S3XHP3;A0A1S3ZE64	LOC107765360;LOC107785710	ATP-dependent Clp protease proteolytic subunit	A0A1S3XHP3_TOBAC;A0A1S3ZE64_TOBAC	6	482178	199800	122046	409905	188229	503553	350281	321672	325856	209035	196715	261566	243982	307674	247500
A0A1S3XHP5	HMG-Y-related protein B-like	LOC107765117	A0A1S3XHP5	A0A1S3XHP5	LOC107765117	HMG-Y-related protein B-like	A0A1S3XHP5_TOBAC	10	1.25301e+06	251425	312810	570341	469280	714305	260260	413914	382854	509179	395240	262738	388637	367098	373908
A0A1S3XHP7	SNF1-related protein kinase regulatory subunit beta-2-like	LOC107765364	A0A1S3XHP7;A0A1S4BLQ9;A0A1S4DRL1	A0A1S3XHP7;A0A1S4BLQ9;A0A1S4DRL1	LOC107765364;LOC107809658;LOC107832716	SNF1-related protein kinase regulatory subunit beta-2-like	A0A1S3XHP7_TOBAC;A0A1S4BLQ9_TOBAC;A0A1S4DRL1_TOBAC	1					83920.9	111266	55553.1			61860.9	68033.4
A0A1S3XHQ5	21 kDa seed protein-like	LOC107765126	A0A1S3XHQ5	A0A1S3XHQ5	LOC107765126	21 kDa seed protein-like	A0A1S3XHQ5_TOBAC	1	315219	637700	711090	1.05698e+06	319523	567614	504723	592070	3.13949e+06	705736	217818	348613	689923	649251	643266
A0A1S3XHQ7	heat shock 70 kDa protein 16-like	LOC107765377	A0A1S3XHQ7;A0A1S3YMN5	A0A1S3XHQ7;A0A1S3YMN5	LOC107765377;LOC107777893	heat shock 70 kDa protein 16-like	A0A1S3XHQ7_TOBAC;A0A1S3YMN5_TOBAC	3					49899.3				8815.22			209621
A0A1S3XHR0	miraculin-like	LOC107765132	A0A1S3XHR0	A0A1S3XHR0	LOC107765132	miraculin-like	A0A1S3XHR0_TOBAC	1							66643.4	48938.9			188400
A0A1S3XHR3	uncharacterized protein LOC107765337	LOC107765337	A0A1S3XHR3	A0A1S3XHR3	LOC107765337	uncharacterized protein LOC107765337	A0A1S3XHR3_TOBAC	6	184128	52669.2	56303.1	436178	47460.7	164149	112079	117023	46419.1	128744	65386.2	36636.4	93776.9	103700	91342.8
A0A1S3XHU5	"alpha-1,4-glucan-protein synthase [UDP-forming] 1-like"	LOC107765349	A0A1S3XHU5	A0A1S3XHU5	LOC107765349	"alpha-1,4-glucan-protein synthase [UDP-forming] 1-like"	A0A1S3XHU5_TOBAC	1	109505	99266.5	102491				61969.6		45369.1	88100.5
A0A1S3XHV8	regulation of nuclear pre-mRNA domain-containing protein 1B-like	LOC107765362	A0A1S3XHV8	A0A1S3XHV8	LOC107765362	regulation of nuclear pre-mRNA domain-containing protein 1B-like	A0A1S3XHV8_TOBAC	3	83499	67627.1	66958		41611.5	84927	38659.2	48621.1	41602.1	61957.3	89997.5	37537.2	31821.6	44813.9	29631.1
A0A1S3XHX0	sm-like protein LSM7	LOC107765381	A0A1S3XHX0	A0A1S3XHX0	LOC107765381	sm-like protein LSM7	A0A1S3XHX0_TOBAC	5	2017916	243762	265208	58224.4	263545	686470	504006	416692	467771	399556	158671	43589.5	408104	339163	423531
A0A1S3XHX8	"glucan endo-1,3-beta-glucosidase, acidic-like"	LOC107765187	A0A1S3XHX8	A0A1S3XHX8	LOC107765187	"glucan endo-1,3-beta-glucosidase, acidic-like"	A0A1S3XHX8_TOBAC	5	785531	428656	381601	325034	167797	200621	68963.5	262100	1.1499e+06	360639	52415	77271.7	339229	245066	235127
A0A1S3XI04	Vacuolar proton pump subunit B	LOC107765413	A0A1S3XI04	A0A1S3XI04	LOC107765413	Vacuolar proton pump subunit B	A0A1S3XI04_TOBAC	37	6600837	6913839	6.61374e+06	3.51835e+06	3.49634e+06	3.99642e+06	6184275	5.0925e+06	5.95353e+06	4349698	5.80583e+06	5312655	5308072	4.92021e+06	4.84789e+06
A0A1S3XI22	cinnamoyl-CoA reductase 2-like	LOC107765221	A0A1S3XI22	A0A1S3XI22	LOC107765221	cinnamoyl-CoA reductase 2-like	A0A1S3XI22_TOBAC	13	1.58294e+06	670316	699780	1.65993e+06	1.08752e+06	613814	1.00183e+06	898199	1.31248e+06	1.60245e+06	774524	1.14572e+06	1.0379e+06	996603	904120
A0A1S3XI32	fasciclin-like arabinogalactan protein 12	LOC107765203	A0A1S3XI32;A0A1S4BXM6	A0A1S3XI32;A0A1S4BXM6	LOC107765203;LOC107812975	fasciclin-like arabinogalactan protein 12;fasciclin-like arabinogalactan protein 11	A0A1S3XI32_TOBAC;A0A1S4BXM6_TOBAC	1	17909246	2.64784e+06	3.44598e+06	1276991	2.79992e+06	6592418	2.67393e+06	3.39855e+06	2116104	7.47381e+06	1.30459e+06	655408	3109889	3.05863e+06	2983187
A0A1S3XI33	peroxisome biogenesis protein 22-like	LOC107765434	A0A1S3XI33;A0A1S3XY09	A0A1S3XI33;A0A1S3XY09	LOC107765434;LOC107769851	peroxisome biogenesis protein 22-like	A0A1S3XI33_TOBAC;A0A1S3XY09_TOBAC	1	50898.1	85417.8	118780		151149	66912.4	64092.6		72874.8	137903	125830	91185.8	95293.3		73852.4
A0A1S3XI43	SH3 domain-containing protein 2-like isoform X1	LOC107765444	A0A1S3XI43	A0A1S3XI43	LOC107765444	SH3 domain-containing protein 2-like isoform X1	A0A1S3XI43_TOBAC	2	61737.5	39546.2	44748.3		26264.7		47418.5		43996	21756.8		75681.2	45861.3	42236.5	38721.4
A0A1S3XI59	"beta-fructofuranosidase, insoluble isoenzyme CWINV3-like isoform X2	LOC107765510	A0A1S3XI59;A0A1S3XIH7	A0A1S3XI59;A0A1S3XIH7	LOC107765510	"beta-fructofuranosidase, insoluble isoenzyme CWINV3-like isoform X2;beta-fructofuranosidase, insoluble isoenzyme CWINV3-like isoform X1"	A0A1S3XI59_TOBAC;A0A1S3XIH7_TOBAC	16	357895	1.0841e+06	1.01177e+06	118626	438309	107618	230696	306078	835973	257204	233791	381612	357842	362300	308726
A0A1S3XI60	T-complex protein 1 subunit delta	LOC107765406	A0A1S3XI60;A0A1S4BDY5	A0A1S3XI60;A0A1S4BDY5	LOC107765406;LOC107807204	T-complex protein 1 subunit delta	A0A1S3XI60_TOBAC;A0A1S4BDY5_TOBAC	13	530380	698196	771059	426406	387065	284118	396266	362461	436860	307215	183309	536559	467725	429974	365392
A0A1S3XI75	"4-hydroxy-3-methylbut-2-enyl diphosphate reductase, chloroplastic-like"	LOC107765472	A0A1S3XI75	A0A1S3XI75	LOC107765472	"4-hydroxy-3-methylbut-2-enyl diphosphate reductase, chloroplastic-like"	A0A1S3XI75_TOBAC	9	116467	118664	110978	42837.2	133193	123982	152235	111643	98860.1	100353	85047.5	172750	122919	111051	100890
A0A1S3XI76	ABC transporter G family member 6-like	LOC107765457	A0A1S3XI76;A0A1S4BE65	A0A1S3XI76;A0A1S4BE65	LOC107765457;LOC107807307	ABC transporter G family member 6-like	A0A1S3XI76_TOBAC;A0A1S4BE65_TOBAC	5	35269.6	14621550	24520534		8858099	57573.6	89957.2	89170.7	59335.3	39518.1		220261	6436894	96319.3	103065
A0A1S3XI78	putative RNA-binding protein Luc7-like 2	LOC107765276	A0A1S3XI78;A0A1S4DRZ2	A0A1S3XI78;A0A1S4DRZ2	LOC107765276;LOC107832818	putative RNA-binding protein Luc7-like 2;putative RNA-binding protein Luc7-like 1 isoform X1	A0A1S3XI78_TOBAC;A0A1S4DRZ2_TOBAC	2	378182	75516.4	97255.3	254135	140475	267842	157330	243597	227939	199854	133182	148810	187646	171767	186386
A0A1S3XIA2	Germin-like protein	LOC107765505	A0A1S3XIA2	A0A1S3XIA2	LOC107765505	Germin-like protein	A0A1S3XIA2_TOBAC	1				87675.9	591108	1.05429e+06	544025	485818	347522	1.17133e+06	268655	1.29609e+06	478967	596381	554115
A0A1S3XIC2	phosphoinositide phosphatase SAC2-like	LOC107765460	A0A1S3XIC2;A0A1S4CJ80	A0A1S3XIC2;A0A1S4CJ80	LOC107765460;LOC107819653	phosphoinositide phosphatase SAC2-like	A0A1S3XIC2_TOBAC;A0A1S4CJ80_TOBAC	1		31988.5				37329.6			29666.2			15525.2			13259.9
A0A1S3XID4	beta-glucosidase BoGH3B-like	LOC107765532	A0A1S3XID4	A0A1S3XID4	LOC107765532	beta-glucosidase BoGH3B-like	A0A1S3XID4_TOBAC	7	99799.5	213958	159720		128315	129708	99944.7	288783	132972	437296	71796.2	183039	98539.5	93499.9	95024.6
A0A1S3XIH4	NADH-cytochrome b5 reductase	LOC107765620	A0A1S3XIH4	A0A1S3XIH4	LOC107765620	NADH-cytochrome b5 reductase	A0A1S3XIH4_TOBAC	2					58945.4	80222.7	193099	87898.4	117594	37753.9		80935.3	97551.6		96374.8
A0A1S3XII1	RNA-binding protein 2-like	LOC107765513	A0A1S3XII1;A0A1S3YPT1	A0A1S3XII1;A0A1S3YPT1	LOC107765513;LOC107778330	RNA-binding protein 2-like;RNA-binding protein 2-like isoform X1	A0A1S3XII1_TOBAC;A0A1S3YPT1_TOBAC	3	150974				34563.6	156896	197022	87862.4	68623	68694.8		52319.8	65767.7	64212.4	65580.5
A0A1S3XIK5	beta-glucosidase BoGH3B-like isoform X2	LOC107765533	A0A1S3XIK5;A0A1S3XJ27;A0A1S3YUX3	A0A1S3XIK5;A0A1S3XJ27;A0A1S3YUX3	LOC107765533;LOC107765533;LOC107780083	beta-glucosidase BoGH3B-like isoform X2;beta-glucosidase BoGH3B-like isoform X1;beta-glucosidase BoGH3B-like	A0A1S3XIK5_TOBAC;A0A1S3XJ27_TOBAC;A0A1S3YUX3_TOBAC	4		80024.4	83129.3		59658.6		51815.8	70390	77476.7		89065.4	62603.1	55935.9	46934.3	52816.6
A0A1S3XIK8	multiprotein-bridging factor 1b	LOC107765599	A0A1S3XIK8;A0A1S4CG92;A0A1S4DC25;Q8S939	A0A1S3XIK8;A0A1S4CG92;A0A1S4DC25;Q8S939	LOC107765599;LOC107818677;LOC107828038;NtMBF1a	multiprotein-bridging factor 1b;multiprotein-bridging factor 1b-like;multiprotein-bridging factor 1b-like;Putative multiprotein bridging factor 1	A0A1S3XIK8_TOBAC;A0A1S4CG92_TOBAC;A0A1S4DC25_TOBAC;Q8S939_TOBAC	1	1.20602e+06	236106	286577	384156	67287	745142	335554	380171	600094	482340	657649	228085	386252	347907	348892
A0A1S3XIN1	nuclear transcription factor Y subunit C-1-like	LOC107765408	A0A1S3XIN1;A0A1S4DCD1	A0A1S3XIN1;A0A1S4DCD1	LOC107765408;LOC107828294	nuclear transcription factor Y subunit C-1-like	A0A1S3XIN1_TOBAC;A0A1S4DCD1_TOBAC	1	123206				46495.2			148753	69509	53549.7	47512.1	57338.9	54379.1	49581.3	114217
A0A1S3XIN7	Uroporphyrinogen decarboxylase	LOC107765624	A0A1S3XIN7;A0A1S4AR72	A0A1S3XIN7;A0A1S4AR72	LOC107765624;LOC107800512	Uroporphyrinogen decarboxylase	A0A1S3XIN7_TOBAC;A0A1S4AR72_TOBAC	2		357177	404633				5652486	321549		77152.7	183503	215281	125508	110153
A0A1S3XIQ8	epidermis-specific secreted glycoprotein EP1-like	LOC107765691	A0A1S3XIQ8	A0A1S3XIQ8	LOC107765691	epidermis-specific secreted glycoprotein EP1-like	A0A1S3XIQ8_TOBAC	18	1.51376e+06	9386494	11451708	2.76966e+06	21682126	1.28426e+06	5.85422e+06	9420939	16453918	1.51925e+06	10075846	11706529	10726375	8876456	8704403
A0A1S3XIR7	"ferredoxin--nitrite reductase, chloroplastic-like	LOC107765655	A0A1S3XIR7;Q76KA9	A0A1S3XIR7;Q76KA9	LOC107765655;nii4	"ferredoxin--nitrite reductase, chloroplastic-like;Nitrite reductase"	A0A1S3XIR7_TOBAC;Q76KA9_TOBAC	5	81081.1	174107	151039	54972.4	161586	36044.9	127502	76430.1	169734	77503.6	192795	154460	79652.6	105896	87356.2
A0A1S3XIS5	transcription initiation factor IIF subunit beta-like	LOC107765443	A0A1S3XIS5;A0A1S3ZDU6	A0A1S3XIS5;A0A1S3ZDU6	LOC107765443;LOC107785756	transcription initiation factor IIF subunit beta-like	A0A1S3XIS5_TOBAC;A0A1S3ZDU6_TOBAC	2			19968.3	44690.6	50383.2	74796.9		53875.2	82794.1	274915	86627	62507.8	131814	65574.7	64373.1
A0A1S3XIS8	acid phosphatase 1-like	LOC107765716	A0A1S3XIS8	A0A1S3XIS8	LOC107765716	acid phosphatase 1-like	A0A1S3XIS8_TOBAC	2	110765				134992	27469.8		122965	147614	59431.5	81710.2		100472	106327	91348.1
A0A1S3XIT1	zinc finger CCCH domain-containing protein 14-like	LOC107765608	A0A1S3XIT1;A0A1S3XYD3	A0A1S3XIT1;A0A1S3XYD3	LOC107765608;LOC107769987	zinc finger CCCH domain-containing protein 14-like	A0A1S3XIT1_TOBAC;A0A1S3XYD3_TOBAC	2	267794	100961	105125		73410	337259	136571	114672	205462	179401	152703	98916	130266	130475	127832
A0A1S3XIV5	uncharacterized protein LOC107765690	LOC107765690	A0A1S3XIV5	A0A1S3XIV5	LOC107765690	uncharacterized protein LOC107765690	A0A1S3XIV5_TOBAC	2			26806.1			104835	29557.9	40792.6	42233.4		52614	31987.6		19586.7
A0A1S3XIW2	uncharacterized protein At4g14100-like	LOC107765693	A0A1S3XIW2;A0A1S4BFF9	A0A1S3XIW2;A0A1S4BFF9	LOC107765693;LOC107807652	uncharacterized protein At4g14100-like	A0A1S3XIW2_TOBAC;A0A1S4BFF9_TOBAC	2	121675	2.74332e+06	2.35705e+06	128670	839290	171746	336888	357058	427707	243250	758212	621571	364717	377441	390606
A0A1S3XIW5	phospholipase A-2-activating protein-like	LOC107765477	A0A1S3XIW5	A0A1S3XIW5	LOC107765477	phospholipase A-2-activating protein-like	A0A1S3XIW5_TOBAC	12	1.97354e+06	468489	449340	533584	636464	1.35994e+06	569399	692243	856138	969845	720585	421065	700424	689885	703753
A0A1S3XIW7	CSC1-like protein ERD4	LOC107765699	A0A1S3XIW7;A0A1S3ZIW1;A0A1S3ZJ37	A0A1S3XIW7;A0A1S3ZIW1;A0A1S3ZJ37	LOC107765699;LOC107787373;LOC107787373	CSC1-like protein ERD4;CSC1-like protein ERD4 isoform X2;CSC1-like protein ERD4 isoform X1	A0A1S3XIW7_TOBAC;A0A1S3ZIW1_TOBAC;A0A1S3ZJ37_TOBAC	4					43980.3		34966.8	26842.2				76031.4	29140.7	29197.6	25984.2
A0A1S3XIX1	probable glutathione S-transferase	LOC107765621	A0A1S3XIX1	A0A1S3XIX1	LOC107765621	probable glutathione S-transferase	A0A1S3XIX1_TOBAC	3	267461	210750	315729	690471	165091	252933	208707	171882	204661	188583	103880	208965	198489	213466	205802
A0A1S3XIX6	"2,3-dimethylmalate lyase-like"	LOC107765651	A0A1S3XIX6	A0A1S3XIX6	LOC107765651	"2,3-dimethylmalate lyase-like"	A0A1S3XIX6_TOBAC	2		107350	142119		77487	589353	76339.5	105325	50927.2	259254	205991	78581.6	91074.5	112718	96498.2
A0A1S3XIY1	probable Xaa-Pro aminopeptidase P	LOC107765714	A0A1S3XIY1	A0A1S3XIY1	LOC107765714	probable Xaa-Pro aminopeptidase P	A0A1S3XIY1_TOBAC	11	327195	193833	203010	586763	215293	158550	163268	198583	189658	105511	127498	241736	168103	164518	188024
A0A1S3XIZ5	probable glutathione S-transferase	LOC107765700	A0A1S3XIZ5;Q03662	A0A1S3XIZ5;Q03662	LOC107765700;	probable glutathione S-transferase;Probable glutathione S-transferase	A0A1S3XIZ5_TOBAC;GSTX1_TOBAC	4		148467	141768	170093	175962	257187	107639	108104	62867.2	194013	191983	159941	108463	108725	95555.1
A0A1S3XIZ8	Ribosomal protein	LOC107765506	A0A1S3XIZ8	A0A1S3XIZ8	LOC107765506	Ribosomal protein	A0A1S3XIZ8_TOBAC	2	610633	580826	673040	496040	370956	262430	345795	456851	421287	263341	365873	514960	295668	284106	485640
A0A1S3XJ11	GrpE protein homolog	LOC107765781	A0A1S3XJ11;A0A1S3XKA7	A0A1S3XJ11;A0A1S3XKA7	LOC107765781;LOC107766184	GrpE protein homolog	A0A1S3XJ11_TOBAC;A0A1S3XKA7_TOBAC	1		92947.3	95959.4		81208.2		36922.8			93089.7	77917.9	101275
A0A1S3XJ20	miraculin-like	LOC107765742	A0A1S3XJ20	A0A1S3XJ20	LOC107765742	miraculin-like	A0A1S3XJ20_TOBAC	19	244699568	94377960	103356272	236079520	135919552	220456096	75966704	137079136	129307352	129512440	137190288	59714204	135233504	121516400	124807344
A0A1S3XJ23	Structural maintenance of chromosomes protein	LOC107765531	A0A1S3XJ23	A0A1S3XJ23	LOC107765531	Structural maintenance of chromosomes protein	A0A1S3XJ23_TOBAC	13	231664	116979	110757		148046	85105.3	137691	139057	146462	72141.6	133486	133446	131277	84053.2	87939.2
A0A1S3XJ43	probable receptor-like protein kinase At5g24010	LOC107765709	A0A1S3XJ43	A0A1S3XJ43	LOC107765709	probable receptor-like protein kinase At5g24010	A0A1S3XJ43_TOBAC	1			137020			198826	135277	166544	12559.9	64454	53478.6	106612	80024.1	70386.3
A0A1S3XJ54	NADH dehydrogenase [ubiquinone] 1 beta subcomplex subunit 10-A-like	LOC107765821	A0A1S3XJ54;A0A1S4BUC0	A0A1S3XJ54;A0A1S4BUC0	LOC107765821;LOC107811984	NADH dehydrogenase [ubiquinone] 1 beta subcomplex subunit 10-A-like	A0A1S3XJ54_TOBAC;A0A1S4BUC0_TOBAC	8	722576	208336	369578	284191	823925	1.32683e+06	359733	287157	166171	389204	652292	145182	281623	293234	322536
A0A1S3XJ89	miraculin-like	LOC107765744	A0A1S3XJ89	A0A1S3XJ89	LOC107765744	miraculin-like	A0A1S3XJ89_TOBAC	13	37739588	14275752	17252688	41391604	20009464	31799932	11631717	18363826	42410280	23191620	11373402	8616662	18366420	17736478	20033794
A0A1S3XJC8	40S ribosomal protein S3a	LOC107765835	A0A1S3XJC8;A0A1S4A7Q3;Q285L8	A0A1S3XJC8;A0A1S4A7Q3;Q285L8	LOC107765835;LOC107794621;cyc07	40S ribosomal protein S3a	A0A1S3XJC8_TOBAC;A0A1S4A7Q3_TOBAC;RS3A_TOBAC	1		658967			111427		647827	444550	1.49067e+06		72038.8	177396	345461	275780	271758
A0A1S3XJD7	selenium-binding protein 1-like	LOC107765905	A0A1S3XJD7;A0A1S3ZVS9	A0A1S3XJD7;A0A1S3ZVS9	LOC107765905;LOC107791028	selenium-binding protein 1-like	A0A1S3XJD7_TOBAC;A0A1S3ZVS9_TOBAC	10	913171	286464	344789	364140	324870	524602	421375	476698	711688	540492	474666	420784	471088	438621	424568
A0A1S3XJE3	la-related protein 1C-like isoform X2	LOC107765844	A0A1S3XJE3;A0A1S3XK40;A0A1S4AZV2	A0A1S3XJE3;A0A1S3XK40;A0A1S4AZV2	LOC107765844;LOC107765844;LOC107803035	la-related protein 1C-like isoform X2;la-related protein 1C-like isoform X1;la-related protein 1C-like	A0A1S3XJE3_TOBAC;A0A1S3XK40_TOBAC;A0A1S4AZV2_TOBAC	2	382639	148011	169658	749022	112648	421701	208421	184010	149054	347168	242348	118757	186405	169160	168611
A0A1S3XJE5	dephospho-CoA kinase-like isoform X1	LOC107765787	A0A1S3XJE5;A0A1S3XNN1	A0A1S3XJE5;A0A1S3XNN1	LOC107765787;LOC107766886	dephospho-CoA kinase-like isoform X1	A0A1S3XJE5_TOBAC;A0A1S3XNN1_TOBAC	3		8944.86			57942.5		260740	69098.2	89985.1			108975	70315.3	51313.7	55590
A0A1S3XJE6	"thioredoxin F-type, chloroplastic-like	LOC107765647	A0A1S3XJE6;E5L8B6	A0A1S3XJE6;E5L8B6	LOC107765647;LOC107803208	"thioredoxin F-type, chloroplastic-like;Plastid thioredoxin F"	A0A1S3XJE6_TOBAC;E5L8B6_TOBAC	2	79637.7	52579.7	41391.4			98202.2	44043.1	38484.5	35550.4	50903.4	97270.8	44136		37162.3	27740.2
A0A1S3XJF1	lysosomal Pro-X carboxypeptidase-like	LOC107765654	A0A1S3XJF1	A0A1S3XJF1	LOC107765654	lysosomal Pro-X carboxypeptidase-like	A0A1S3XJF1_TOBAC	2		34273.5	13249.3		64691.8							97523.3		27076.3	21242.8
A0A1S3XJF2	glycerate dehydrogenase	LOC107765918	A0A1S3XJF2;A0A1S4B7M2	A0A1S3XJF2;A0A1S4B7M2	LOC107765918;LOC107805344	glycerate dehydrogenase	A0A1S3XJF2_TOBAC;A0A1S4B7M2_TOBAC	1		23511.8	25866.3
A0A1S3XJF5	"probable phosphoribosylformylglycinamidine synthase, chloroplastic/mitochondrial"	LOC107765791	A0A1S3XJF5	A0A1S3XJF5	LOC107765791	"probable phosphoribosylformylglycinamidine synthase, chloroplastic/mitochondrial"	A0A1S3XJF5_TOBAC	14	265171	284671	369234	1.95229e+06	128271	173613	212383	167130	282796	93508.2	147210	259367	199802	205929	195485
A0A1S3XJI0	heat stress transcription factor A-1b-like	LOC107765812	A0A1S3XJI0;A0A1S3XM04;A0A1S3XU12;A0A1S3XUR1;A0A1S3XXH5;A0A1S3Y8C5;A0A1S3YDJ3;A0A1S3ZNY7;A0A1S4A898;A0A1S4A8F3;A0A1S4A8F4;A0A1S4AB66;A0A1S4ANQ3;A0A1S4ATG3;A0A1S4BCF0;A0A1S4BD12;A0A1S4BH98;A0A1S4BK55;A0A1S4BQZ5;A0A1S4BWQ4;A0A1S4C4J3;A0A1S4CBZ2;A0A1S4CCN0;A0A1S4CW65;A0A1S4DH19;A0A1S4DR96;A0A1S4DR97;A0A2Z6ERM1;Q9SXK9	A0A1S3XJI0;A0A1S3XM04;A0A1S3XU12;A0A1S3XUR1;A0A1S3XXH5;A0A1S3Y8C5;A0A1S3YDJ3;A0A1S3ZNY7;A0A1S4A898;A0A1S4A8F3;A0A1S4A8F4;A0A1S4AB66;A0A1S4ANQ3;A0A1S4ATG3;A0A1S4BCF0;A0A1S4BD12;A0A1S4BH98;A0A1S4BK55;A0A1S4BQZ5;A0A1S4BWQ4;A0A1S4C4J3;A0A1S4CBZ2;A0A1S4CCN0;A0A1S4CW65;A0A1S4DH19;A0A1S4DR96;A0A1S4DR97;A0A2Z6ERM1;Q9SXK9	LOC107765812;LOC107766665;LOC107768795;LOC107768795;LOC107769826;LOC107773390;LOC107775044;LOC107788773;LOC107794837;LOC107794837;LOC107794837;LOC107795734;LOC107799745;LOC107801199;LOC107806832;LOC107806992;LOC107808261;LOC107809170;LOC107810899;LOC107812695;LOC107815057;LOC107817343;LOC107817413;LOC107823244;LOC107829693;LOC107832603;LOC107832603;HsfA3;NtHSF1	heat stress transcription factor A-1b-like;heat shock factor protein HSF24-like;heat stress transcription factor A-7a-like isoform X2;heat stress transcription factor A-7a-like isoform X1;heat stress transcription factor B-2b-like isoform X1;heat stress transcription factor B-4-like;heat stress transcription factor B-2b-like;heat stress transcription factor A-1b-like;heat stress transcription fac…	A0A1S3XJI0_TOBAC;A0A1S3XM04_TOBAC;A0A1S3XU12_TOBAC;A0A1S3XUR1_TOBAC;A0A1S3XXH5_TOBAC;A0A1S3Y8C5_TOBAC;A0A1S3YDJ3_TOBAC;A0A1S3ZNY7_TOBAC;A0A1S4A898_TOBAC;A0A1S4A8F3_TOBAC;A0A1S4A8F4_TOBAC;A0A1S4AB66_TOBAC;A0A1S4ANQ3_TOBAC;A0A1S4ATG3_TOBAC;A0A1S4BCF0_TOBAC;A0A1S4BD12_TOBAC;A0A1S4BH98_TOBAC;A0A1S4BK55_TOBAC;A0A1S4BQZ5_TOBAC;A0A1S4BWQ4_TOBAC;A0A1S4C4J3_TOBAC;A0A1S4CBZ2_TOBAC;A0A1S4CCN0_TOBAC;A0A1S4CW…	1					143890		93592.6			221947	181050
A0A1S3XJI3	F-box protein At5g49610-like isoform X2	LOC107765889	A0A1S3XJI3;A0A1S3XK78;A0A1S4ABA7;A0A1S4ABB8	A0A1S3XJI3;A0A1S3XK78;A0A1S4ABA7;A0A1S4ABB8	LOC107765889;LOC107765889;LOC107795775;LOC107795775	F-box protein At5g49610-like isoform X2;F-box protein At5g49610-like isoform X1;F-box protein At5g49610-like isoform X1;F-box protein At5g49610-like isoform X2	A0A1S3XJI3_TOBAC;A0A1S3XK78_TOBAC;A0A1S4ABA7_TOBAC;A0A1S4ABB8_TOBAC	1							63792.2	71570.5	57836.8				60834.1	70679.9	73519.5
A0A1S3XJL8	aspartic proteinase nepenthesin-2-like	LOC107765921	A0A1S3XJL8	A0A1S3XJL8	LOC107765921	aspartic proteinase nepenthesin-2-like	A0A1S3XJL8_TOBAC	1							56649.8		108725		76094.8	151551	90294.3	99020.3	73762.8
A0A1S3XJM8	heterogeneous nuclear ribonucleoprotein 1-like	LOC107765935	A0A1S3XJM8;E2F3T0	A0A1S3XJM8;E2F3T0	LOC107765935;GTBP3	heterogeneous nuclear ribonucleoprotein 1-like;G-strand specific single-stranded telomere-binding protein 3	A0A1S3XJM8_TOBAC;E2F3T0_TOBAC	7	184292		37282.8	268467	203724	197099	163763	163541	161391	150345	298013	248538	185688	155936	147970
A0A1S3XJQ4	probable prolyl 4-hydroxylase 4	LOC107766012	A0A1S3XJQ4	A0A1S3XJQ4	LOC107766012	probable prolyl 4-hydroxylase 4	A0A1S3XJQ4_TOBAC	7	246746			206051	60078.3	496761	174007	135120	167482	134377	36888.7	122667	121997	113031	124010
A0A1S3XJT6	putative methyltransferase C9orf114	LOC107765992	A0A1S3XJT6;A0A1S3YGI7;A0A1S3YHF4	A0A1S3XJT6;A0A1S3YGI7;A0A1S3YHF4	LOC107765992;LOC107776075;LOC107776075	putative methyltransferase C9orf114;putative methyltransferase C9orf114 isoform X1;putative methyltransferase C9orf114 homolog isoform X2	A0A1S3XJT6_TOBAC;A0A1S3YGI7_TOBAC;A0A1S3YHF4_TOBAC	1		46074.3	31503.6		44300.3	48051.1	43826.1	36726.9		74509.8		87547.9		116399	99554.4
A0A1S3XJV2	Peptidylprolyl isomerase	LOC107765998	A0A1S3XJV2;A0A1S4CBK2	A0A1S3XJV2;A0A1S4CBK2	LOC107765998;LOC107817220	Peptidylprolyl isomerase	A0A1S3XJV2_TOBAC;A0A1S4CBK2_TOBAC	3	385577	124279	157848	385282	196208	292547	132879	112418	296894	194364	215657	113443	198121	195307	204481
A0A1S3XJV5	zinc phosphodiesterase ELAC protein 2-like isoform X3	LOC107766007	A0A1S3XJV5;A0A1S3XK39;A0A1S3ZEB0;A0A1S3ZRM6;A0A1S4C4J0;A0A1S4C4K7;A0A1S4DCF7;A0A1S4DD45;A7WPK6	A0A1S3XJV5;A0A1S3XK39;A0A1S3ZEB0;A0A1S3ZRM6;A0A1S4C4J0;A0A1S4C4K7;A0A1S4DCF7;A0A1S4DD45;A7WPK6	LOC107766007;LOC107766007;LOC107785747;LOC107789833;LOC107815083;LOC107815083;LOC107828349;LOC107828349;C117	zinc phosphodiesterase ELAC protein 2-like isoform X3;zinc phosphodiesterase ELAC protein 2-like isoform X1;zinc phosphodiesterase ELAC protein 2-like;zinc phosphodiesterase ELAC protein 2-like;zinc phosphodiesterase ELAC protein 2-like isoform X1;zinc phosphodiesterase ELAC protein 2-like isoform X2;zinc phosphodiesterase ELAC protein 2-like isoform X2;zinc phosphodiesterase ELAC protein 2-like …	A0A1S3XJV5_TOBAC;A0A1S3XK39_TOBAC;A0A1S3ZEB0_TOBAC;A0A1S3ZRM6_TOBAC;A0A1S4C4J0_TOBAC;A0A1S4C4K7_TOBAC;A0A1S4DCF7_TOBAC;A0A1S4DD45_TOBAC;A7WPK6_TOBAC	1					30870.1						52251.2
A0A1S3XJX0	Eukaryotic translation initiation factor 3 subunit F	LOC107765783	A0A1S3XJX0	A0A1S3XJX0	LOC107765783	Eukaryotic translation initiation factor 3 subunit F	A0A1S3XJX0_TOBAC	2	964749	56726.6	29583.4	156097	198073	921801	190021	157429	283192	88194.4	218425	47082.4	37879.9	160418	152917
A0A1S3XJY1	inactive tetrahydrocannabinolic acid synthase-like	LOC107766044	A0A1S3XJY1	A0A1S3XJY1	LOC107766044	inactive tetrahydrocannabinolic acid synthase-like	A0A1S3XJY1_TOBAC	3		75061.5	80330.8	56653.5	43264.9					30865.3	61839.9	50889.5	30488	36610.2	59976.5
A0A1S3XJY5	calmodulin-like protein 3	LOC107766031	A0A1S3XJY5;A0A1S3YD12;A0A1S3ZHF0;A0A1S4AT79	A0A1S3XJY5;A0A1S3YD12;A0A1S3ZHF0;A0A1S4AT79	LOC107766031;LOC107774876;LOC107786814;LOC107801119	calmodulin-like protein 3	A0A1S3XJY5_TOBAC;A0A1S3YD12_TOBAC;A0A1S3ZHF0_TOBAC;A0A1S4AT79_TOBAC	2		59635.6	39780.7		94726	120665	61320.1	71581.3		40466.9	42771	24720.1	24694	22713.3	43273.8
A0A1S3XJZ1	Plasma membrane ATPase	LOC107765797	A0A1S3XJZ1	A0A1S3XJZ1	LOC107765797	Plasma membrane ATPase	A0A1S3XJZ1_TOBAC	3	408493	138624	153775	577849	177203	320459	176851	163878	176062	181834	110772	300306	226789	256847	235858
A0A1S3XJZ9	dipeptidyl-peptidase 5-like	LOC107766093	A0A1S3XJZ9	A0A1S3XJZ9	LOC107766093	dipeptidyl-peptidase 5-like	A0A1S3XJZ9_TOBAC	5	260339	255343	233807	108005	43973.3	82770.5	81193.9	54952.8	70680.4	44064.4	104193	118952	101480	79478.7	86494.8
A0A1S3XK13	4-coumarate--CoA ligase 2-like	LOC107766072	A0A1S3XK13	A0A1S3XK13	LOC107766072	4-coumarate--CoA ligase 2-like	A0A1S3XK13_TOBAC	6	459603	149338	197884	115293	116205	140855	144169	124426	121490	97681	73189.4	112057	126840	109629	129890
A0A1S3XK16	multicopper oxidase LPR1-like	LOC107765823	A0A1S3XK16	A0A1S3XK16	LOC107765823	multicopper oxidase LPR1-like	A0A1S3XK16_TOBAC	7	52913.8	105859	84573.6	79979	156963	256368	163751	296712	316854	53276.2	227409	261336	178964	162814	205033
A0A1S3XK17	NADH dehydrogenase [ubiquinone] 1 beta subcomplex subunit 7-like	LOC107766065	A0A1S3XK17	A0A1S3XK17	LOC107766065	NADH dehydrogenase [ubiquinone] 1 beta subcomplex subunit 7-like	A0A1S3XK17_TOBAC	5	1.65776e+06	282057	758201	610874	253986	1.35303e+06	637967	715194	310238	602187	404201	224899	452445	450090	443949
A0A1S3XK29	Trafficking protein particle complex subunit	LOC107765999	A0A1S3XK29	A0A1S3XK29	LOC107765999	Trafficking protein particle complex subunit	A0A1S3XK29_TOBAC	1		155693	193058		181826		228620	171056	297243	883670	146419	165649	221859	256712	172953
A0A1S3XK32	"calvin cycle protein CP12-3, chloroplastic-like	LOC107766082	A0A1S3XK32;A0A1S4CVN6	A0A1S3XK32;A0A1S4CVN6	LOC107766082;LOC107823204	"calvin cycle protein CP12-3, chloroplastic-like;calvin cycle protein CP12-3, chloroplastic-like"	A0A1S3XK32_TOBAC;A0A1S4CVN6_TOBAC	1		77576.1	56674.2	115502		211718	82961.1	59321.4						50418.4	50252.5
A0A1S3XK44	uncharacterized protein At4g15545-like	LOC107766011	A0A1S3XK44;A0A1S3Z901	A0A1S3XK44;A0A1S3Z901	LOC107766011;LOC107784131	uncharacterized protein At4g15545-like	A0A1S3XK44_TOBAC;A0A1S3Z901_TOBAC	3	398327	82645.5	67537.6	83091.6	48626.2	243492	61101.9	137825	91357.4	160049	42674.8	57447.8	101719	93120.8	342956
A0A1S3XK48	"protein TIC110, chloroplastic-like isoform X1	LOC107766127	A0A1S3XK48;A0A1S3XKB8	A0A1S3XK48;A0A1S3XKB8	LOC107766127	"protein TIC110, chloroplastic-like isoform X1;protein TIC110, chloroplastic-like isoform X2"	A0A1S3XK48_TOBAC;A0A1S3XKB8_TOBAC	14	414991	253226	96210.4	193877	98161.5	318015	184841	155033	120374	202984	60710.6	116662	180082	167673	175908
A0A1S3XK65	uncharacterized protein LOC107766032	LOC107766032	A0A1S3XK65;A0A1S3ZH93	A0A1S3XK65;A0A1S3ZH93	LOC107766032;LOC107786812	uncharacterized protein LOC107766032;uncharacterized protein LOC107786812	A0A1S3XK65_TOBAC;A0A1S3ZH93_TOBAC	1										99547.3	62090.1
A0A1S3XK67	coatomer subunit beta'-1	LOC107766102	A0A1S3XK67;A0A1S3ZLM0	A0A1S3XK67;A0A1S3ZLM0	LOC107766102;LOC107788062	coatomer subunit beta'-1;coatomer subunit beta'-1-like	A0A1S3XK67_TOBAC;A0A1S3ZLM0_TOBAC	8	5995.94	165493	184275	202089	135963		140873	124379	140426	42478.9	62833.1	300382	123189	144637	136057
A0A1S3XK73	Peroxidase	LOC107765883	A0A1S3XK73	A0A1S3XK73	LOC107765883	Peroxidase	A0A1S3XK73_TOBAC	16	690198	840624	908861	269804	402748	245114	527403	495311	1.18501e+06	535302	455058	521284	586518	503156	497052
A0A1S3XKC1	cytochrome b-c1 complex subunit 8	LOC107766088	A0A1S3XKC1;A0A1S3YPN0;A0A1S3Z3H7;A0A1S4A0B3	A0A1S3XKC1;A0A1S3YPN0;A0A1S3Z3H7;A0A1S4A0B3	LOC107766088;LOC107778283;LOC107782597;LOC107792330	cytochrome b-c1 complex subunit 8;cytochrome b-c1 complex subunit 8-like;cytochrome b-c1 complex subunit 8-like;cytochrome b-c1 complex subunit 8-like	A0A1S3XKC1_TOBAC;A0A1S3YPN0_TOBAC;A0A1S3Z3H7_TOBAC;A0A1S4A0B3_TOBAC	3	522997	373828	309449	80111.7	250859	657199	350596	288564	299619	376953	202481	237367	274708	286860	258536
A0A1S3XKC2	UPF0613 protein PB24D3.06c isoform X2	LOC107766197	A0A1S3XKC2;A0A1S3XKR7	A0A1S3XKC2;A0A1S3XKR7	LOC107766197	UPF0613 protein PB24D3.06c isoform X2;UPF0613 protein PB24D3.06c isoform X1	A0A1S3XKC2_TOBAC;A0A1S3XKR7_TOBAC	2	163448	154916	278241		77358	107183	117342	128817	229973	101654	78347.1	157718	141210	101436	120822
A0A1S3XKF1	3-isopropylmalate dehydratase small subunit 3-like	LOC107766175	A0A1S3XKF1;A0A1S4DAA2	A0A1S3XKF1;A0A1S4DAA2	LOC107766175;LOC107827507	3-isopropylmalate dehydratase small subunit 3-like	A0A1S3XKF1_TOBAC;A0A1S4DAA2_TOBAC	2	351573	137891	107566	281558	167667	353831	245313	234330	315680	321433	183149	216522	250351	215906	197865
A0A1S3XKF9	eukaryotic translation initiation factor 2 subunit beta-like	LOC107766230	A0A1S3XKF9	A0A1S3XKF9	LOC107766230	eukaryotic translation initiation factor 2 subunit beta-like	A0A1S3XKF9_TOBAC	5	221686	30925.5		272741	74764.6	315786	204615	117360	79060.1	138474		71491.3	145344	112928	111285
A0A1S3XKH0	9-divinyl ether synthase-like isoform X1	LOC107766195	A0A1S3XKH0;A0A1S4DHK7	A0A1S3XKH0;A0A1S4DHK7	LOC107766195;LOC107829877	9-divinyl ether synthase-like isoform X1;9-divinyl ether synthase-like	A0A1S3XKH0_TOBAC;A0A1S4DHK7_TOBAC	24	2717480	16807374	20150094	4999312	5.64094e+06	1.80326e+06	6793671	7258131	8875610	1713613	2.84659e+06	7.52863e+06	7366138	6601638	6618921
A0A1S3XKH1	chromatin structure-remodeling complex protein BSH-like isoform X2	LOC107766183	A0A1S3XKH1;A0A1S3XL78	A0A1S3XKH1;A0A1S3XL78	LOC107766183	chromatin structure-remodeling complex protein BSH-like isoform X2;chromatin structure-remodeling complex protein BSH-like isoform X1	A0A1S3XKH1_TOBAC;A0A1S3XL78_TOBAC	1		74260.4	32862.1			84801.1	46969.5	51075.3	78266.8	199578	157914	75578	67483	64056.7	57255.8
A0A1S3XKH8	NADH dehydrogenase [ubiquinone] 1 alpha subcomplex subunit 8-B-like	LOC107766124	A0A1S3XKH8	A0A1S3XKH8	LOC107766124	NADH dehydrogenase [ubiquinone] 1 alpha subcomplex subunit 8-B-like	A0A1S3XKH8_TOBAC	5	1.50288e+06	269936	339989	1536478	660855	1.59943e+06	1.013e+06	678122	569919	1.12075e+06	554131	311200	746282	699959	662501
A0A1S3XKI0	dynamin-related protein 5A	LOC107766191	A0A1S3XKI0	A0A1S3XKI0	LOC107766191	dynamin-related protein 5A	A0A1S3XKI0_TOBAC	17	199660	44092.5	49556.6	110748	131813	136731	182652	100845	128643	186428	134737	124544	128686	135947	122497
A0A1S3XKI8	uncharacterized protein LOC107766129	LOC107766129	A0A1S3XKI8	A0A1S3XKI8	LOC107766129	uncharacterized protein LOC107766129	A0A1S3XKI8_TOBAC	1		14594.2	4905.22		30638.2	70359.1	12693.7			47509	68548		24984.1	26045.5	18952.4
A0A1S3XKJ8	ras-related protein Rab11D	LOC107766135	A0A1S3XKJ8;Q40522	A0A1S3XKJ8;Q40522	LOC107766135;RAB11D	ras-related protein Rab11D;Ras-related protein Rab11D	A0A1S3XKJ8_TOBAC;RB11D_TOBAC	5	99796.7	351643	433861	128341	94903.4	108135	158220	154779	194331	123863	123118	246816	208465	140117	169871
A0A1S3XKK5	GDSL esterase/lipase At5g45920-like	LOC107766005	A0A1S3XKK5;A0A1S4BTP1	A0A1S3XKK5;A0A1S4BTP1	LOC107766005;LOC107811714	GDSL esterase/lipase At5g45920-like	A0A1S3XKK5_TOBAC;A0A1S4BTP1_TOBAC	5	993126	389170	460280	844738	348783	524038	405577	589614	339270	570365	484532	328312	411440	337855	355694
A0A1S3XKL8	Eukaryotic translation initiation factor 3 subunit L	LOC107766223	A0A1S3XKL8	A0A1S3XKL8	LOC107766223	Eukaryotic translation initiation factor 3 subunit L	A0A1S3XKL8_TOBAC	17	168600	736321	805544	107205	287242	74311.5	217647	210636	313142	155396	161131	252134	225413	219830	217188
A0A1S3XKM0	Glutamine synthetase	LOC107766022	A0A1S3XKM0;A0A1S4AWH0	A0A1S3XKM0;A0A1S4AWH0	LOC107766022;LOC107802035	Glutamine synthetase	A0A1S3XKM0_TOBAC;A0A1S4AWH0_TOBAC	5	272348	82345.6	117843	108241	169586	30268.4	100689	73639.4	98375.1	139543	91719.3	91435.1	99482.5	102400	104113
A0A1S3XKM5	Peptide deformylase	LOC107766294	A0A1S3XKM5;A0A1S4BBH9	A0A1S3XKM5;A0A1S4BBH9	LOC107766294;LOC107806610	Peptide deformylase	A0A1S3XKM5_TOBAC;A0A1S4BBH9_TOBAC	3	36185.9				56261		45704.5		33711.2	45210.7	35493.6	30626.7		23477
A0A1S3XKN4	LOW QUALITY PROTEIN: histone H1-like	LOC107766305	A0A1S3XKN4	A0A1S3XKN4	LOC107766305	LOW QUALITY PROTEIN: histone H1-like	A0A1S3XKN4_TOBAC	4	6.10274e+06	5622681	6276621	1.84558e+06	714505	4695858	1.7766e+06		1.84737e+06	1.64834e+06	1.28535e+06	1.63354e+06	2904499	1259378	924119
A0A1S3XKP1	Mitochondrial pyruvate carrier	LOC107766256	A0A1S3XKP1;A0A1S4A0J3	A0A1S3XKP1;A0A1S4A0J3	LOC107766256;LOC107792424	Mitochondrial pyruvate carrier	A0A1S3XKP1_TOBAC;A0A1S4A0J3_TOBAC	2	226855			135459	108182	157145	377099	265015	277043			194340	187133	132772	145168
A0A1S3XKP8	"Adenylosuccinate synthetase, chloroplastic"	LOC107766315	A0A1S3XKP8	A0A1S3XKP8	LOC107766315	"Adenylosuccinate synthetase, chloroplastic"	A0A1S3XKP8_TOBAC	7	273951	285366	277074	160177	200682	85934.9	99777.6	81443.2	214289	159943	163105	234494	196577	106710	191069
A0A1S3XKQ3	paired amphipathic helix protein Sin3-like 2 isoform X1	LOC107766319	A0A1S3XKQ3;A0A1S3XKV9;A0A1S4B7Z5;A0A1S4BGU0;A0A1S4BGU8;A0A1S4BGX0	A0A1S3XKQ3;A0A1S3XKV9;A0A1S4B7Z5;A0A1S4BGU0;A0A1S4BGU8;A0A1S4BGX0	LOC107766319;LOC107766319;LOC107805514;LOC107808124;LOC107808124;LOC107808124	paired amphipathic helix protein Sin3-like 2 isoform X1;paired amphipathic helix protein Sin3-like 2 isoform X2;paired amphipathic helix protein Sin3-like 2;paired amphipathic helix protein Sin3-like 2 isoform X1;paired amphipathic helix protein Sin3-like 2 isoform X2;paired amphipathic helix protein Sin3-like 2 isoform X3	A0A1S3XKQ3_TOBAC;A0A1S3XKV9_TOBAC;A0A1S4B7Z5_TOBAC;A0A1S4BGU0_TOBAC;A0A1S4BGU8_TOBAC;A0A1S4BGX0_TOBAC	2				13869.6		52131.1	26408.5	27403.5		57929.9	46664.2			26535.7
A0A1S3XKS8	heat shock cognate 70 kDa protein 2-like	LOC107766295	A0A1S3XKS8;Q67BD0	A0A1S3XKS8;Q67BD0	LOC107766295;HSP70-3	heat shock cognate 70 kDa protein 2-like;Heat shock protein 70-3	A0A1S3XKS8_TOBAC;Q67BD0_TOBAC	62	32687060	10674381	12228933	24573002	9761826	25477516	13213842	14187479	19681832	16302605	8789130	10017875	14118866	12454127	11874504
A0A1S3XKT6	65-kDa microtubule-associated protein 1-like	LOC107766346	A0A1S3XKT6	A0A1S3XKT6	LOC107766346	65-kDa microtubule-associated protein 1-like	A0A1S3XKT6_TOBAC	1	632102	130635		233343	171067		396726			278443	368243		391093		175852
A0A1S3XKU2	uncharacterized protein LOC107766296	LOC107766296	A0A1S3XKU2;A0A1S3XT45	A0A1S3XKU2;A0A1S3XT45	LOC107766296;LOC107768507	uncharacterized protein LOC107766296;uncharacterized protein LOC107768507	A0A1S3XKU2_TOBAC;A0A1S3XT45_TOBAC	1	144930	38712		144407		100055				88749				13696.4	30269.9
A0A1S3XKW0	regulator of nonsense transcripts UPF2-like	LOC107766367	A0A1S3XKW0	A0A1S3XKW0	LOC107766367	regulator of nonsense transcripts UPF2-like	A0A1S3XKW0_TOBAC	2			7821.38		26759		18638.3			39756.5	32815.7			23326.6	23948.1
A0A1S3XKW9	dnaJ homolog subfamily B member 1-like	LOC107766372	A0A1S3XKW9;A0A1S3Z659	A0A1S3XKW9;A0A1S3Z659	LOC107766372;LOC107783248	dnaJ homolog subfamily B member 1-like;dnaJ homolog subfamily B member 13-like	A0A1S3XKW9_TOBAC;A0A1S3Z659_TOBAC	4	135526				73684.2	227453	99804.9	93968.5	114155	206785	101896		93410.2	98387.3	80692.7
A0A1S3XKZ4	UDP-glucuronic acid decarboxylase 2-like	LOC107766396	A0A1S3XKZ4;A0A1S3ZB67;A0A1S3ZL10;A0A1S4AUL6;Q6IVK3	A0A1S3XKZ4;A0A1S3ZB67;A0A1S3ZL10;A0A1S4AUL6;Q6IVK3	LOC107766396;LOC107784974;LOC107787933;LOC107801385;	UDP-glucuronic acid decarboxylase 2-like;UDP-glucuronic acid decarboxylase 2-like;UDP-glucuronic acid decarboxylase 2-like;UDP-glucuronic acid decarboxylase 2-like;Putative UDP-glucuronate decarboxylase 3	A0A1S3XKZ4_TOBAC;A0A1S3ZB67_TOBAC;A0A1S3ZL10_TOBAC;A0A1S4AUL6_TOBAC;Q6IVK3_TOBAC	1							88637.9	31487.5	12993.1	30138.2		87332.3	34879.2	33214.3	20537.1
A0A1S3XKZ9	fasciclin-like arabinogalactan protein 17	LOC107766400	A0A1S3XKZ9	A0A1S3XKZ9	LOC107766400	fasciclin-like arabinogalactan protein 17	A0A1S3XKZ9_TOBAC	1	576650	152356	157977	472051	211873	373524	207335	196513	204702	279465	68045.7	122294	221373	165446	168022
A0A1S3XL06	Amidophosphoribosyltransferase	LOC107766358	A0A1S3XL06;A0A1S3Z1Y9;Q6T7F3	A0A1S3XL06;A0A1S3Z1Y9;Q6T7F3	LOC107766358;LOC107782151;purF	Amidophosphoribosyltransferase	A0A1S3XL06_TOBAC;A0A1S3Z1Y9_TOBAC;Q6T7F3_TOBAC	2	66966.8	1.04394e+06	119170		120536		106872	78702.6	77613.7	50433	93271.8	127448	85204.6	83024.5	87405.8
A0A1S3XL25	homeobox-DDT domain protein RLT1-like	LOC107766373	A0A1S3XL25;A0A1S3Z5E8;A0A1S3Z5N0	A0A1S3XL25;A0A1S3Z5E8;A0A1S3Z5N0	LOC107766373;LOC107783246;LOC107783246	homeobox-DDT domain protein RLT1-like;homeobox-DDT domain protein RLT1-like isoform X1;homeobox-DDT domain protein RLT1-like isoform X2	A0A1S3XL25_TOBAC;A0A1S3Z5E8_TOBAC;A0A1S3Z5N0_TOBAC	2	19491.5				70638.4		28515.9		50839.6	127006	111571	72165.7	56529	56060.8	67897.9
A0A1S3XL53	Pectinesterase	LOC107766157	A0A1S3XL53	A0A1S3XL53	LOC107766157	Pectinesterase	A0A1S3XL53_TOBAC	2	353828	4.75651e+06	5203931	936118	992137	197189	1399961	1.89942e+06	1.93243e+06	231733	447274	1.43597e+06	1.99297e+06	867890	884443
A0A1S3XL94	"protein RETICULATA-RELATED 3, chloroplastic-like"	LOC107766482	A0A1S3XL94	A0A1S3XL94	LOC107766482	"protein RETICULATA-RELATED 3, chloroplastic-like"	A0A1S3XL94_TOBAC	3	859078	155304			257378	274407	499322	406717		418218		340146	421040	164894	325044
A0A1S3XLA3	dnaJ homolog subfamily C member 17-like	LOC107766431	A0A1S3XLA3;A0A1S3XZR3	A0A1S3XLA3;A0A1S3XZR3	LOC107766431;LOC107770533	dnaJ homolog subfamily C member 17-like	A0A1S3XLA3_TOBAC;A0A1S3XZR3_TOBAC	3	147333	105896	155438	186034	115730	173199	123302	124876	151630		105218	135608		112732	128274
A0A1S3XLB2	reticuline oxidase-like protein	LOC107766440	A0A1S3XLB2	A0A1S3XLB2	LOC107766440	reticuline oxidase-like protein	A0A1S3XLB2_TOBAC	1		26512.6	19439.6		149838				202362				76815.8	64121	32132.2
A0A1S3XLC3	"Alpha-1,4 glucan phosphorylase	LOC107766371	A0A1S3XLC3;A0A1S3Z5M3	A0A1S3XLC3;A0A1S3Z5M3	LOC107766371;LOC107783249	"Alpha-1,4 glucan phosphorylase;Alpha-1,4 glucan phosphorylase"	A0A1S3XLC3_TOBAC;A0A1S3Z5M3_TOBAC	2		6333.04	3139.07		19109.1					4241.96	9004.27	17821.8		12936.3	3776.41
A0A1S3XLD3	calumenin-A-like	LOC107766464	A0A1S3XLD3	A0A1S3XLD3	LOC107766464	calumenin-A-like	A0A1S3XLD3_TOBAC	1	32487.1			117279	76634.8	596526	478750	198984	89414.1	115676	131462	108344	192958	214135	213895
A0A1S3XLF9	Sucrose synthase	LOC107766404	A0A1S3XLF9	A0A1S3XLF9	LOC107766404	Sucrose synthase	A0A1S3XLF9_TOBAC	23	566902	306220	335648	943972	614809	345146	304512	416067	370049	240524	232265	327130	399160	334911	371926
A0A1S3XLG0	Dirigent protein	LOC107766489	A0A1S3XLG0;A0A1S4A0K0	A0A1S3XLG0;A0A1S4A0K0	LOC107766489;LOC107792431	Dirigent protein	A0A1S3XLG0_TOBAC;A0A1S4A0K0_TOBAC	3	457780	55925.4	231826	259798	205096	108669	196520	211129	247640	47215.3	88048.2	123361	238056	195173	163209
A0A1S3XLG8	probable LRR receptor-like serine/threonine-protein kinase At1g06840	LOC107766484	A0A1S3XLG8	A0A1S3XLG8	LOC107766484	probable LRR receptor-like serine/threonine-protein kinase At1g06840	A0A1S3XLG8_TOBAC	3	378184	67401.7	39939.6		110531	106515	66720.3	28101.4	124835	66097.4	117208	36989.4	39466.3	54950.5	44136.1
A0A1S3XLI2	Lysine--tRNA ligase	LOC107766274	A0A1S3XLI2	A0A1S3XLI2	LOC107766274	Lysine--tRNA ligase	A0A1S3XLI2_TOBAC	3	972904	633250	634639	1.30326e+06	774858	1.07711e+06	606873	569728	445281	803438	548785	786021	700616	656735	617149
A0A1S3XLJ2	probable receptor-like protein kinase At5g47070	LOC107766285	A0A1S3XLJ2;A0A1S4BLV4	A0A1S3XLJ2;A0A1S4BLV4	LOC107766285;LOC107809716	probable receptor-like protein kinase At5g47070	A0A1S3XLJ2_TOBAC;A0A1S4BLV4_TOBAC	2	156115			187798	158039	109015	46048.4	59497.4	100026	178612	146690	100534	95467.6	143366	157225
A0A1S3XLJ9	pumilio homolog 2-like	LOC107766528	A0A1S3XLJ9;A0A1S4A786;A0A1S4A7E4;A0A1S4CQK3;A0A1S4CQS1	A0A1S3XLJ9;A0A1S4A786;A0A1S4A7E4;A0A1S4CQK3;A0A1S4CQS1	LOC107766528;LOC107794520;LOC107794520;LOC107821428;LOC107821428	pumilio homolog 2-like;pumilio homolog 2-like isoform X2;pumilio homolog 2-like isoform X1;pumilio homolog 2-like isoform X2;pumilio homolog 2-like isoform X1	A0A1S3XLJ9_TOBAC;A0A1S4A786_TOBAC;A0A1S4A7E4_TOBAC;A0A1S4CQK3_TOBAC;A0A1S4CQS1_TOBAC	3	472087					304225	125638	93349.9	203380	253321	31249.3	58335.8	144910	63506.4	181674
A0A1S3XLK0	uncharacterized protein LOC107766443	LOC107766443	A0A1S3XLK0;A0A1S3Y4V8	A0A1S3XLK0;A0A1S3Y4V8	LOC107766443;LOC107772213	uncharacterized protein LOC107766443;uncharacterized protein LOC107772213	A0A1S3XLK0_TOBAC;A0A1S3Y4V8_TOBAC	1					4610.39			36094.8			4132.73	15293.7	5671.56	3074.95
A0A1S3XLS3	"oxygen-evolving enhancer protein 1, chloroplastic-like isoform X3	LOC107766588	A0A1S3XLS3;A0A1S3YCR6;A0A1S3ZHB8;A0A1S3ZKM6;A0A1S4BSA2;A0A1S4CLK5;Q40459;Q84QE8	A0A1S3XLS3;A0A1S3YCR6;A0A1S3ZHB8;A0A1S3ZKM6;A0A1S4BSA2;A0A1S4CLK5;Q40459;Q84QE8	LOC107766588;LOC107774864;LOC107786842;LOC107787712;LOC107811352;LOC107820252;PSBO;PsbO	"oxygen-evolving enhancer protein 1, chloroplastic-like isoform X3;oxygen-evolving enhancer protein 1, chloroplastic-like;oxygen-evolving enhancer protein 1, chloroplastic-like;oxygen-evolving enhancer protein 1, chloroplastic-like;oxygen-evolving enhancer protein 1, chloroplastic-like;oxygen-evolving enhancer protein 1, chloroplastic;Oxygen-evolving enhancer protein 1, chloroplastic;Oxygen evolv…	A0A1S3XLS3_TOBAC;A0A1S3YCR6_TOBAC;A0A1S3ZHB8_TOBAC;A0A1S3ZKM6_TOBAC;A0A1S4BSA2_TOBAC;A0A1S4CLK5_TOBAC;PSBO_TOBAC;Q84QE8_TOBAC	1	11456						9801.64	10704.8	16596.1	10605.9	17706.7	1926.88	4428.42	8698.77	6311.71
A0A1S3XLS6	Peptidyl-prolyl cis-trans isomerase	LOC107766359	A0A1S3XLS6;A0A1S3Z2U3	A0A1S3XLS6;A0A1S3Z2U3	LOC107766359;LOC107782152	Peptidyl-prolyl cis-trans isomerase	A0A1S3XLS6_TOBAC;A0A1S3Z2U3_TOBAC	3	1.61801e+06	161185	139360		166416	2.77733e+06	643549	476672	984088	827586	239914		870262	715209	603744
A0A1S3XLS9	Beta-galactosidase	LOC107766584	A0A1S3XLS9;A0A1S3XM12	A0A1S3XLS9;A0A1S3XM12	LOC107766584	Beta-galactosidase	A0A1S3XLS9_TOBAC;A0A1S3XM12_TOBAC	7	137367	85868.1	65668.3		37732.2	184116	45338.7	52290.2	76755.9	49584	65057.1	44378.8	39753	56095.3	56256.8
A0A1S3XLU0	mitochondrial import inner membrane translocase subunit TIM44-2-like	LOC107766603	A0A1S3XLU0;A0A1S4DBS0;A0A1S4DCE1	A0A1S3XLU0;A0A1S4DBS0;A0A1S4DCE1	LOC107766603;LOC107828135;LOC107828135	mitochondrial import inner membrane translocase subunit TIM44-2-like;mitochondrial import inner membrane translocase subunit TIM44-2-like isoform X2;mitochondrial import inner membrane translocase subunit TIM44-2-like isoform X1	A0A1S3XLU0_TOBAC;A0A1S4DBS0_TOBAC;A0A1S4DCE1_TOBAC	6	375623	203607	106896	215782	97665	172856	125525	129343	201865	217151	84055.9	110456	153819	169163	122619
A0A1S3XLX4	fruit protein pKIWI502-like	LOC107766402	A0A1S3XLX4;A0A1S4A1N0	A0A1S3XLX4;A0A1S4A1N0	LOC107766402;LOC107792815	fruit protein pKIWI502-like	A0A1S3XLX4_TOBAC;A0A1S4A1N0_TOBAC	3	116679			259189	134366		120982	130786	182384	202754	117633	186333	166231	181280	133820
A0A1S3XLX5	bifunctional epoxide hydrolase 2-like	LOC107766627	A0A1S3XLX5	A0A1S3XLX5	LOC107766627	bifunctional epoxide hydrolase 2-like	A0A1S3XLX5_TOBAC	10	10438931	6667665	6735911	2225470	1.47591e+06	5320117	4.1351e+06	3238361	5650776	3.34843e+06	1.35514e+06	2.90011e+06	3.40938e+06	3.35438e+06	3.40566e+06
A0A1S3XLY1	polyadenylate-binding protein 2-like	LOC107766555	A0A1S3XLY1;A0A1S4BD29;A0A1S4BD60	A0A1S3XLY1;A0A1S4BD29;A0A1S4BD60	LOC107766555;LOC107807053;LOC107807053	polyadenylate-binding protein 2-like;polyadenylate-binding protein 2-like isoform X2;polyadenylate-binding protein 2-like isoform X1	A0A1S3XLY1_TOBAC;A0A1S4BD29_TOBAC;A0A1S4BD60_TOBAC	2						158904	52571.6	70686.2		125602		63686.6	98591.2		116726
A0A1S3XLY3	aldehyde dehydrogenase 22A1-like	LOC107766679	A0A1S3XLY3	A0A1S3XLY3	LOC107766679	aldehyde dehydrogenase 22A1-like	A0A1S3XLY3_TOBAC	1	94084.7			49418.6		45600.4	23243.8	22314		30476.4	15395.1			44214.5
A0A1S3XLZ6	transmembrane and coiled-coil domain-containing protein 4-like	LOC107766573	A0A1S3XLZ6;A0A1S4A9D5;A0A1S4C629;A0A1S4CVR9;A0A1S4CW20;A0A1S4CW35	A0A1S3XLZ6;A0A1S4A9D5;A0A1S4C629;A0A1S4CVR9;A0A1S4CW20;A0A1S4CW35	LOC107766573;LOC107795117;LOC107815319;LOC107823225;LOC107823225;LOC107823225	transmembrane and coiled-coil domain-containing protein 4-like;transmembrane and coiled-coil domain-containing protein 4-like;transmembrane and coiled-coil domain-containing protein 4-like;transmembrane and coiled-coil domain-containing protein 4-like isoform X3;transmembrane and coiled-coil domain-containing protein 4-like isoform X1;transmembrane and coiled-coil domain-containing protein 4-like…	A0A1S3XLZ6_TOBAC;A0A1S4A9D5_TOBAC;A0A1S4C629_TOBAC;A0A1S4CVR9_TOBAC;A0A1S4CW20_TOBAC;A0A1S4CW35_TOBAC	1							20132.6	11669.9							17737.9
A0A1S3XM16	DNA-directed RNA polymerase subunit	LOC107766442	A0A1S3XM16;A0A1S4CLH0	A0A1S3XM16;A0A1S4CLH0	LOC107766442;LOC107820355	DNA-directed RNA polymerase subunit	A0A1S3XM16_TOBAC;A0A1S4CLH0_TOBAC	3					113377		22269.4	140164	253388	114824	142728	106663	85570.8	94106	17108.2
A0A1S3XM28	enhancer of mRNA-decapping protein 4-like	LOC107766595	A0A1S3XM28	A0A1S3XM28	LOC107766595	enhancer of mRNA-decapping protein 4-like	A0A1S3XM28_TOBAC	3	115418	71404.1	33604.1	14936.1	99962.3	158015	45125.1	60052.7	19726.8	65514.5	54430.9	56641.3	43282.6	29428.9	40109.1
A0A1S3XM49	protein CROWDED NUCLEI 1-like	LOC107766477	A0A1S3XM49;A0A1S3XZ84	A0A1S3XM49;A0A1S3XZ84	LOC107766477;LOC107770458	protein CROWDED NUCLEI 1-like	A0A1S3XM49_TOBAC;A0A1S3XZ84_TOBAC	1					49144.7
A0A1S3XM70	vesicle-associated protein 1-2-like	LOC107766713	A0A1S3XM70	A0A1S3XM70	LOC107766713	vesicle-associated protein 1-2-like	A0A1S3XM70_TOBAC	7	461657	95467.5	99762.6	211726	194301	254681	137055	143131	220576	271844	195809	133091	179940	171595	179177
A0A1S3XM71	protein SRG1-like	LOC107766747	A0A1S3XM71	A0A1S3XM71	LOC107766747	protein SRG1-like	A0A1S3XM71_TOBAC	4	76538.1	48757.6	66627.2	81499.5	106598	98784.6	78204.9	102135	176475	137918	106484	100092	85702	126395	90557.6
A0A1S3XM81	vacuolar protein sorting-associated protein 45 homolog	LOC107766753	A0A1S3XM81;A0A1S4AAQ5;A0A1S4AAU6	A0A1S3XM81;A0A1S4AAQ5;A0A1S4AAU6	LOC107766753;LOC107795570;LOC107795570	vacuolar protein sorting-associated protein 45 homolog;vacuolar protein sorting-associated protein 45 homolog isoform X2;vacuolar protein sorting-associated protein 45 homolog isoform X1	A0A1S3XM81_TOBAC;A0A1S4AAQ5_TOBAC;A0A1S4AAU6_TOBAC	3	72931.4	83864.5	257892		18820.3		58214.6	91003.6	121781	41847.9	49868.4	77085.2	83241	64641.5	46345.3
A0A1S3XM95	Cleavage and polyadenylation specificity factor subunit 2	LOC107766765	A0A1S3XM95;A0A1S4A475	A0A1S3XM95;A0A1S4A475	LOC107766765;LOC107793580	Cleavage and polyadenylation specificity factor subunit 2	A0A1S3XM95_TOBAC;A0A1S4A475_TOBAC	4		120618	40637.7		108798		81490.4	91067.1	103235	51719.8	60308.2	180279	98543.1	94614.8	96271.7
A0A1S3XMB5	lysophospholipid acyltransferase 1-like	LOC107766782	A0A1S3XMB5;A0A1S3ZQE3;A0A1S3ZXA2;A0A1S4AJ90;A0A1S4CY50	A0A1S3XMB5;A0A1S3ZQE3;A0A1S3ZXA2;A0A1S4AJ90;A0A1S4CY50	LOC107766782;LOC107789263;LOC107791382;LOC107798258;LOC107823864	lysophospholipid acyltransferase 1-like;lysophospholipid acyltransferase 2-like;lysophospholipid acyltransferase 1-like;lysophospholipid acyltransferase 1-like;lysophospholipid acyltransferase 1-like	A0A1S3XMB5_TOBAC;A0A1S3ZQE3_TOBAC;A0A1S3ZXA2_TOBAC;A0A1S4AJ90_TOBAC;A0A1S4CY50_TOBAC	1							74654.5	37621.5							65876
A0A1S3XMC0	pantothenate kinase 2	LOC107766785	A0A1S3XMC0;A0A1S4CJT6;A0A1S4CKF5	A0A1S3XMC0;A0A1S4CJT6;A0A1S4CKF5	LOC107766785;LOC107819853;LOC107819853	pantothenate kinase 2;Pantothenate kinase 2;Pantothenate kinase 2	A0A1S3XMC0_TOBAC;A0A1S4CJT6_TOBAC;A0A1S4CKF5_TOBAC	6	86951.2			108752	91615	131207	128367	129703	121844	168174	50462.2	83934.2	88245.7	93780.7	200942
A0A1S3XMC3	protein EXPORTIN 1A isoform X2	LOC107766762	A0A1S3XMC3;A0A1S3XMN5	A0A1S3XMC3;A0A1S3XMN5	LOC107766762	protein EXPORTIN 1A isoform X2;protein EXPORTIN 1A isoform X1	A0A1S3XMC3_TOBAC;A0A1S3XMN5_TOBAC	20	428250	535329	585540	479317	709543	382999	520273	575266	460935	471151	469506	812130	590606	542026	509878
A0A1S3XMC7	uncharacterized protein LOC107766766 isoform X1	LOC107766766	A0A1S3XMC7;A0A1S3XN61;A0A1S4A4B2;A0A1S4A4E8	A0A1S3XMC7;A0A1S3XN61;A0A1S4A4B2;A0A1S4A4E8	LOC107766766;LOC107766766;LOC107793581;LOC107793581	uncharacterized protein LOC107766766 isoform X1;uncharacterized protein LOC107766766 isoform X2;uncharacterized protein LOC107793581 isoform X1;uncharacterized protein LOC107793581 isoform X2	A0A1S3XMC7_TOBAC;A0A1S3XN61_TOBAC;A0A1S4A4B2_TOBAC;A0A1S4A4E8_TOBAC	8	387355	103868	132164	157855	153254	147365	142190	67669.3	339260	70965.9	43492.7	67380.4	73450.1	58472.7	234273
A0A1S3XMD8	ADP-ribosylation factor 1-like 2	LOC107766761	A0A1S3XMD8;A0A1S3YNZ5;A0A1S4B871;A0A1S4CYR1	A0A1S3XMD8;A0A1S3YNZ5;A0A1S4B871;A0A1S4CYR1	LOC107766761;LOC107778016;LOC107805428;LOC107823941	ADP-ribosylation factor 1-like 2;ADP-ribosylation factor 1-like 2;ADP-ribosylation factor 1-like 2;ADP-ribosylation factor 2-like isoform X1	A0A1S3XMD8_TOBAC;A0A1S3YNZ5_TOBAC;A0A1S4B871_TOBAC;A0A1S4CYR1_TOBAC	1		124530	76146.9		67707.7			47646.9	60440.6	50875.2	62975.8	97335.4		54249.2	46454.5
A0A1S3XMD9	pyruvate decarboxylase 1-like	LOC107766552	A0A1S3XMD9;A0A1S4BTD8	A0A1S3XMD9;A0A1S4BTD8	LOC107766552;LOC107811683	pyruvate decarboxylase 1-like	A0A1S3XMD9_TOBAC;A0A1S4BTD8_TOBAC	6	40764.1	401119	432085		157943	121134	260478	227718	238994	65048.9	103133	382402	274490	272279	292115
A0A1S3XME8	60S ribosomal protein L36	LOC107766767	A0A1S3XME8	A0A1S3XME8	LOC107766767	60S ribosomal protein L36	A0A1S3XME8_TOBAC	4	1.37778e+06	949277	1.06862e+06	2.69689e+06	1299624	711556	1.24506e+06	1.55604e+06	2.72466e+06	1.36607e+06	964154	1.28615e+06	1218448	1.11678e+06	1.12192e+06
A0A1S3XMG6	probable inactive receptor kinase At5g10020	LOC107766808	A0A1S3XMG6;A0A1S4AKE8	A0A1S3XMG6;A0A1S4AKE8	LOC107766808;LOC107798672	probable inactive receptor kinase At5g10020	A0A1S3XMG6_TOBAC;A0A1S4AKE8_TOBAC	4	332804	77578.4	57555.5	341785	221413	485145	166583	173299	212452	302324	219294	175236	162485	173954	120634
A0A1S3XMH0	transmembrane protein 205-like	LOC107766700	A0A1S3XMH0;A0A1S3ZLQ6	A0A1S3XMH0;A0A1S3ZLQ6	LOC107766700;LOC107788056	transmembrane protein 205-like	A0A1S3XMH0_TOBAC;A0A1S3ZLQ6_TOBAC	1							445156				14881.9	51417		29092.6
A0A1S3XMH7	CTP synthase	LOC107766820	A0A1S3XMH7;A0A1S3XMK7;A0A1S3ZBB4	A0A1S3XMH7;A0A1S3XMK7;A0A1S3ZBB4	LOC107766820;LOC107766820;LOC107784950	CTP synthase	A0A1S3XMH7_TOBAC;A0A1S3XMK7_TOBAC;A0A1S3ZBB4_TOBAC	3		38728.6	28434		48700.2		53482.8	38468.2	25700.2		41174.9	25095.3	25480.8
A0A1S3XML8	protein VAC14 homolog isoform X1	LOC107766851	A0A1S3XML8;A0A1S3XMQ1;A0A1S4DE41;A0A1S4DED8	A0A1S3XML8;A0A1S3XMQ1;A0A1S4DE41;A0A1S4DED8	LOC107766851;LOC107766851;LOC107828848;LOC107828848	protein VAC14 homolog isoform X1;protein VAC14 homolog isoform X2;protein VAC14 homolog isoform X2;protein VAC14 homolog isoform X1	A0A1S3XML8_TOBAC;A0A1S3XMQ1_TOBAC;A0A1S4DE41_TOBAC;A0A1S4DED8_TOBAC	1				6720.7			9599.14	9935.29
A0A1S3XMM0	ATP-dependent Clp protease proteolytic subunit	LOC107766615	A0A1S3XMM0	A0A1S3XMM0	LOC107766615	ATP-dependent Clp protease proteolytic subunit	A0A1S3XMM0_TOBAC	4	462851	145779	138253	15961.3	135480	96996.6	90870.1	59163.9	126101	147121	252674	153465	167015	120449	321533
A0A1S3XMT7	"4-hydroxy-tetrahydrodipicolinate reductase 1, chloroplastic-like	LOC107766908	A0A1S3XMT7;A0A1S4BZ69	A0A1S3XMT7;A0A1S4BZ69	LOC107766908;LOC107813436	"4-hydroxy-tetrahydrodipicolinate reductase 1, chloroplastic-like;4-hydroxy-tetrahydrodipicolinate reductase 1, chloroplastic-like"	A0A1S3XMT7_TOBAC;A0A1S4BZ69_TOBAC	8	309465	200688	160100		136667	113681	117690	173577	160764	119225	114117	108553	139425	77424	90979.5
A0A1S3XMU0	"oxygen-dependent coproporphyrinogen-III oxidase, chloroplastic-like"	LOC107766888	A0A1S3XMU0	A0A1S3XMU0	LOC107766888	"oxygen-dependent coproporphyrinogen-III oxidase, chloroplastic-like"	A0A1S3XMU0_TOBAC	5	132381	145654		369564	268316		174409	247897	343375	424057	386165	136601	198146	244587	254366
A0A1S3XMU7	UDP-D-apiose/UDP-D-xylose synthase 2-like	LOC107766884	A0A1S3XMU7;A0A1S3YEW7	A0A1S3XMU7;A0A1S3YEW7	LOC107766884;LOC107775473	UDP-D-apiose/UDP-D-xylose synthase 2-like	A0A1S3XMU7_TOBAC;A0A1S3YEW7_TOBAC	1	145914	37970.2			105061	72894.5	71225.8	84629.8	101362	92211.4	54830.9	86659.2	67288.8	81630.7	86041.9
A0A1S3XMV0	eukaryotic translation initiation factor 2 subunit gamma-like	LOC107766896	A0A1S3XMV0;A0A1S3XYL4;A0A1S4D4H2	A0A1S3XMV0;A0A1S3XYL4;A0A1S4D4H2	LOC107766896;LOC107770261;LOC107825776	eukaryotic translation initiation factor 2 subunit gamma-like	A0A1S3XMV0_TOBAC;A0A1S3XYL4_TOBAC;A0A1S4D4H2_TOBAC	2					173911			36978.5			133326	29564.5		135296	39503.7
A0A1S3XMV3	12-oxophytodienoate reductase 1-like	LOC107766920	A0A1S3XMV3	A0A1S3XMV3	LOC107766920	12-oxophytodienoate reductase 1-like	A0A1S3XMV3_TOBAC	1		172152	126663		44602.8		57046.8	37892.1	56650.6	43891.8				33390.2	35161.9
A0A1S3XMX0	peroxisomal membrane protein PEX14-like isoform X1	LOC107766911	A0A1S3XMX0;A0A1S3XMZ2;A0A1S3XNR5;A0A1S3YRJ9;A0A1S4A2K5;A0A1S4A2W6;A0A1S4CGV8	A0A1S3XMX0;A0A1S3XMZ2;A0A1S3XNR5;A0A1S3YRJ9;A0A1S4A2K5;A0A1S4A2W6;A0A1S4CGV8	LOC107766911;LOC107766911;LOC107766911;LOC107779015;LOC107793145;LOC107793145;LOC107818872	peroxisomal membrane protein PEX14-like isoform X1;peroxisomal membrane protein PEX14-like isoform X3;peroxisomal membrane protein PEX14-like isoform X2;peroxisomal membrane protein PEX14-like isoform X1;peroxisomal membrane protein PEX14-like isoform X2;peroxisomal membrane protein PEX14-like isoform X1;peroxisomal membrane protein PEX14-like	A0A1S3XMX0_TOBAC;A0A1S3XMZ2_TOBAC;A0A1S3XNR5_TOBAC;A0A1S3YRJ9_TOBAC;A0A1S4A2K5_TOBAC;A0A1S4A2W6_TOBAC;A0A1S4CGV8_TOBAC	2	585451			512589	172582	480477	229799	228274	212955	302053	133198	131142	301389	177601	223736
A0A1S3XMX2	aspartic proteinase A1-like isoform X1	LOC107766898	A0A1S3XMX2;A0A1S3XN70	A0A1S3XMX2;A0A1S3XN70	LOC107766898	aspartic proteinase A1-like isoform X1;aspartic proteinase A1-like isoform X2	A0A1S3XMX2_TOBAC;A0A1S3XN70_TOBAC	4	145647	111542	89129.7	192378	241437	126272	133253	85491	38530.6	65312.9	108951	105311	66053.7	101215	106924
A0A1S3XMY7	GDSL esterase/lipase 2-like	LOC107766907	A0A1S3XMY7	A0A1S3XMY7	LOC107766907	GDSL esterase/lipase 2-like	A0A1S3XMY7_TOBAC	1	178468	53736.8			109697			76008.3	144968	201080	93572.3	124336	85246.6	70989.2	87490.9
A0A1S3XMZ6	uncharacterized protein LOC107766930	LOC107766930	A0A1S3XMZ6;A0A1S4ACV3	A0A1S3XMZ6;A0A1S4ACV3	LOC107766930;LOC107796244	uncharacterized protein LOC107766930;uncharacterized protein LOC107796244	A0A1S3XMZ6_TOBAC;A0A1S4ACV3_TOBAC	1					48150.1	137574	40354			52572.5			29165	33451.4	26835.3
A0A1S3XN01	kirola-like	LOC107766931	A0A1S3XN01	A0A1S3XN01	LOC107766931	kirola-like	A0A1S3XN01_TOBAC	4		332781	346860	206633	365705	591792	155764	200340	252274	216228	215979	273064	252923	205947	263470
A0A1S3XN07	elongation factor 1-gamma 2-like isoform X1	LOC107766924	A0A1S3XN07;A0A1S3XNA5	A0A1S3XN07;A0A1S3XNA5	LOC107766924	elongation factor 1-gamma 2-like isoform X1;elongation factor 1-gamma 2-like isoform X2	A0A1S3XN07_TOBAC;A0A1S3XNA5_TOBAC	3		660045	620960	362651	494821	270554	476462	607254	879622	338237	428709	804382	508516	512927	474505
A0A1S3XN13	Glutamate dehydrogenase	LOC107766961	A0A1S3XN13	A0A1S3XN13	LOC107766961	Glutamate dehydrogenase	A0A1S3XN13_TOBAC	3	214678	396415	423232	216636	187322		224437	195756	446385	143028	156038	198704	183933	288409	271096
A0A1S3XN14	Peroxidase	LOC107766849	A0A1S3XN14	A0A1S3XN14	LOC107766849	Peroxidase	A0A1S3XN14_TOBAC	4	59453.9	63055.7	146963	108570	126628	48700.9	55211.9	74792.9	69669.5	81346.5	354110	492323	184422	68845.6	84869.8
A0A1S3XN18	UDP-glycosyltransferase 91A1-like	LOC107766966	A0A1S3XN18	A0A1S3XN18	LOC107766966	UDP-glycosyltransferase 91A1-like	A0A1S3XN18_TOBAC	3	28725.9			76840.5	284528	380104	320645	161138	209853	141549	87759.1	229722	163947	190673	204996
A0A1S3XN26	uncharacterized protein LOC107766948	LOC107766948	A0A1S3XN26	A0A1S3XN26	LOC107766948	uncharacterized protein LOC107766948	A0A1S3XN26_TOBAC	3		34881	22201.2		23548.3		19452.8	12423.9	20422.5	8111.08	17454.6	43254.5	17663.1	15944.6	15097.2
A0A1S3XN28	DNA-directed RNA polymerases II and IV subunit 5A-like	LOC107766974	A0A1S3XN28;A0A1S4BPA4	A0A1S3XN28;A0A1S4BPA4	LOC107766974;LOC107810407	DNA-directed RNA polymerases II and IV subunit 5A-like	A0A1S3XN28_TOBAC;A0A1S4BPA4_TOBAC	2	260509		232754	351543	163516	160235	258605	298610	234523	164910	236990	516236	289399	280291	281005
A0A1S3XN75	protein trichome birefringence-like 41	LOC107766780	A0A1S3XN75;A0A1S3ZU20;A0A1S4C7I6;A0A1S4D183;A0A1S4D1B4	A0A1S3XN75;A0A1S3ZU20;A0A1S4C7I6;A0A1S4D183;A0A1S4D1B4	LOC107766780;LOC107790501;LOC107816057;LOC107824888;LOC107824888	protein trichome birefringence-like 41;protein trichome birefringence-like 41;protein trichome birefringence-like 41;protein trichome birefringence-like 41 isoform X2;protein trichome birefringence-like 41 isoform X1	A0A1S3XN75_TOBAC;A0A1S3ZU20_TOBAC;A0A1S4C7I6_TOBAC;A0A1S4D183_TOBAC;A0A1S4D1B4_TOBAC	1		171122	100861		106326			12268.1	17484.5		73673.9	62139.7	34814.9	34907.1	24416.2
A0A1S3XN96	lipid transfer-like protein VAS	LOC107766798	A0A1S3XN96;A0A1S4DKS4	A0A1S3XN96;A0A1S4DKS4	LOC107766798;LOC107830839	lipid transfer-like protein VAS	A0A1S3XN96_TOBAC;A0A1S4DKS4_TOBAC	4	1.0107e+06	33502.3	8980.99	431824	19559.9	417712	117715	111421		187131	95164.7		124120	96721.7	88667
A0A1S3XNA9	uncharacterized protein LOC107767031	LOC107767031	A0A1S3XNA9	A0A1S3XNA9	LOC107767031	uncharacterized protein LOC107767031	A0A1S3XNA9_TOBAC	5		220301	231832	158733	132060	177873	134727	103976	322078	63760	152232	142046	117768	202441	100738
A0A1S3XNB7	aquaporin TIP4-1-like	LOC107767070	A0A1S3XNB7;Q9XG70	A0A1S3XNB7;Q9XG70	LOC107767070;TIPa	aquaporin TIP4-1-like;Aquaglyceroporin (Tonoplast intrinsic protein (Tipa))	A0A1S3XNB7_TOBAC;Q9XG70_TOBAC	1		93146.9	75592.3				127920			68671.1		252761	131065
A0A1S3XNE3	AT-hook motif nuclear-localized protein 23-like	LOC107767044	A0A1S3XNE3;A0A1S3YPU6;A0A1S3ZFK5;A0A1S4C185	A0A1S3XNE3;A0A1S3YPU6;A0A1S3ZFK5;A0A1S4C185	LOC107767044;LOC107778487;LOC107786133;LOC107814102	AT-hook motif nuclear-localized protein 23-like;AT-hook motif nuclear-localized protein 23-like;AT-hook motif nuclear-localized protein;AT-hook motif nuclear-localized protein 23-like	A0A1S3XNE3_TOBAC;A0A1S3YPU6_TOBAC;A0A1S3ZFK5_TOBAC;A0A1S4C185_TOBAC	1		202451	258882		124171			266175	295695		174001	185850	146751	147770	168016
A0A1S3XNF3	Ribonucloprotein	LOC107766976	A0A1S3XNF3;A0A1S3Z0Q9;A0A1S3ZSY6	A0A1S3XNF3;A0A1S3Z0Q9;A0A1S3ZSY6	LOC107766976;LOC107781801;LOC107790134	Ribonucloprotein;Ribonucloprotein;H/ACA ribonucleoprotein complex subunit 2-like protein	A0A1S3XNF3_TOBAC;A0A1S3Z0Q9_TOBAC;A0A1S3ZSY6_TOBAC	2	75698.3	24289.7	96015.3	213386	71643.8	222627	173005	177273	110860		54796.1	92265.1	89859.2		150367
A0A1S3XNF5	"mechanosensitive ion channel protein 1, mitochondrial-like"	LOC107766854	A0A1S3XNF5	A0A1S3XNF5	LOC107766854	"mechanosensitive ion channel protein 1, mitochondrial-like"	A0A1S3XNF5_TOBAC	1				154332	77161.9	98014.4	30451.5	44511.9		49195.4		40069.2	53862.4		48118.9
A0A1S3XNF9	calcium-dependent protein kinase SK5-like	LOC107766827	A0A1S3XNF9	A0A1S3XNF9	LOC107766827	calcium-dependent protein kinase SK5-like	A0A1S3XNF9_TOBAC	4	255579	125238	136147	354959	271725	196022	119419	130046	175306	207601	108099	178007	116204	122552	136776
A0A1S3XNH9	probable aldo-keto reductase 2 isoform X1	LOC107767026	A0A1S3XNH9	A0A1S3XNH9	LOC107767026	probable aldo-keto reductase 2 isoform X1	A0A1S3XNH9_TOBAC	15	592353	474461	537025	475113	463682	431953	579516	595532	1.02948e+06	510483	557971	608799	546421	608106	581946
A0A1S3XNJ7	beta-galactosidase 17-like	LOC107767083	A0A1S3XNJ7	A0A1S3XNJ7	LOC107767083	beta-galactosidase 17-like	A0A1S3XNJ7_TOBAC	1		58005.2		19743.9	23826.4	37416.1	18502.6							8686.2	14237.6
A0A1S3XNK1	uncharacterized protein LOC107767090	LOC107767090	A0A1S3XNK1;A0A1S4DP61	A0A1S3XNK1;A0A1S4DP61	LOC107767090;LOC107831931	uncharacterized protein LOC107767090;uncharacterized protein LOC107831931	A0A1S3XNK1_TOBAC;A0A1S4DP61_TOBAC	4		623274	129574	479084	116485	85779.1	238437	195641	162213	115662	119491	176758	175550	117210	113005
A0A1S3XNK6	uncharacterized protein LOC107767108	LOC107767108	A0A1S3XNK6;A0A1S4DAN7;A0A1S4DBC4	A0A1S3XNK6;A0A1S4DAN7;A0A1S4DBC4	LOC107767108;LOC107827818;LOC107827818	uncharacterized protein LOC107767108;uncharacterized protein LOC107827818 isoform X2;uncharacterized protein LOC107827818 isoform X1	A0A1S3XNK6_TOBAC;A0A1S4DAN7_TOBAC;A0A1S4DBC4_TOBAC	3	116190	45978.6			54507		83869.1	9536.74	84616.3	48183.9	31675.3	64712.7		68465.2	45268
A0A1S3XNK7	aldo-keto reductase family 4 member C10-like isoform X1	LOC107767146	A0A1S3XNK7	A0A1S3XNK7	LOC107767146	aldo-keto reductase family 4 member C10-like isoform X1	A0A1S3XNK7_TOBAC	10	491322	580611	644324	363801	323512	314551	361805	369157	455275	245604	240862	393708	381155	371466	363413
A0A1S3XNP2	mannose-1-phosphate guanyltransferase alpha-like isoform X1	LOC107767184	A0A1S3XNP2;A0A1S3XNS9;A0A1S3XPL0;A0A1S3XPN4;A0A1S3XPV1;A0A1S3XQE1	A0A1S3XNP2;A0A1S3XNS9;A0A1S3XPL0;A0A1S3XPN4;A0A1S3XPV1;A0A1S3XQE1	LOC107767184;LOC107767184;LOC107767184;LOC107767406;LOC107767406;LOC107767406	mannose-1-phosphate guanyltransferase alpha-like isoform X1;mannose-1-phosphate guanyltransferase alpha-like isoform X2;mannose-1-phosphate guanyltransferase alpha-like isoform X3;mannose-1-phosphate guanyltransferase alpha-like isoform X2;mannose-1-phosphate guanyltransferase alpha-like isoform X3;mannose-1-phosphate guanyltransferase alpha-like isoform X1	A0A1S3XNP2_TOBAC;A0A1S3XNS9_TOBAC;A0A1S3XPL0_TOBAC;A0A1S3XPN4_TOBAC;A0A1S3XPV1_TOBAC;A0A1S3XQE1_TOBAC	2	37483.3	61841.4	60217.3	83488.7	20424.8		206888	52177.3	52529.4	41239.4		70452.2	41566.8	51921.2	97114.2
A0A1S3XNQ2	uncharacterized protein LOC107767192 isoform X2	LOC107767192	A0A1S3XNQ2;A0A1S3XNU0;A0A1S3XP04;A0A1S4AVF8;A0A1S4AVQ6;A0A1S4D7A6	A0A1S3XNQ2;A0A1S3XNU0;A0A1S3XP04;A0A1S4AVF8;A0A1S4AVQ6;A0A1S4D7A6	LOC107767192;LOC107767192;LOC107767192;LOC107801785;LOC107801785;LOC107826683	uncharacterized protein LOC107767192 isoform X2;uncharacterized protein LOC107767192 isoform X3;uncharacterized protein LOC107767192 isoform X1;uncharacterized protein LOC107801785 isoform X1;DNA ligase 1-like isoform X2;DNA ligase 1-like	A0A1S3XNQ2_TOBAC;A0A1S3XNU0_TOBAC;A0A1S3XP04_TOBAC;A0A1S4AVF8_TOBAC;A0A1S4AVQ6_TOBAC;A0A1S4D7A6_TOBAC	3	244949				143403	169554	98171.1	132538		113026	65270.6			151252	65740.7
A0A1S3XNR7	Glutathione peroxidase	LOC107767209	A0A1S3XNR7;A0A1S3ZAT0;Q9FXS3	A0A1S3XNR7;A0A1S3ZAT0;Q9FXS3	LOC107767209;LOC107784785;	Glutathione peroxidase;Glutathione peroxidase;Probable phospholipid hydroperoxide glutathione peroxidase	A0A1S3XNR7_TOBAC;A0A1S3ZAT0_TOBAC;GPX4_TOBAC	10	4.49766e+06	1.04954e+06	1.2349e+06	2.39097e+06	935092	3.70311e+06	1757815	1.76611e+06	2245342	2494128	1.85359e+06	893169	1782586	1.59144e+06	1.65083e+06
A0A1S3XNS7	E3 ubiquitin-protein ligase UPL3	LOC107767217	A0A1S3XNS7	A0A1S3XNS7	LOC107767217	E3 ubiquitin-protein ligase UPL3	A0A1S3XNS7_TOBAC	9		45615.7	43397.9	68076.8	82705.4	54356.2	59903.2	40625.6	65446.5	102614	73363.5	69774.4	53329.5	64547.5	52891.7
A0A1S3XNW2	coiled-coil domain-containing protein 18-like isoform X2	LOC107767246	A0A1S3XNW2;A0A1S3XP60	A0A1S3XNW2;A0A1S3XP60	LOC107767246	coiled-coil domain-containing protein 18-like isoform X2;coiled-coil domain-containing protein 18-like isoform X1	A0A1S3XNW2_TOBAC;A0A1S3XP60_TOBAC	9	32619			78037.4	60007.2	139435	79952.2	58665.4	811691	133138	83537	62253.4	82886.9	72657	70179.3
A0A1S3XNX3	"tyrosine--tRNA ligase 1, cytoplasmic-like	LOC107767155	A0A1S3XNX3;A0A1S3YDC5;P93363	A0A1S3XNX3;A0A1S3YDC5;P93363	LOC107767155;LOC107774859;TyRS	"tyrosine--tRNA ligase 1, cytoplasmic-like;tyrosine--tRNA ligase 1, cytoplasmic-like;Tyrosyl-tRNA synthetase"	A0A1S3XNX3_TOBAC;A0A1S3YDC5_TOBAC;P93363_TOBAC	2	226547			158147		186995	137779	80676.8		208217		68665.8	91188.9	109697	66608
A0A1S3XNX6	putative ripening-related protein 2	LOC107767211	A0A1S3XNX6	A0A1S3XNX6	LOC107767211	putative ripening-related protein 2	A0A1S3XNX6_TOBAC	1	223675	376388	286203	988160	418795	1.17784e+06	543630	491189	497764	967837	251860	704725	541351	622263	547132
A0A1S3XP24	importin subunit beta-1-like	LOC107767272	A0A1S3XP24	A0A1S3XP24	LOC107767272	importin subunit beta-1-like	A0A1S3XP24_TOBAC	12	1007917	280445	284076	671779	370320	480201	367407	369819	484259	508032	165491	326155	392499	385748	352700
A0A1S3XP28	RNA-binding protein 25-like isoform X1	LOC107767286	A0A1S3XP28;A0A1S3XP40;A0A1S3XPB9	A0A1S3XP28;A0A1S3XP40;A0A1S3XPB9	LOC107767286	RNA-binding protein 25-like isoform X1;RNA-binding protein 25-like isoform X3;RNA-binding protein 25-like isoform X2	A0A1S3XP28_TOBAC;A0A1S3XP40_TOBAC;A0A1S3XPB9_TOBAC	3	4807.93				15663.9		2192.08			48245.2	39303.5	21541.5	29496.7		33186
A0A1S3XP66	AT-hook motif nuclear-localized protein 10-like	LOC107767043	A0A1S3XP66;A0A1S4BVC5	A0A1S3XP66;A0A1S4BVC5	LOC107767043;LOC107812242	AT-hook motif nuclear-localized protein 10-like	A0A1S3XP66_TOBAC;A0A1S4BVC5_TOBAC	2		106713	211411		23677.7		41757	43312.1				52627.4	36490.4	46564.9	52413.7
A0A1S3XP86	Peroxidase	LOC107767292	A0A1S3XP86;A0A1S4D6D1	A0A1S3XP86;A0A1S4D6D1	LOC107767292;LOC107826490	Peroxidase	A0A1S3XP86_TOBAC;A0A1S4D6D1_TOBAC	1									80547.9				407461	369668
A0A1S3XP94	thylakoid membrane protein ssl2009-like	LOC107767302	A0A1S3XP94;A0A1S4AE48	A0A1S3XP94;A0A1S4AE48	LOC107767302;LOC107796677	thylakoid membrane protein ssl2009-like	A0A1S3XP94_TOBAC;A0A1S4AE48_TOBAC	3	357223	83472.8	56444.7	275631	158315	274807	250248	177685	327816	194550	120172	212091	191391	174326	192841
A0A1S3XPC1	altered inheritance of mitochondria protein 32-like	LOC107767330	A0A1S3XPC1	A0A1S3XPC1	LOC107767330	altered inheritance of mitochondria protein 32-like	A0A1S3XPC1_TOBAC	1		168725	213537		125620		146207	146179	192111		128683	134687	167818	184577	166080
A0A1S3XPD5	uncharacterized protein LOC107767333 isoform X2	LOC107767333	A0A1S3XPD5;A0A1S3XPD8;A0A1S3XPE0;A0A1S3ZPR6;A0A1S3ZPW8;A0A1S4CJK1;A0A1S4CK68	A0A1S3XPD5;A0A1S3XPD8;A0A1S3XPE0;A0A1S3ZPR6;A0A1S3ZPW8;A0A1S4CJK1;A0A1S4CK68	LOC107767333;LOC107767333;LOC107767333;LOC107789042;LOC107789042;LOC107819772;LOC107819772	uncharacterized protein LOC107767333 isoform X2;uncharacterized protein LOC107767333 isoform X1;uncharacterized protein LOC107767333 isoform X3;uncharacterized protein LOC107789042 isoform X2;uncharacterized protein LOC107789042 isoform X1;uncharacterized protein LOC107819772 isoform X2;uncharacterized protein LOC107819772 isoform X1	A0A1S3XPD5_TOBAC;A0A1S3XPD8_TOBAC;A0A1S3XPE0_TOBAC;A0A1S3ZPR6_TOBAC;A0A1S3ZPW8_TOBAC;A0A1S4CJK1_TOBAC;A0A1S4CK68_TOBAC	1	247547	1.13056e+06	1.00658e+06	180104	233469	102283	287361	438421	723650	104471	200950	215192	162556	445813	408338
A0A1S3XPF3	probable 26S proteasome non-ATPase regulatory subunit 3	LOC107767363	A0A1S3XPF3;A0A1S4BV85	A0A1S3XPF3;A0A1S4BV85	LOC107767363;LOC107812249	probable 26S proteasome non-ATPase regulatory subunit 3	A0A1S3XPF3_TOBAC;A0A1S4BV85_TOBAC	17	795230	830058	1.02234e+06	691237	516197	461199	685859	599749	662062	458706	418914	817765	734630	606038	617621
A0A1S3XPL1	uncharacterized protein LOC107767383 isoform X1	LOC107767383	A0A1S3XPL1;A0A1S3XQA9;A0A1S3Y765;A0A1S3Y7C1;A0A1S3Y7E2;A0A1S3Y7V7;A0A1S3Y801	A0A1S3XPL1;A0A1S3XQA9;A0A1S3Y765;A0A1S3Y7C1;A0A1S3Y7E2;A0A1S3Y7V7;A0A1S3Y801	LOC107767383;LOC107767383;LOC107773147;LOC107773147;LOC107773147;LOC107773147;LOC107773147	uncharacterized protein LOC107767383 isoform X1;uncharacterized protein LOC107767383 isoform X2;uncharacterized protein LOC107773147 isoform X3;uncharacterized protein LOC107773147 isoform X2;uncharacterized protein LOC107773147 isoform X5;uncharacterized protein LOC107773147 isoform X4;uncharacterized protein LOC107773147 isoform X1	A0A1S3XPL1_TOBAC;A0A1S3XQA9_TOBAC;A0A1S3Y765_TOBAC;A0A1S3Y7C1_TOBAC;A0A1S3Y7E2_TOBAC;A0A1S3Y7V7_TOBAC;A0A1S3Y801_TOBAC	1													4052.57	6915.95
A0A1S3XPL6	bifunctional riboflavin kinase/FMN phosphatase-like	LOC107767188	A0A1S3XPL6;A0A1S3YBU4	A0A1S3XPL6;A0A1S3YBU4	LOC107767188;LOC107774534	bifunctional riboflavin kinase/FMN phosphatase-like	A0A1S3XPL6_TOBAC;A0A1S3YBU4_TOBAC	7	90127.5	218632	185862		149816	57417.2	93631.1	83517.1	134245	60739.2	136448	130022	78592.2	93092	96001.2
A0A1S3XPL8	"threonine synthase, chloroplastic-like isoform X1	LOC107767400	A0A1S3XPL8;A0A1S3XPP1;A0A1S4B2L1	A0A1S3XPL8;A0A1S3XPP1;A0A1S4B2L1	LOC107767400;LOC107767400;LOC107803812	"threonine synthase, chloroplastic-like isoform X1;threonine synthase, chloroplastic-like isoform X2;threonine synthase, chloroplastic"	A0A1S3XPL8_TOBAC;A0A1S3XPP1_TOBAC;A0A1S4B2L1_TOBAC	9	362999	193153	193752	90873.8	151136	123682	221445	187295	246538	206539	166026	217838	191323	158532	160151
A0A1S3XPL9	Eukaryotic translation initiation factor 3 subunit E	LOC107767397	A0A1S3XPL9;A0A1S4AUF0	A0A1S3XPL9;A0A1S4AUF0	LOC107767397;LOC107801330	Eukaryotic translation initiation factor 3 subunit E	A0A1S3XPL9_TOBAC;A0A1S4AUF0_TOBAC	14	458864	238544	249758	213628	333822	183247	331494	288699	432960	395634	298666	372066	317708	322915	294758
A0A1S3XPM7	protein transport protein SEC13 homolog B-like	LOC107767407	A0A1S3XPM7;A0A1S4A5B9	A0A1S3XPM7;A0A1S4A5B9	LOC107767407;LOC107793879	protein transport protein SEC13 homolog B-like	A0A1S3XPM7_TOBAC;A0A1S4A5B9_TOBAC	2		264290	224766		162191	134670	129491	120995	155235	259807	430412	556101	134831	154762	159424
A0A1S3XPN5	putative ripening-related protein 2	LOC107767210	A0A1S3XPN5	A0A1S3XPN5	LOC107767210	putative ripening-related protein 2	A0A1S3XPN5_TOBAC	2	179349			1.06824e+06		317716	245985	116718		149950		32457	84887	99698.4	57471.7
A0A1S3XPN7	subtilisin-like protease SBT1.9	LOC107767414	A0A1S3XPN7	A0A1S3XPN7	LOC107767414	subtilisin-like protease SBT1.9	A0A1S3XPN7_TOBAC	7	285221	91665	113518	284055	74530.4	247126	331537	89319.4	121428	50248	18088.1	49511.6	102636	38536.2	70340.3
A0A1S3XPR2	Guanosine nucleotide diphosphate dissociation inhibitor	LOC107767440	A0A1S3XPR2	A0A1S3XPR2	LOC107767440	Guanosine nucleotide diphosphate dissociation inhibitor	A0A1S3XPR2_TOBAC	3	156374	189369	331929	143619	278233		224788	433092	347956	91194.5	142614	443345	204742	202157	316983
A0A1S3XPR7	"shikimate kinase, chloroplastic	LOC107767446	A0A1S3XPR7;A0A1S4CGZ1;X5CTX7	A0A1S3XPR7;A0A1S4CGZ1;X5CTX7	LOC107767446;LOC107818889;SK	"shikimate kinase, chloroplastic;shikimate kinase, chloroplastic-like;Shikimate kinase"	A0A1S3XPR7_TOBAC;A0A1S4CGZ1_TOBAC;X5CTX7_TOBAC	1							82526.8
A0A1S3XPT0	replication factor C subunit 4-like	LOC107767254	A0A1S3XPT0;A0A1S3YSH5;A0A1S3Z8D0	A0A1S3XPT0;A0A1S3YSH5;A0A1S3Z8D0	LOC107767254;LOC107779141;LOC107784098	replication factor C subunit 4-like;replication factor C subunit 2-like;replication factor C subunit 2	A0A1S3XPT0_TOBAC;A0A1S3YSH5_TOBAC;A0A1S3Z8D0_TOBAC	1				108491	91268.3	189987	140547	84069.1	105154	599781		1.09635e+06	981277	115467	109172
A0A1S3XPT5	"bifunctional 3-dehydroquinate dehydratase/shikimate dehydrogenase, chloroplastic-like isoform X1	LOC107767464	A0A1S3XPT5;A0A1S3XPU5;A0A1S3XPV7;A0A1S3XQK5	A0A1S3XPT5;A0A1S3XPU5;A0A1S3XPV7;A0A1S3XQK5	LOC107767464	"bifunctional 3-dehydroquinate dehydratase/shikimate dehydrogenase, chloroplastic-like isoform X1;bifunctional 3-dehydroquinate dehydratase/shikimate dehydrogenase, chloroplastic-like isoform X4;bifunctional 3-dehydroquinate dehydratase/shikimate dehydrogenase, chloroplastic-like isoform X2;bifunctional 3-dehydroquinate dehydratase/shikimate dehydrogenase, chloroplastic-like isoform X3"	A0A1S3XPT5_TOBAC;A0A1S3XPU5_TOBAC;A0A1S3XPV7_TOBAC;A0A1S3XQK5_TOBAC	11	1.70548e+06	1.24283e+06	309573	493128	399305	647772	496793	490219	873662	579494	330838	419190	488763	469500	496394
A0A1S3XPW3	Plasma membrane ATPase	LOC107767489	A0A1S3XPW3	A0A1S3XPW3	LOC107767489	Plasma membrane ATPase	A0A1S3XPW3_TOBAC	1	119928			59533.9		71546.6	51824.6	53660.1				123796
A0A1S3XPW8	"3-oxoacyl-[acyl-carrier-protein] synthase I, chloroplastic-like"	LOC107767494	A0A1S3XPW8	A0A1S3XPW8	LOC107767494	"3-oxoacyl-[acyl-carrier-protein] synthase I, chloroplastic-like"	A0A1S3XPW8_TOBAC	1						44600.4	102635	74635.4							11832.5
A0A1S3XPX1	isoflavone reductase-like protein	LOC107767471	A0A1S3XPX1	A0A1S3XPX1	LOC107767471	isoflavone reductase-like protein	A0A1S3XPX1_TOBAC	4	386971	176929	220160		193074	774254	193860	221616	191343	130211	67057.3	207191	175279	223316	142689
A0A1S3XPY1	polyvinylalcohol dehydrogenase-like isoform X1	LOC107767497	A0A1S3XPY1;A0A1S3XPZ8;A0A1S4C4N4	A0A1S3XPY1;A0A1S3XPZ8;A0A1S4C4N4	LOC107767497;LOC107767497;LOC107815037	polyvinylalcohol dehydrogenase-like isoform X1;polyvinylalcohol dehydrogenase-like isoform X2;polyvinylalcohol dehydrogenase-like	A0A1S3XPY1_TOBAC;A0A1S3XPZ8_TOBAC;A0A1S4C4N4_TOBAC	1		269536	175193		260926	169754	105899	107248	48270	148972	236672	129912	102061	100927	103476
A0A1S3XQ01	uncharacterized protein LOC107767507	LOC107767507	A0A1S3XQ01;A0A1S4B3D6	A0A1S3XQ01;A0A1S4B3D6	LOC107767507;LOC107804126	uncharacterized protein LOC107767507;uncharacterized protein LOC107804126	A0A1S3XQ01_TOBAC;A0A1S4B3D6_TOBAC	6	163122	1.01895e+06	977678	218428	556192	168060	514882	622651	725748	223720	1.08693e+06	1.32025e+06	743161	655081	624137
A0A1S3XQ21	"superoxide dismutase [Cu-Zn], chloroplastic-like	LOC107767528	A0A1S3XQ21;A0A1S4BCV5	A0A1S3XQ21;A0A1S4BCV5	LOC107767528;LOC107806960	"superoxide dismutase [Cu-Zn], chloroplastic-like;superoxide dismutase [Cu-Zn], chloroplastic"	A0A1S3XQ21_TOBAC;A0A1S4BCV5_TOBAC	9	2.41498e+06	422786	478267	1.26249e+06	1.13156e+06	2.67055e+06	671746	1.19272e+06	898631	2137098	1.66954e+06	810487	1.11848e+06	1.10141e+06	1.18091e+06
A0A1S3XQ22	putidaredoxin-like	LOC107767508	A0A1S3XQ22;A0A1S4BUV2	A0A1S3XQ22;A0A1S4BUV2	LOC107767508;LOC107812133	putidaredoxin-like	A0A1S3XQ22_TOBAC;A0A1S4BUV2_TOBAC	2		173109	143790	180673	163540	326843	107055	103291	93318.7	326164	295865	132625	107614	179533	157659
A0A1S3XQ23	developmentally-regulated G-protein 3	LOC107767305	A0A1S3XQ23;A0A1S4ACV6	A0A1S3XQ23;A0A1S4ACV6	LOC107767305;LOC107796147	developmentally-regulated G-protein 3;developmentally-regulated G-protein 3-like	A0A1S3XQ23_TOBAC;A0A1S4ACV6_TOBAC	2		122078	106316			93336.7	141985	100293	119347	86476.9		111519	104394	89016.4	91647.6
A0A1S3XQ27	uncharacterized protein LOC107767512	LOC107767512	A0A1S3XQ27;A0A1S4CA92	A0A1S3XQ27;A0A1S4CA92	LOC107767512;LOC107816823	uncharacterized protein LOC107767512;uncharacterized protein LOC107816823	A0A1S3XQ27_TOBAC;A0A1S4CA92_TOBAC	3					46911		45317.8	46746.8	39614.1	48442.7		103517	50750.2	51580.9	46519.7
A0A1S3XQ54	DEAD-box ATP-dependent RNA helicase 56 isoform X1	LOC107767550	A0A1S3XQ54;A0A1S3Y0E6;A0A1S4APK5;A0A1S4C023	A0A1S3XQ54;A0A1S3Y0E6;A0A1S4APK5;A0A1S4C023	LOC107767550;LOC107770853;LOC107800056;LOC107813637	DEAD-box ATP-dependent RNA helicase 56 isoform X1;DEAD-box ATP-dependent RNA helicase 56-like;DEAD-box ATP-dependent RNA helicase 56-like;DEAD-box ATP-dependent RNA helicase 56-like isoform X1	A0A1S3XQ54_TOBAC;A0A1S3Y0E6_TOBAC;A0A1S4APK5_TOBAC;A0A1S4C023_TOBAC	7	165820	851147	724638	402230	1.06765e+06	270636	452610	458319	632646	444004	1.2407e+06	977280	560166	600191	571861
A0A1S3XQ77	Phytochrome	LOC107767359	A0A1S3XQ77;A0A1S3YRG4;A0A3G1CIK9;P29130	A0A1S3XQ77;A0A1S3YRG4;A0A3G1CIK9;P29130	LOC107767359;LOC107778992;;PHYB	Phytochrome;Phytochrome;Phytochrome;Phytochrome B	A0A1S3XQ77_TOBAC;A0A1S3YRG4_TOBAC;A0A3G1CIK9_TOBAC;PHYB_TOBAC	1								12993.4	11729.5	9871.64		10800.9	8980.6
A0A1S3XQ86	beta-xylosidase/alpha-L-arabinofuranosidase 2-like	LOC107767521	A0A1S3XQ86	A0A1S3XQ86	LOC107767521	beta-xylosidase/alpha-L-arabinofuranosidase 2-like	A0A1S3XQ86_TOBAC	2	48950.8	354732	317429		127848	34918.3	113974	150122	310780	111938	131429	139037	161475	142732	125373
A0A1S3XQ98	RNA polymerase II transcriptional coactivator KELP-like	LOC107767591	A0A1S3XQ98	A0A1S3XQ98	LOC107767591	RNA polymerase II transcriptional coactivator KELP-like	A0A1S3XQ98_TOBAC	1	137302	197172	97050.5	253635	122805			133681	187052	325390	319948	182277	125001	130896	153299
A0A1S3XQ99	"CBS domain-containing protein CBSX3, mitochondrial-like"	LOC107767529	A0A1S3XQ99	A0A1S3XQ99	LOC107767529	"CBS domain-containing protein CBSX3, mitochondrial-like"	A0A1S3XQ99_TOBAC	12	279882	194861	282058	288351	109926	204734	262284	196446	209568	133738	100876	193921	186146	171226	172992
A0A1S3XQA4	Coatomer subunit delta	LOC107767589	A0A1S3XQA4	A0A1S3XQA4	LOC107767589	Coatomer subunit delta	A0A1S3XQA4_TOBAC	11	68617.2	409780	366819	148500	353114	75662.6	202220	202735	148761	111123	555471	464511	191430	207944	209683
A0A1S3XQB7	Peroxidase	LOC107767390	A0A1S3XQB7	A0A1S3XQB7	LOC107767390	Peroxidase	A0A1S3XQB7_TOBAC	15	15405703	28969878	30123508	15025102	38106808	19548194	18613850	24746014	51523248	17427746	23896102	20365646	24179912	22255250	23360350
A0A1S3XQB8	protein HASTY 1-like isoform X3	LOC107767613	A0A1S3XQB8;A0A1S3XQC5;A0A1S4DI22	A0A1S3XQB8;A0A1S3XQC5;A0A1S4DI22	LOC107767613;LOC107767613;LOC107830040	protein HASTY 1-like isoform X3;protein HASTY 1-like isoform X1;protein HASTY 1-like isoform X1	A0A1S3XQB8_TOBAC;A0A1S3XQC5_TOBAC;A0A1S4DI22_TOBAC	1					57429.2		38526.8				23935.8	37789.5			24534.4
A0A1S3XQD6	Style cell-cycle inhibitor 1-B	SCI1B	A0A1S3XQD6;A0A1S4AX27	A0A1S3XQD6;A0A1S4AX27	SCI1B;SCI1A	Style cell-cycle inhibitor 1-B;Style cell-cycle inhibitor 1-A	SCI1B_TOBAC;SCI1A_TOBAC	1					48627.4						57184.2	22168.9	7460.1	8852.36
A0A1S3XQE4	"allene oxide cyclase 4, chloroplastic-like"	LOC107767576	A0A1S3XQE4	A0A1S3XQE4	LOC107767576	"allene oxide cyclase 4, chloroplastic-like"	A0A1S3XQE4_TOBAC	1		2.76711e+06	2.55798e+06	103848	1.58087e+06		132763	548284	742452	250951	848927	2.30139e+06	565314	779280	667251
A0A1S3XQF4	"ATP synthase subunit d, mitochondrial"	LOC107767566	A0A1S3XQF4	A0A1S3XQF4	LOC107767566	"ATP synthase subunit d, mitochondrial"	A0A1S3XQF4_TOBAC	18	9729534	1.12435e+06	1.28295e+06	5.72975e+06	1.46053e+06	9061375	3.78477e+06	3210441	2.66623e+06	4.72287e+06	1.54827e+06	1.82484e+06	3249407	2806341	2922639
A0A1S3XQH6	Purple acid phosphatase	LOC107767436	A0A1S3XQH6;Q84KZ1	A0A1S3XQH6;Q84KZ1	LOC107767436;PAP	Purple acid phosphatase	A0A1S3XQH6_TOBAC;Q84KZ1_TOBAC	2		430550	528063								23553.7
A0A1S3XQI4	60S ribosomal protein L3-2	LOC107767586	A0A1S3XQI4;A0A1S3XU76;Q6TKQ9	A0A1S3XQI4;A0A1S3XU76;Q6TKQ9	LOC107767586;LOC107768788;RPL3B	60S ribosomal protein L3-2;60S ribosomal protein L3-2-like;Ribosomal protein L3B	A0A1S3XQI4_TOBAC;A0A1S3XU76_TOBAC;Q6TKQ9_TOBAC	5	102362	145806	138824	163366	114135	163716	176654	143756	299096	80694.4	135766	294044	178337	164353	270807
A0A1S3XQI6	Prohibitin	LOC107767447	A0A1S3XQI6;A0A1S4AG05	A0A1S3XQI6;A0A1S4AG05	LOC107767447;LOC107797276	Prohibitin	A0A1S3XQI6_TOBAC;A0A1S4AG05_TOBAC	4	178418	46642.2	34816.1	215886	141810	82960.9	187430	133778	102878	85974.3	73759.7	217958	145396	139791	127271
A0A1S3XQI7	"aspartate--tRNA ligase 2, cytoplasmic-like"	LOC107767661	A0A1S3XQI7	A0A1S3XQI7	LOC107767661	"aspartate--tRNA ligase 2, cytoplasmic-like"	A0A1S3XQI7_TOBAC	2	206855	295842	310828	152604	151557	174231	211090	178609	213619	304609	127550	334185	202513	178365	165709
A0A1S3XQJ3	translation initiation factor eIF-2B subunit epsilon-like	LOC107767614	A0A1S3XQJ3	A0A1S3XQJ3	LOC107767614	translation initiation factor eIF-2B subunit epsilon-like	A0A1S3XQJ3_TOBAC	5		210289	146006			225559	57849.1	163528	106576	19769.1	17264.6	101678	63237.5	17303.5	67975
A0A1S3XQN2	GDSL esterase/lipase At5g03610-like	LOC107767692	A0A1S3XQN2	A0A1S3XQN2	LOC107767692	GDSL esterase/lipase At5g03610-like	A0A1S3XQN2_TOBAC	12	660446	375501	380230	1.13276e+06	396456	442943	407203	376214	658307	408227	363788	355689	426401	399731	383134
A0A1S3XQQ3	uncharacterized protein LOC107767707 isoform X2	LOC107767707	A0A1S3XQQ3;A0A1S3XQX2	A0A1S3XQQ3;A0A1S3XQX2	LOC107767707	uncharacterized protein LOC107767707 isoform X2;uncharacterized protein LOC107767707 isoform X1	A0A1S3XQQ3_TOBAC;A0A1S3XQX2_TOBAC	2				558590	15333.4			22827.4	19985.5		53573.3			81061	64835.8
A0A1S3XQR5	Fructose-bisphosphate aldolase	LOC107767727	A0A1S3XQR5	A0A1S3XQR5	LOC107767727	Fructose-bisphosphate aldolase	A0A1S3XQR5_TOBAC	1	1.56337e+06		1.54247e+06	1.24439e+06	742357	2.0758e+06	1.58844e+06	1.24923e+06	1.52756e+06	973479	853587	1.29569e+06	1.36255e+06	1.26578e+06	1226691
A0A1S3XQS1	lamin-like protein	LOC107767666	A0A1S3XQS1;A0A1S4AE39	A0A1S3XQS1;A0A1S4AE39	LOC107767666;LOC107796663	lamin-like protein	A0A1S3XQS1_TOBAC;A0A1S4AE39_TOBAC	1
A0A1S3XQS5	nuclear pore complex protein NUP98A-like	LOC107767733	A0A1S3XQS5	A0A1S3XQS5	LOC107767733	nuclear pore complex protein NUP98A-like	A0A1S3XQS5_TOBAC	6	845827	345194	222503	206833	138276	361225	160885	132071	259416	190535	151753	93477.6	188701	335595	121549
A0A1S3XQT1	"thiamine biosynthetic bifunctional enzyme TH1, chloroplastic-like isoform X1	LOC107767671	A0A1S3XQT1;A0A1S3XQV7	A0A1S3XQT1;A0A1S3XQV7	LOC107767671	"thiamine biosynthetic bifunctional enzyme TH1, chloroplastic-like isoform X1;thiamine biosynthetic bifunctional enzyme TH1, chloroplastic-like isoform X2"	A0A1S3XQT1_TOBAC;A0A1S3XQV7_TOBAC	1					33397.2						39599.1	38195.8
A0A1S3XQT4	protein RAE1-like	LOC107767524	A0A1S3XQT4;A0A1S4D4K7	A0A1S3XQT4;A0A1S4D4K7	LOC107767524;LOC107825929	protein RAE1-like	A0A1S3XQT4_TOBAC;A0A1S4D4K7_TOBAC	5		93733.5	85622.5		166261		13434.6	60877.1		342929	324628	211507	233189	57711.4	61326.4
A0A1S3XQU9	Pectin acetylesterase	LOC107767541	A0A1S3XQU9	A0A1S3XQU9	LOC107767541	Pectin acetylesterase	A0A1S3XQU9_TOBAC	19	1.74363e+06	8.23275e+06	9377774	1.80486e+06	2542939	1.27477e+06	3292815	4.50502e+06	6681123	709515	4604601	5942393	4477969	3.8479e+06	4060174
A0A1S3XQX9	leucine-rich repeat extensin-like protein 4	LOC107767780	A0A1S3XQX9	A0A1S3XQX9	LOC107767780	leucine-rich repeat extensin-like protein 4	A0A1S3XQX9_TOBAC	5	314840	140781	129468	252332	368293	73200.1	64795.5	94279.4	158649	138746	113603	165774	134061	120804	99182.4
A0A1S3XR26	"ATP synthase subunit delta', mitochondrial-like"	LOC107767598	A0A1S3XR26	A0A1S3XR26	LOC107767598	"ATP synthase subunit delta', mitochondrial-like"	A0A1S3XR26_TOBAC	3	1.50709e+06	435475	561335	2.0729e+06	335908	1.32134e+06	830400	799683	613565	757188	287277	319515	777443	481124	729281
A0A1S3XR71	Carbonic anhydrase	LOC107767796	A0A1S3XR71	A0A1S3XR71	LOC107767796	Carbonic anhydrase	A0A1S3XR71_TOBAC	5	40882.7	315202	386707		167199	200558	125495	183137	237236	62505.2	104041	214132	164186	123985	309100
A0A1S3XRA5	4-coumarate--CoA ligase 2-like	LOC107767884	A0A1S3XRA5	A0A1S3XRA5	LOC107767884	4-coumarate--CoA ligase 2-like	A0A1S3XRA5_TOBAC	4	209644	174905	159083	164694	132353	78797.3	90370.8	38124	309388	219579	145802	169401	142752	176365	47212.3
A0A1S3XRC6	protein MRG1-like	LOC107767843	A0A1S3XRC6;A0A1S4AMR2;A0A1S4AMX7;A0A1S4AN24;A0A1S4ANI6	A0A1S3XRC6;A0A1S4AMR2;A0A1S4AMX7;A0A1S4AN24;A0A1S4ANI6	LOC107767843;LOC107799421;LOC107799421;LOC107799421;LOC107799421	protein MRG1-like;protein MRG1 isoform X3;protein MRG1 isoform X2;protein MRG1 isoform X1;protein MRG1 isoform X4	A0A1S3XRC6_TOBAC;A0A1S4AMR2_TOBAC;A0A1S4AMX7_TOBAC;A0A1S4AN24_TOBAC;A0A1S4ANI6_TOBAC	3	100274	33376.2		144228	95555.2	158164	125102	76339.8	83062.9	91699.2	54160.5	67442	86494.2	86280.9	61374.3
A0A1S3XRE3	premnaspirodiene oxygenase-like	LOC107767919	A0A1S3XRE3;A0A1S4DC67	A0A1S3XRE3;A0A1S4DC67	LOC107767919;LOC107828073	premnaspirodiene oxygenase-like	A0A1S3XRE3_TOBAC;A0A1S4DC67_TOBAC	1					182316		159363					105017	325148	1.10782e+06	271239
A0A1S3XRG7	Glycosyltransferase	LOC107767710	A0A1S3XRG7	A0A1S3XRG7	LOC107767710	Glycosyltransferase	A0A1S3XRG7_TOBAC	4		756998			35357.4		123175	64064.2	92623.4		306754	180464	122657	82508.9	81858.7
A0A1S3XRH9	transcription factor GTE4-like	LOC107767882	A0A1S3XRH9;A0A1S4BL15;A0A1S4BL35	A0A1S3XRH9;A0A1S4BL15;A0A1S4BL35	LOC107767882;LOC107809455;LOC107809455	transcription factor GTE4-like;transcription factor GTE4-like isoform X1;transcription factor GTE4-like isoform X2	A0A1S3XRH9_TOBAC;A0A1S4BL15_TOBAC;A0A1S4BL35_TOBAC	2	175815				68765.6	27006.5	13678.7	43961.2	96431.2	115326	107045	40999.8	62901	58576.2	61045.5
A0A1S3XRI1	NADP-dependent D-sorbitol-6-phosphate dehydrogenase-like	LOC107767965	A0A1S3XRI1	A0A1S3XRI1	LOC107767965	NADP-dependent D-sorbitol-6-phosphate dehydrogenase-like	A0A1S3XRI1_TOBAC	8	3128380	7145155	12875330	952415	812742	844938	777022	1.06659e+06	1.6454e+06	1.22728e+06	1.08902e+06	1223556	1.2969e+06	1106034	1.13845e+06
A0A1S3XRI3	protein transport protein SEC24-like	LOC107767726	A0A1S3XRI3;A0A1S4BHU2	A0A1S3XRI3;A0A1S4BHU2	LOC107767726;LOC107808424	protein transport protein SEC24-like	A0A1S3XRI3_TOBAC;A0A1S4BHU2_TOBAC	2	25292.4	39535.2	26008.3		82610	54076.3	50926.5	55347.5	47684.2	88468.2	70144.1	99873.2	39807.5	56772.6	66880.7
A0A1S3XRI8	L-ascorbate oxidase homolog	LOC107767898	A0A1S3XRI8	A0A1S3XRI8	LOC107767898	L-ascorbate oxidase homolog	A0A1S3XRI8_TOBAC	7		608131	672823		64959.7	39493.5	83700.1	78748.8	38875.6	50269.3	74717.1	127610	72394.3	93265.3	66544.1
A0A1S3XRJ7	"chaperonin CPN60-like 2, mitochondrial"	LOC107767906	A0A1S3XRJ7	A0A1S3XRJ7	LOC107767906	"chaperonin CPN60-like 2, mitochondrial"	A0A1S3XRJ7_TOBAC	5	413367	114353	208750	203077	97454.8	208175	180504	184641	220430	149945	122673	134687	148360	145266	149420
A0A1S3XRJ9	Reticulon-like protein	LOC107767738	A0A1S3XRJ9	A0A1S3XRJ9	LOC107767738	Reticulon-like protein	A0A1S3XRJ9_TOBAC	5	44528			197767	63187.8	109133	156346	59331.2	81452.6	45930.2	17229.6	140426	104149	74582.6	110147
A0A1S3XRP6	DNA-binding protein DDB_G0278111-like isoform X2	LOC107768029	A0A1S3XRP6;A0A1S3XRW7	A0A1S3XRP6;A0A1S3XRW7	LOC107768029	DNA-binding protein DDB_G0278111-like isoform X2;DNA-binding protein DDB_G0278111-like isoform X1	A0A1S3XRP6_TOBAC;A0A1S3XRW7_TOBAC	8	2.17764e+06	797617	725818	1.13195e+06	397345	1.63776e+06	378361	666494	526600	1.147e+06	818386	506674	728695	596789	566819
A0A1S3XRQ5	"Nucleoside diphosphate kinase	LOC107768038	A0A1S3XRQ5;A0A1S4D3E6;A0A1S4DGP1;Q852S5	A0A1S3XRQ5;A0A1S4D3E6;A0A1S4DGP1;Q852S5	LOC107768038;LOC107825581;LOC107829496;NDPK2	"Nucleoside diphosphate kinase;Nucleoside diphosphate kinase;Nucleoside diphosphate kinase;Nucleoside diphosphate kinase 2, chloroplastic"	A0A1S3XRQ5_TOBAC;A0A1S4D3E6_TOBAC;A0A1S4DGP1_TOBAC;NDK2_TOBAC	3	340438	472844	417892	392368	352459	406380	371973	452410	394567	391626	488555	462246	267250	246076	263350
A0A1S3XRQ7	putative leucine-rich repeat-containing protein DDB_G0290503	LOC107767970	A0A1S3XRQ7	A0A1S3XRQ7	LOC107767970	putative leucine-rich repeat-containing protein DDB_G0290503	A0A1S3XRQ7_TOBAC	27	270664	298693	339115	167158	356855	211458	210454	177871	202579	222823	220848	189636	224450	191281	200736
A0A1S3XRR9	cytochrome P450 98A2-like	LOC107767804	A0A1S3XRR9;A0A1S4CZ99;A1XEI4;A1XEI5	A0A1S3XRR9;A0A1S4CZ99;A1XEI4;A1XEI5	LOC107767804;LOC107824233;;	cytochrome P450 98A2-like;cytochrome P450 98A2-like;CYP98A33v1;CYP98A33v1	A0A1S3XRR9_TOBAC;A0A1S4CZ99_TOBAC;A1XEI4_TOBAC;A1XEI5_TOBAC	4	560595	259480		137717	172341	390465	144160	153864	868746	125139	205837	133563	201296	154124	193594
A0A1S3XRS7	60S ribosomal protein L17-1-like	LOC107767990	A0A1S3XRS7;A0A1S4DQP0	A0A1S3XRS7;A0A1S4DQP0	LOC107767990;LOC107832413	60S ribosomal protein L17-1-like;60S ribosomal protein L17-1-like isoform X2	A0A1S3XRS7_TOBAC;A0A1S4DQP0_TOBAC	6	1.37017e+06	243056	153245	1.39306e+06	271266	848515	854151	513042	252981	573805	160814	231830	442143	325070	309002
A0A1S3XRT6	Peroxidase	LOC107767816	A0A1S3XRT6	A0A1S3XRT6	LOC107767816	Peroxidase	A0A1S3XRT6_TOBAC	3	86770.4	24064.7			25566.9		12531.5	25085.7	52470.4	67894.4	40343.7	46771.9	36007	30444	38044.3
A0A1S3XRX5	"D-amino-acid transaminase, chloroplastic-like isoform X1	LOC107768109	A0A1S3XRX5;A0A1S3XS43	A0A1S3XRX5;A0A1S3XS43	LOC107768109	"D-amino-acid transaminase, chloroplastic-like isoform X1;D-amino-acid transaminase, chloroplastic-like isoform X2"	A0A1S3XRX5_TOBAC;A0A1S3XS43_TOBAC	3	122949		49676.1		103766	53656.5		34096.5		50264.7	32107			125670	87107.8
A0A1S3XRY1	SAGA-associated factor 29-like isoform X1	LOC107768043	A0A1S3XRY1;A0A1S3XRY3;A0A1S4AGW7;A0A1S4AH30	A0A1S3XRY1;A0A1S3XRY3;A0A1S4AGW7;A0A1S4AH30	LOC107768043;LOC107768043;LOC107797557;LOC107797557	SAGA-associated factor 29-like isoform X1;SAGA-associated factor 29-like isoform X2;SAGA-associated factor 29-like isoform X1;SAGA-associated factor 29-like isoform X2	A0A1S3XRY1_TOBAC;A0A1S3XRY3_TOBAC;A0A1S4AGW7_TOBAC;A0A1S4AH30_TOBAC	2		54863	46656.4		44462.8	30614.9	46001.7	36270.1	50360.3	60557.3	68078.8	61125.3	38489.2	51120.5	49966.6
A0A1S3XS26	Lactoylglutathione lyase	LOC107767887	A0A1S3XS26	A0A1S3XS26	LOC107767887	Lactoylglutathione lyase	A0A1S3XS26_TOBAC	20	2643490	8722132	8852093	1.44642e+06	4.24206e+06	1761956	3.18942e+06	3.93936e+06	8269465	1.54553e+06	6.72783e+06	6777918	4.42398e+06	4.50088e+06	4.40369e+06
A0A1S3XS35	uncharacterized protein LOC107768168	LOC107768168	A0A1S3XS35;A0A1S3YFM9	A0A1S3XS35;A0A1S3YFM9	LOC107768168;LOC107775745	uncharacterized protein LOC107768168;uncharacterized protein LOC107775745	A0A1S3XS35_TOBAC;A0A1S3YFM9_TOBAC	2	820061	160102		841827	359428	542381	517933	453830	343452	274613	357764	381062	367015	478178	391762
A0A1S3XS39	Small nuclear ribonucleoprotein Sm D1	LOC107768173	A0A1S3XS39;A0A1S3YJ73;A0A1S3Z4I0;A0A1S4CM36	A0A1S3XS39;A0A1S3YJ73;A0A1S3Z4I0;A0A1S4CM36	LOC107768173;LOC107776869;LOC107782700;LOC107820528	Small nuclear ribonucleoprotein Sm D1	A0A1S3XS39_TOBAC;A0A1S3YJ73_TOBAC;A0A1S3Z4I0_TOBAC;A0A1S4CM36_TOBAC	4		214984	259255	111557	112300		101259	83165.5	136595	9066.02	172800	207793	226351	113548	106186
A0A1S3XS80	Acetyltransferase component of pyruvate dehydrogenase complex	LOC107768212	A0A1S3XS80	A0A1S3XS80	LOC107768212	Acetyltransferase component of pyruvate dehydrogenase complex	A0A1S3XS80_TOBAC	25	2.46637e+06	1.80088e+06	1.75263e+06	1.21132e+06	965201	4.56253e+06	2.26356e+06	2.00612e+06	2.51362e+06	1.91676e+06	1.44603e+06	1.76953e+06	2110398	2.01439e+06	1.91127e+06
A0A1S3XS81	"glutamate synthase [NADH], amyloplastic-like"	LOC107767943	A0A1S3XS81	A0A1S3XS81	LOC107767943	"glutamate synthase [NADH], amyloplastic-like"	A0A1S3XS81_TOBAC	4					20426.2	67225.6	53037.5	16157.2		6631.96		68312.1		22173.6	19418.7
A0A1S3XS86	chaperone protein ClpB1-like	LOC107767950	A0A1S3XS86	A0A1S3XS86	LOC107767950	chaperone protein ClpB1-like	A0A1S3XS86_TOBAC	12	94540.3	453882	297601	150620	165164	80261.3	419452	245371	647216	399702	435567	413362	489799	286744	326043
A0A1S3XS90	"bifunctional dethiobiotin synthetase/7,8-diamino-pelargonic acid aminotransferase, mitochondrial-like isoform X1"	LOC107768222	A0A1S3XS90	A0A1S3XS90	LOC107768222	"bifunctional dethiobiotin synthetase/7,8-diamino-pelargonic acid aminotransferase, mitochondrial-like isoform X1"	A0A1S3XS90_TOBAC	3		147589	92604		60561.1		50948.9	68894.2	82196.1	15806	47961.4	107431	45611.7	59795	45146.2
A0A1S3XSB2	GDSL esterase/lipase At5g37690-like	LOC107768243	A0A1S3XSB2	A0A1S3XSB2	LOC107768243	GDSL esterase/lipase At5g37690-like	A0A1S3XSB2_TOBAC	5	943645	348538	338677	568380	285451	216362	121016	184364	368917	184532	159715	211954	319597	116528	151951
A0A1S3XSC6	"porphobilinogen deaminase, chloroplastic-like	LOC107767993	A0A1S3XSC6;A0A1S4AY65;A0A1S4AYZ7;A0A1S4DII9	A0A1S3XSC6;A0A1S4AY65;A0A1S4AYZ7;A0A1S4DII9	LOC107767993;LOC107802603;LOC107802823;LOC107830132	"porphobilinogen deaminase, chloroplastic-like;porphobilinogen deaminase, chloroplastic-like;porphobilinogen deaminase, chloroplastic-like;porphobilinogen deaminase, chloroplastic-like"	A0A1S3XSC6_TOBAC;A0A1S4AY65_TOBAC;A0A1S4AYZ7_TOBAC;A0A1S4DII9_TOBAC	3	55516.6	217911	180699		54861.6	67078.1	100746	108072	107121	52795.7	86401.2	112827	70859.2	78954.7	93548.9
A0A1S3XSD1	HMG1/2-like protein	LOC107767998	A0A1S3XSD1;A0A1S3YZR9	A0A1S3XSD1;A0A1S3YZR9	LOC107767998;LOC107781188	HMG1/2-like protein	A0A1S3XSD1_TOBAC;A0A1S3YZR9_TOBAC	1						2.28621e+06	280862	409551				414185		54117.7
A0A1S3XSE3	umecyanin-like	LOC107768270	A0A1S3XSE3	A0A1S3XSE3	LOC107768270	umecyanin-like	A0A1S3XSE3_TOBAC	3	193551	39458.6	35683.6	514960	17411.1			29399.5		222735	30539.2	50064.5	107678	74892.4	74516
A0A1S3XSG2	Amine oxidase	LOC107768026	A0A1S3XSG2	A0A1S3XSG2	LOC107768026	Amine oxidase	A0A1S3XSG2_TOBAC	8		362590	348440	182816	142282	126936	225482	228596	230444	130572	143486	320413	221817	235231	220782
A0A1S3XSI4	rRNA biogenesis protein RRP5	LOC107768241	A0A1S3XSI4;A0A1S3YMV6	A0A1S3XSI4;A0A1S3YMV6	LOC107768241;LOC107777787	rRNA biogenesis protein RRP5;rRNA biogenesis protein RRP5-like	A0A1S3XSI4_TOBAC;A0A1S3YMV6_TOBAC	2		17941.5	10496.1	34703.2	34426.6	27447.9		29701.9		21850	26658.3	48188.1	13660	25920.4	12725.8
A0A1S3XSJ0	uncharacterized protein LOC107768245	LOC107768245	A0A1S3XSJ0;A0A1S4BPD4;A0A1S4CDI2;Q41251	A0A1S3XSJ0;A0A1S4BPD4;A0A1S4CDI2;Q41251	LOC107768245;LOC107810426;LOC107817897;	uncharacterized protein LOC107768245;uncharacterized protein LOC107810426;uncharacterized protein LOC107817897;Calmodulin-binding heat-shock protein	A0A1S3XSJ0_TOBAC;A0A1S4BPD4_TOBAC;A0A1S4CDI2_TOBAC;Q41251_TOBAC	1						153076		15063.1
A0A1S3XSJ6	GPI-anchored protein LORELEI-like	LOC107768055	A0A1S3XSJ6;A0A1S3XX62	A0A1S3XSJ6;A0A1S3XX62	LOC107768055;LOC107769788	GPI-anchored protein LORELEI-like	A0A1S3XSJ6_TOBAC;A0A1S3XX62_TOBAC	2	6868048		885059	2.11186e+06	479212	2.72395e+06	1.07872e+06	1.11591e+06	961558	2487649	809765	176538	1.06618e+06	1.03265e+06	964491
A0A1S3XSM1	uncharacterized protein LOC107768083	LOC107768083	A0A1S3XSM1	A0A1S3XSM1	LOC107768083	uncharacterized protein LOC107768083	A0A1S3XSM1_TOBAC	1
A0A1S4CWC2	uncharacterized protein LOC107768083	LOC107768083	A0A1S3XSM1;A0A1S4CWC2	A0A1S3XSM1;A0A1S4CWC2	LOC107768083;LOC107823311	uncharacterized protein LOC107768083;uncharacterized protein LOC107823311	A0A1S3XSM1_TOBAC;A0A1S4CWC2_TOBAC	4		78820.1	61054.3	119650	80117.9	81660.5	55565.2	45228.6	57093.4	59524.9	59473.8	93980.5	46455.4	61820.6	39719.3
A0A1S3XSM5	WSC domain-containing protein ARB_07867-like	LOC107768086	A0A1S3XSM5	A0A1S3XSM5	LOC107768086	WSC domain-containing protein ARB_07867-like	A0A1S3XSM5_TOBAC	3		64744.3	62663.8		38077.8		8108.02	24946.3	50782.3	10336.7	46836.1	73486	29674.1	34809.5	43563.5
A0A1S3XSM8	erlin-2-B-like	LOC107768286	A0A1S3XSM8	A0A1S3XSM8	LOC107768286	erlin-2-B-like	A0A1S3XSM8_TOBAC	10	541136	45986.7	2.08269e+06	254031	380822	439219	361748	311302	84977.6	295546	302931	394928	280714	328614	339417
A0A1S3XSN6	"50S ribosomal protein L12, chloroplastic	LOC107768292	A0A1S3XSN6;P24929	A0A1S3XSN6;P24929	LOC107768292;RPL12	"50S ribosomal protein L12, chloroplastic;50S ribosomal protein L12, chloroplastic"	A0A1S3XSN6_TOBAC;RK12_TOBAC	1		22960.4		60140.5	63921.1					70315.1	52037.7		16099.9	19368.9	33628.2
A0A1S3XSP4	5-methyltetrahydropteroyltriglutamate-- homocysteine methyltransferase-like	LOC107768359	A0A1S3XSP4;A0A1S4D9K9	A0A1S3XSP4;A0A1S4D9K9	LOC107768359;LOC107827442	5-methyltetrahydropteroyltriglutamate-- homocysteine methyltransferase-like;5-methyltetrahydropteroyltriglutamate-- homocysteine methyltransferase	A0A1S3XSP4_TOBAC;A0A1S4D9K9_TOBAC	11	155879	398040	352412		284958	139684	249968	262271	347926	111477	112706	342830	363848	299100	229404
A0A1S3XSQ1	60S ribosomal protein L23	LOC107768301	A0A1S3XSQ1	A0A1S3XSQ1	LOC107768301	60S ribosomal protein L23	A0A1S3XSQ1_TOBAC	3	3.15259e+06	1.35643e+06	1.48162e+06	1.74735e+06	938115	1.58166e+06	1.9033e+06	1.54361e+06	2.01179e+06	1.65653e+06	1.33229e+06	1.23115e+06	1.59292e+06	1487389	1493836
A0A1S3XSQ4	"Succinate--CoA ligase [ADP-forming] subunit beta, mitochondrial"	LOC107768302	A0A1S3XSQ4	A0A1S3XSQ4	LOC107768302	"Succinate--CoA ligase [ADP-forming] subunit beta, mitochondrial"	A0A1S3XSQ4_TOBAC	25	3584488	1.17012e+06	1.20243e+06	1.5742e+06	1.06902e+06	3.57853e+06	1.83626e+06	1.81545e+06	2101504	2.67736e+06	1.91929e+06	1.45512e+06	1.81221e+06	1.66377e+06	1.80175e+06
A0A1S3XSR9	basic form of pathogenesis-related protein 1-like	LOC107768379	A0A1S3XSR9	A0A1S3XSR9	LOC107768379	basic form of pathogenesis-related protein 1-like	A0A1S3XSR9_TOBAC	9	20666998	20591192	20031316	8329838	13895808	20932166	4615756	6945291	12972387	8.17042e+06	6261171	4519381	6.51045e+06	6589407	6590240
A0A1S3XSS2	pathogenesis-related leaf protein 4-like	LOC107768384	A0A1S3XSS2;A0A1S4AM21	A0A1S3XSS2;A0A1S4AM21	LOC107768384;LOC107799204	pathogenesis-related leaf protein 4-like	A0A1S3XSS2_TOBAC;A0A1S4AM21_TOBAC	2	976757	746028	606851	697188	398467	628000	658938	512497	1.55376e+06	644233	168939	176406	443015	776032	469514
A0A1S3XSS8	ultraviolet-B receptor UVR8-like	LOC107768388	A0A1S3XSS8	A0A1S3XSS8	LOC107768388	ultraviolet-B receptor UVR8-like	A0A1S3XSS8_TOBAC	6	247645	146792	166579	276918	37215.8	142958	105360	120390	149642	89363.6	83572.3	81362.3	105110	111452	85640.1
A0A1S3XSV4	"3-dehydroquinate synthase, chloroplastic-like"	LOC107768348	A0A1S3XSV4	A0A1S3XSV4	LOC107768348	"3-dehydroquinate synthase, chloroplastic-like"	A0A1S3XSV4_TOBAC	12	226200	636608	520185	135454	394710	190470	287618	230052	334538	155048	347385	417961	238836	261870	253214
A0A1S3XSW1	"UDP-sulfoquinovose synthase, chloroplastic-like"	LOC107768419	A0A1S3XSW1	A0A1S3XSW1	LOC107768419	"UDP-sulfoquinovose synthase, chloroplastic-like"	A0A1S3XSW1_TOBAC	1		86102.2			104329		89447.1	74373.4	15441		91434	98136.1		57821.6	55166.2
A0A1S3XSW4	"ATP-dependent zinc metalloprotease FTSH 4, mitochondrial-like	LOC107768422	A0A1S3XSW4;A0A1S3YIS7;A0A1S3YJM7	A0A1S3XSW4;A0A1S3YIS7;A0A1S3YJM7	LOC107768422;LOC107776755;LOC107776755	"ATP-dependent zinc metalloprotease FTSH 4, mitochondrial-like;ATP-dependent zinc metalloprotease FTSH 4, mitochondrial-like isoform X1;ATP-dependent zinc metalloprotease FTSH 4, mitochondrial-like isoform X2"	A0A1S3XSW4_TOBAC;A0A1S3YIS7_TOBAC;A0A1S3YJM7_TOBAC	5	354433	140313	144726	384682	118469	212746	168143	189432	264573	319145	77536	170012	182925	160705	170646
A0A1S3XSX3	caffeoylshikimate esterase-like	LOC107768371	A0A1S3XSX3	A0A1S3XSX3	LOC107768371	caffeoylshikimate esterase-like	A0A1S3XSX3_TOBAC	3		91559.6	57769.1	135917	91488.9	199592	127432	89772.8	60302.8	116326	134689	112962	88624.1	101201	94867.5
A0A1S3XSY1	flowering-promoting factor 1-like protein 3	LOC107768442	A0A1S3XSY1;A0A1S4CXN6	A0A1S3XSY1;A0A1S4CXN6	LOC107768442;LOC107823614	flowering-promoting factor 1-like protein 3	A0A1S3XSY1_TOBAC;A0A1S4CXN6_TOBAC	1					25468.1			16883.3			35190.1			19554.6	13927.8
A0A1S3XSZ4	Xyloglucan endotransglucosylase/hydrolase	LOC107768383	A0A1S3XSZ4;A0A1S3ZC01	A0A1S3XSZ4;A0A1S3ZC01	LOC107768383;LOC107785210	Xyloglucan endotransglucosylase/hydrolase	A0A1S3XSZ4_TOBAC;A0A1S3ZC01_TOBAC	2		104481	93001.9		101954		74735.2	52755.9		37440.7	42122.7	74882.5	28864.7	67269	29707
A0A1S3XSZ5	probable L-gulonolactone oxidase 6	LOC107768458	A0A1S3XSZ5	A0A1S3XSZ5	LOC107768458	probable L-gulonolactone oxidase 6	A0A1S3XSZ5_TOBAC	8	471453	1.35726e+06	1.34931e+06	1.52987e+06	1.71447e+06	493447	1.07953e+06	1.12658e+06	1.35811e+06	569907	1.02457e+06	1.79537e+06	1195232	1.1167e+06	1217883
A0A1S3XT01	trihelix transcription factor ASIL2-like	LOC107768462	A0A1S3XT01;A0A1S4BGL2	A0A1S3XT01;A0A1S4BGL2	LOC107768462;LOC107808040	trihelix transcription factor ASIL2-like	A0A1S3XT01_TOBAC;A0A1S4BGL2_TOBAC	1	88687.1			235628	54423.6	120755	51828	85013.9	51095.2	57145	30334.8	26800.6	46940.3	50771.2	49517.1
A0A1S3XT06	protein PAF1 homolog	LOC107768468	A0A1S3XT06;A0A1S4D6V2	A0A1S3XT06;A0A1S4D6V2	LOC107768468;LOC107826626	protein PAF1 homolog	A0A1S3XT06_TOBAC;A0A1S4D6V2_TOBAC	3					91497.5	53405.4	38243.5	41853.6		60258	130644	67558.6	43840.1	150061	145994
A0A1S3XT40	"light-induced protein, chloroplastic-like	LOC107768503	A0A1S3XT40;O24141	A0A1S3XT40;O24141	LOC107768503;pap	"light-induced protein, chloroplastic-like;Plastid-lipid-Associated Protein (Fragment)"	A0A1S3XT40_TOBAC;O24141_TOBAC	1					89860.1	92146.4	55872.2	107195	102989		134788	138848	71572.6	96831.4	96432.2
A0A1S3XT52	Signal peptidase I	LOC107768262	A0A1S3XT52;A0A1S3YFQ0	A0A1S3XT52;A0A1S3YFQ0	LOC107768262;LOC107775698	Signal peptidase I	A0A1S3XT52_TOBAC;A0A1S3YFQ0_TOBAC	2			39685.2	96387.7	44294.4		91270.5	79387.3	40922.3	17482.4		115534	77351.4	65054.7	65440.5
A0A1S3XT73	uncharacterized protein LOC107768440 isoform X1	LOC107768440	A0A1S3XT73;A0A1S4CHD9	A0A1S3XT73;A0A1S4CHD9	LOC107768440;LOC107819049	uncharacterized protein LOC107768440 isoform X1;uncharacterized protein LOC107819049	A0A1S3XT73_TOBAC;A0A1S4CHD9_TOBAC	6	283790	57832.3	59088.6	249691	53165.5	67478.1	33567.4	50269.3	48128.8	472590	44571.1	170935	43477.6	37631.5	36566.2
A0A1S3XT86	NPL4-like protein 1	LOC107768545	A0A1S3XT86	A0A1S3XT86	LOC107768545	NPL4-like protein 1	A0A1S3XT86_TOBAC	8	181072	314126	395017	266802	241699	253752	217986	255875	199840	226603	282197	323081	248941	223612	233647
A0A1S3XT98	indole-3-acetaldehyde oxidase-like	LOC107768490	A0A1S3XT98	A0A1S3XT98	LOC107768490	indole-3-acetaldehyde oxidase-like	A0A1S3XT98_TOBAC	4		380280	145669				19183.4	45406.7				197620	53640.1	12387.3
A0A1S3XTA6	signal recognition particle receptor subunit alpha-like	LOC107768572	A0A1S3XTA6;A0A1S4D8E8	A0A1S3XTA6;A0A1S4D8E8	LOC107768572;LOC107827168	signal recognition particle receptor subunit alpha-like	A0A1S3XTA6_TOBAC;A0A1S4D8E8_TOBAC	5	265562	115574	74616.5	81139.9	106801	65286.9	128201	124285	177952	130149	97175.6	127536	123709	118217	75861.6
A0A1S3XTA8	Proteasome subunit alpha type	LOC107768309	A0A1S3XTA8	A0A1S3XTA8	LOC107768309	Proteasome subunit alpha type	A0A1S3XTA8_TOBAC	6	397073	925658	1.12725e+06	200060	333055	170252	530103	588767	1.0333e+06	162442	552069	717435	559448	545798	526570
A0A1S3XTA9	"thioredoxin-like 3-2, chloroplastic isoform X1	LOC107768494	A0A1S3XTA9;A0A1S3XY67	A0A1S3XTA9;A0A1S3XY67	LOC107768494;LOC107770047	"thioredoxin-like 3-2, chloroplastic isoform X1;thioredoxin-like 3-2, chloroplastic"	A0A1S3XTA9_TOBAC;A0A1S3XY67_TOBAC	5	846820	309605	555682	426480	544829	628655	540954	438161	1.30705e+06	592425	664022	318744	450970	413137	390840
A0A1S3XTB7	Carboxypeptidase	LOC107768510	A0A1S3XTB7	A0A1S3XTB7	LOC107768510	Carboxypeptidase	A0A1S3XTB7_TOBAC	5	274987	255953	286494	113265	208117	152525	244166	273480	514980	111109	162510	319685	266803	348038	219498
A0A1S3XTB8	heat shock cognate 70 kDa protein 2-like	LOC107768506	A0A1S3XTB8	A0A1S3XTB8	LOC107768506	heat shock cognate 70 kDa protein 2-like	A0A1S3XTB8_TOBAC	2	129199				114165			43150.8		96123			65938.1
A0A1S3XTC0	low-temperature-induced cysteine proteinase-like	LOC107768587	A0A1S3XTC0;T2BQ67	A0A1S3XTC0;T2BQ67	LOC107768587;CP15	low-temperature-induced cysteine proteinase-like;Cysteine protease CP15	A0A1S3XTC0_TOBAC;T2BQ67_TOBAC	3		413352	387274	2.13708e+06	367729	632008	571261	607569	170962	63965.9	362175	139421	59350.4	82247.4	109005
A0A1S3XTD5	"K(+) efflux antiporter 2, chloroplastic-like	LOC107768522	A0A1S3XTD5;A0A1S4DLF6	A0A1S3XTD5;A0A1S4DLF6	LOC107768522;LOC107831030	"K(+) efflux antiporter 2, chloroplastic-like;K(+) efflux antiporter 2, chloroplastic-like isoform X1"	A0A1S3XTD5_TOBAC;A0A1S4DLF6_TOBAC	3	111642	56065.6	63566.3	69533.5	22511.8	139752	59081.5	54583.1	85952.5	69593.8	52051.1	24503.9	45399.8	50663.5	44293.9
A0A1S3XTE4	"2-C-methyl-D-erythritol 4-phosphate cytidylyltransferase, chloroplastic-like isoform X1	LOC107768615	A0A1S3XTE4;A0A1S3XU48;A0A1S3ZYY2	A0A1S3XTE4;A0A1S3XU48;A0A1S3ZYY2	LOC107768615;LOC107768615;LOC107791921	"2-C-methyl-D-erythritol 4-phosphate cytidylyltransferase, chloroplastic-like isoform X1;2-C-methyl-D-erythritol 4-phosphate cytidylyltransferase, chloroplastic-like isoform X2;2-C-methyl-D-erythritol 4-phosphate cytidylyltransferase, chloroplastic-like"	A0A1S3XTE4_TOBAC;A0A1S3XU48_TOBAC;A0A1S3ZYY2_TOBAC	3	1.42152e+06	2.45348e+06	120876	99319.3	877510	97918.5	302177	513273	1.39948e+06	759436	710428	53194.1	547436	39820.9	46507.5
A0A1S3XTF0	Histone H2A	LOC107768546	A0A1S3XTF0;A0A1S3ZW20	A0A1S3XTF0;A0A1S3ZW20	LOC107768546;LOC107791080	Histone H2A	A0A1S3XTF0_TOBAC;A0A1S3ZW20_TOBAC	2	674643	146539	156292		97995.1	311187	169165	245389	377872	346264	228096	118769	283521	165091	147978
A0A1S3XTF7	40S ribosomal protein S8	LOC107768559	A0A1S3XTF7	A0A1S3XTF7	LOC107768559	40S ribosomal protein S8	A0A1S3XTF7_TOBAC	7	839564	576823	566982	1.29456e+06	514666	975805	852292	687240	631756	646860	544611	744855	735444	653360	731592
A0A1S3XTG6	"leucine aminopeptidase 2, chloroplastic	LOC107768570	A0A1S3XTG6;U3PLK3	A0A1S3XTG6;U3PLK3	LOC107768570;lap2	"leucine aminopeptidase 2, chloroplastic;Leucine aminopeptidase"	A0A1S3XTG6_TOBAC;U3PLK3_TOBAC	24	1.07062e+06	2.80783e+06	2.94343e+06	1.00544e+06	864434	656198	1.34346e+06	1.21815e+06	1.97989e+06	584525	627777	1.27518e+06	1.31238e+06	1.1435e+06	1.12124e+06
A0A1S3XTG8	ubiquitin-conjugating enzyme E2 10-like	LOC107768369	A0A1S3XTG8;A0A1S3ZNS2;A0A1S3ZRI9	A0A1S3XTG8;A0A1S3ZNS2;A0A1S3ZRI9	LOC107768369;LOC107788724;LOC107789547	ubiquitin-conjugating enzyme E2 10-like;ubiquitin-conjugating enzyme E2 5B-like;ubiquitin-conjugating enzyme E2 5B-like	A0A1S3XTG8_TOBAC;A0A1S3ZNS2_TOBAC;A0A1S3ZRI9_TOBAC	1	112165	142760	136024	114858	106575	200919	186926	179803	262550	242597	77095.7	235962	211273	194196	194936
A0A1S3XTH4	basic form of pathogenesis-related protein 1-like	LOC107768378	A0A1S3XTH4	A0A1S3XTH4	LOC107768378	basic form of pathogenesis-related protein 1-like	A0A1S3XTH4_TOBAC	15	4.52516e+06	12933987	13684588	7069365	6304232	8705088	4.30662e+06	4.8459e+06	8.37894e+06	5870836	5051679	3.31935e+06	4608946	4451600	4419621
A0A1S3XTH9	uncharacterized protein At3g49720-like	LOC107768381	A0A1S3XTH9;A0A1S3YR05;A0A1S4AM26;A0A1S4AM80;A0A1S4B3D7	A0A1S3XTH9;A0A1S3YR05;A0A1S4AM26;A0A1S4AM80;A0A1S4B3D7	LOC107768381;LOC107778703;LOC107799207;LOC107799207;LOC107804123	uncharacterized protein At3g49720-like;uncharacterized protein At3g49720-like;uncharacterized protein At3g49720-like isoform X2;uncharacterized protein At3g49720-like isoform X1;uncharacterized protein At3g49720-like	A0A1S3XTH9_TOBAC;A0A1S3YR05_TOBAC;A0A1S4AM26_TOBAC;A0A1S4AM80_TOBAC;A0A1S4B3D7_TOBAC	1							77482.7
A0A1S3XTI7	polyadenylate-binding protein-interacting protein 11-like	LOC107768645	A0A1S3XTI7;A0A1S3Y4B5;A0A1S3Y4C1;A0A1S3Y4D5;A0A1S3ZD74;A0A1S4CEP5;A0A1S4CF85	A0A1S3XTI7;A0A1S3Y4B5;A0A1S3Y4C1;A0A1S3Y4D5;A0A1S3ZD74;A0A1S4CEP5;A0A1S4CF85	LOC107768645;LOC107772028;LOC107772028;LOC107772028;LOC107785476;LOC107818197;LOC107818197	polyadenylate-binding protein-interacting protein 11-like;polyadenylate-binding protein-interacting protein 11-like isoform X1;polyadenylate-binding protein-interacting protein 11-like isoform X2;polyadenylate-binding protein-interacting protein 11-like isoform X3;polyadenylate-binding protein-interacting protein 11-like;polyadenylate-binding protein-interacting protein 12-like isoform X2;polyade…	A0A1S3XTI7_TOBAC;A0A1S3Y4B5_TOBAC;A0A1S3Y4C1_TOBAC;A0A1S3Y4D5_TOBAC;A0A1S3ZD74_TOBAC;A0A1S4CEP5_TOBAC;A0A1S4CF85_TOBAC	1									20228.5			14716.8		19553.1	19208.4
A0A1S3XTJ4	probable LRR receptor-like serine/threonine-protein kinase At4g20940	LOC107768653	A0A1S3XTJ4;A0A1S3YND7;A0A1S3YP74;A0A1S3YSK3;A0A1S3YSU3;A0A1S4C0B8;A0A1S4C0J5	A0A1S3XTJ4;A0A1S3YND7;A0A1S3YP74;A0A1S3YSK3;A0A1S3YSU3;A0A1S4C0B8;A0A1S4C0J5	LOC107768653;LOC107778123;LOC107778123;LOC107779314;LOC107779314;LOC107813803;LOC107813803	probable LRR receptor-like serine/threonine-protein kinase At4g20940;probable LRR receptor-like serine/threonine-protein kinase At4g20940 isoform X1;probable LRR receptor-like serine/threonine-protein kinase At4g20940 isoform X2;probable LRR receptor-like serine/threonine-protein kinase At4g20940 isoform X1;probable LRR receptor-like serine/threonine-protein kinase At4g20940 isoform X2;probable L…	A0A1S3XTJ4_TOBAC;A0A1S3YND7_TOBAC;A0A1S3YP74_TOBAC;A0A1S3YSK3_TOBAC;A0A1S3YSU3_TOBAC;A0A1S4C0B8_TOBAC;A0A1S4C0J5_TOBAC	1					43043.1	237219	78395.5		95553.1		38825.1	75139.3		90605.6	64414.9
A0A1S3XTK5	Annexin	LOC107768591	A0A1S3XTK5;Q56D10	A0A1S3XTK5;Q56D10	LOC107768591;ann12	Annexin	A0A1S3XTK5_TOBAC;Q56D10_TOBAC	2	105185	83588.1	134598	68946.1	48430.2	40453.5	119828	140445	88609.5	52720.8	106346	100273	109629	85496.2	99366.9
A0A1S3XTP1	"ylmG homolog protein 1-2, chloroplastic-like	LOC107768443	A0A1S3XTP1;A0A1S3YC36	A0A1S3XTP1;A0A1S3YC36	LOC107768443;LOC107774705	"ylmG homolog protein 1-2, chloroplastic-like;ylmG homolog protein 1-2, chloroplastic-like"	A0A1S3XTP1_TOBAC;A0A1S3YC36_TOBAC	1			16012.5							14355.9		11606.9	13033.4
A0A1S3XTS0	serine carboxypeptidase-like 11 isoform X1	LOC107768712	A0A1S3XTS0;A0A1S3XTY5	A0A1S3XTS0;A0A1S3XTY5	LOC107768712	serine carboxypeptidase-like 11 isoform X1;serine carboxypeptidase-like 18 isoform X2	A0A1S3XTS0_TOBAC;A0A1S3XTY5_TOBAC	3		149211	18727.6		45121.3		87281.2	96476.1	183379		69550.8	100689	73530.5	82866.4	68072.5
A0A1S3XTT0	"Uroporphyrinogen decarboxylase	LOC107768723	A0A1S3XTT0;A0A1S3XU09;A0A1S4BE47;A0A1S4BE88	A0A1S3XTT0;A0A1S3XU09;A0A1S4BE47;A0A1S4BE88	LOC107768723;LOC107768723;LOC107807289;LOC107807289	"Uroporphyrinogen decarboxylase;uroporphyrinogen decarboxylase, chloroplastic-like isoform X2;uroporphyrinogen decarboxylase, chloroplastic-like isoform X2;Uroporphyrinogen decarboxylase"	A0A1S3XTT0_TOBAC;A0A1S3XU09_TOBAC;A0A1S4BE47_TOBAC;A0A1S4BE88_TOBAC	2		25028.4					100344	161388				171093	256690	180169	78959.9
A0A1S3XTT6	SART-1 family protein DOT2-like	LOC107768479	A0A1S3XTT6;A0A1S3XY23	A0A1S3XTT6;A0A1S3XY23	LOC107768479;LOC107770048	SART-1 family protein DOT2-like	A0A1S3XTT6_TOBAC;A0A1S3XY23_TOBAC	1						169734									33162
A0A1S3XTU2	Peroxidase	LOC107768677	A0A1S3XTU2;A0A1S4CZH2	A0A1S3XTU2;A0A1S4CZH2	LOC107768677;LOC107824314	Peroxidase	A0A1S3XTU2_TOBAC;A0A1S4CZH2_TOBAC	3	257095	94816.4	145893	159902	161622	326182	208820	156800	118960	234584	178909	241888	173580	179244	144911
A0A1S3XTU6	uncharacterized protein LOC107768740	LOC107768740	A0A1S3XTU6;A0A1S4C8I3	A0A1S3XTU6;A0A1S4C8I3	LOC107768740;LOC107816232	uncharacterized protein LOC107768740;bromodomain-containing protein 4-like	A0A1S3XTU6_TOBAC;A0A1S4C8I3_TOBAC	2			483020	130171	31397.2			67273.7						59943.4	58634.2
A0A1S3XTW0	Carboxypeptidase	LOC107768692	A0A1S3XTW0	A0A1S3XTW0	LOC107768692	Carboxypeptidase	A0A1S3XTW0_TOBAC	9	251701	1.17255e+06	1043343	524598	1.04131e+06	306062	388084	435156	717065	126350	241950	647564	474332	469068	465734
A0A1S3XTW9	"glutamyl-tRNA(Gln) amidotransferase subunit B, chloroplastic/mitochondrial-like	LOC107768688	A0A1S3XTW9;A0A1S4AD65;A0A1S4AD69	A0A1S3XTW9;A0A1S4AD65;A0A1S4AD69	LOC107768688;LOC107796312;LOC107796312	"glutamyl-tRNA(Gln) amidotransferase subunit B, chloroplastic/mitochondrial-like;Glutamyl-tRNA(Gln) amidotransferase subunit B, chloroplastic/mitochondrial;Glutamyl-tRNA(Gln) amidotransferase subunit B, chloroplastic/mitochondrial"	A0A1S3XTW9_TOBAC;A0A1S4AD65_TOBAC;A0A1S4AD69_TOBAC	2					29818.5					19756.7					785716
A0A1S3XTY1	"protease Do-like 1, chloroplastic"	LOC107768772	A0A1S3XTY1	A0A1S3XTY1	LOC107768772	"protease Do-like 1, chloroplastic"	A0A1S3XTY1_TOBAC	2		271515	265203	102857	52640.9	57356.3	51135.4	87576	108220			91445.2	44084.1	106565	58196.3
A0A1S3XTY9	Nucleoside diphosphate kinase	LOC107768706	A0A1S3XTY9	A0A1S3XTY9	LOC107768706	Nucleoside diphosphate kinase	A0A1S3XTY9_TOBAC	1					67493.1		72985.3	78727.1	90625.7			165466	72394.7	95467.4
A0A1S3XU05	uncharacterized protein LOC107768738 isoform X1	LOC107768738	A0A1S3XU05;A0A1S3XU18	A0A1S3XU05;A0A1S3XU18	LOC107768738	uncharacterized protein LOC107768738 isoform X1;uncharacterized protein LOC107768738 isoform X2	A0A1S3XU05_TOBAC;A0A1S3XU18_TOBAC	3	277069	336335	310455	229558	67843	149479	33396.9	28667.4	79433.8	95001	74854.7	53030.9	86484.3	69171.2	91979.7
A0A1S3XU15	Probable 6-phosphogluconolactonase	LOC107768580	A0A1S3XU15	A0A1S3XU15	LOC107768580	Probable 6-phosphogluconolactonase	A0A1S3XU15_TOBAC	1	73138.3				85270.6	166026	723605	779045	160587	136632	206365	160156	108892	128857	122454
A0A1S3XU16	calcium-binding allergen Ole e 8-like	LOC107768745	A0A1S3XU16;A0A1S4BWY5	A0A1S3XU16;A0A1S4BWY5	LOC107768745;LOC107812761	calcium-binding allergen Ole e 8-like	A0A1S3XU16_TOBAC;A0A1S4BWY5_TOBAC	1	269737			299000	92463.8	195190	89739.4	123714	114909	150382		54361.9	109196	84679.6	91060.3
A0A1S3XU22	"plastoglobulin-1, chloroplastic-like isoform X2	LOC107768802	A0A1S3XU22;A0A1S3XU23	A0A1S3XU22;A0A1S3XU23	LOC107768802	"plastoglobulin-1, chloroplastic-like isoform X2;plastoglobulin-1, chloroplastic-like isoform X1"	A0A1S3XU22_TOBAC;A0A1S3XU23_TOBAC	7	966944	342966	427493	622008	115029	1.02847e+06	385970	353443	400251	207789	364027	416485	329620	326107	316302
A0A1S3XU37	inactive protein RESTRICTED TEV MOVEMENT 1-like	LOC107768604	A0A1S3XU37;A0A1S4DK79	A0A1S3XU37;A0A1S4DK79	LOC107768604;LOC107830683	inactive protein RESTRICTED TEV MOVEMENT 1-like	A0A1S3XU37_TOBAC;A0A1S4DK79_TOBAC	1	408438				54009.9		129045	106430	120174		48631.1	104596	368392	81094.3	112896
A0A1S3XU40	60S ribosomal protein L13a-1	LOC107768819	A0A1S3XU40;A0A1S4DDA2	A0A1S3XU40;A0A1S4DDA2	LOC107768819;LOC107828558	60S ribosomal protein L13a-1;60S ribosomal protein L13a-4-like	A0A1S3XU40_TOBAC;A0A1S4DDA2_TOBAC	1						31834.3	32982.8	18369.6	22234.4	21081.6	16642.3	20713.6	12526.9	20107.1	19511.6
A0A1S3XU47	Glutamate dehydrogenase	LOC107768764	A0A1S3XU47	A0A1S3XU47	LOC107768764	Glutamate dehydrogenase	A0A1S3XU47_TOBAC	6	199305	969584	849634	305648	504301	182370	399348	356085	716828	304096	622449	794270	423823	436645	425164
A0A1S3XU58	Cytochrome b-c1 complex subunit 6	LOC107768841	A0A1S3XU58	A0A1S3XU58	LOC107768841	Cytochrome b-c1 complex subunit 6	A0A1S3XU58_TOBAC	8	1.08403e+06			2220803	64535	1.62962e+06	556810	374235		115108	23448.9	74707.2	146693	125864	314015
A0A1S3XU71	branched-chain-amino-acid aminotransferase-like protein 1	LOC107768791	A0A1S3XU71	A0A1S3XU71	LOC107768791	branched-chain-amino-acid aminotransferase-like protein 1	A0A1S3XU71_TOBAC	12	311715	228448	230695	211785	171122	196619	204869	222477	329322	181981	199703	399047	235499	221099	272559
A0A1S3XU79	60S ribosomal protein L35a-3	LOC107768641	A0A1S3XU79;A0A1S4AHL7;A0A1S4AMT9;A0A1S4DCB9	A0A1S3XU79;A0A1S4AHL7;A0A1S4AMT9;A0A1S4DCB9	LOC107768641;LOC107797707;LOC107799355;LOC107828320	60S ribosomal protein L35a-3;60S ribosomal protein L35a-3-like;60S ribosomal protein L35a-3-like;60S ribosomal protein L35a-3-like	A0A1S3XU79_TOBAC;A0A1S4AHL7_TOBAC;A0A1S4AMT9_TOBAC;A0A1S4DCB9_TOBAC	6	187319	545567	501685	368597	230441	235930	386575	268210	178112	133661	138075	566357	267565	280772	333753
A0A1S3XUB0	cell division cycle protein 48 homolog	LOC107768884	A0A1S3XUB0;A0A1S3ZVE8	A0A1S3XUB0;A0A1S3ZVE8	LOC107768884;LOC107790858	cell division cycle protein 48 homolog	A0A1S3XUB0_TOBAC;A0A1S3ZVE8_TOBAC	3	288616	79724.4	138073	969661	202192	614756	373257	455268	405054	85778.5		887070		117848	270507
A0A1S3XUB1	galactinol--sucrose galactosyltransferase-like	LOC107768816	A0A1S3XUB1;A0A1S4BNP3	A0A1S3XUB1;A0A1S4BNP3	LOC107768816;LOC107810250	galactinol--sucrose galactosyltransferase-like	A0A1S3XUB1_TOBAC;A0A1S4BNP3_TOBAC	1		32663	13655								48455.9	59683.9			20861.1
A0A1S3XUE1	60S ribosomal protein L3-like	LOC107768851	A0A1S3XUE1;Q6TKR0	A0A1S3XUE1;Q6TKR0	LOC107768851;RPL3A	60S ribosomal protein L3-like;Ribosomal protein L3A	A0A1S3XUE1_TOBAC;Q6TKR0_TOBAC	6	212019	203741	158483	435452	196153	301920	355540	265049	286323	122833	195299	417904	306651	272370	282726
A0A1S3XUF6	Mitochondrial fission 1 protein	LOC107768921	A0A1S3XUF6	A0A1S3XUF6	LOC107768921	Mitochondrial fission 1 protein	A0A1S3XUF6_TOBAC	1		69609.3	44423.3	102787	145459	213517	90211.6	71886.2	40637.9	140397	135891	92181	71531.8	71878	67859.6
A0A1S3XUI8	Isocitrate dehydrogenase [NADP]	LOC107768947	A0A1S3XUI8;A0A1S4C7R4	A0A1S3XUI8;A0A1S4C7R4	LOC107768947;LOC107815853	Isocitrate dehydrogenase [NADP]	A0A1S3XUI8_TOBAC;A0A1S4C7R4_TOBAC	36	1.95193e+06	3066847	4120417	2607342	2.14911e+06	2.12641e+06	3593375	3.13855e+06	4230208	1.83212e+06	1.81366e+06	3.30052e+06	3.23898e+06	2.8184e+06	2.91893e+06
A0A1S3XUJ1	PLASMODESMATA CALLOSE-BINDING PROTEIN 3-like	LOC107768893	A0A1S3XUJ1;A0A1S4DIA1	A0A1S3XUJ1;A0A1S4DIA1	LOC107768893;LOC107830124	PLASMODESMATA CALLOSE-BINDING PROTEIN 3-like	A0A1S3XUJ1_TOBAC;A0A1S4DIA1_TOBAC	3	1.33044e+06			747764		521016	230357	184525	59924.5	654087	63832.3	29547.4	241130	231614	124318
A0A1S3XUJ4	Probable 6-phosphogluconolactonase	LOC107768954	A0A1S3XUJ4;A0A1S3YHY8;A0A1S4BFM5;A0A1S4CVW2	A0A1S3XUJ4;A0A1S3YHY8;A0A1S4BFM5;A0A1S4CVW2	LOC107768954;LOC107776448;LOC107807751;LOC107823060	Probable 6-phosphogluconolactonase	A0A1S3XUJ4_TOBAC;A0A1S3YHY8_TOBAC;A0A1S4BFM5_TOBAC;A0A1S4CVW2_TOBAC	1		61580.3	56284.7	73897.2	87057.9	159743	68146.1	66334.7	33461.2	78100	122109	74435.6	58875.3	69589.6	73026.2
A0A1S3XUQ9	uncharacterized protein LOC107768943	LOC107768943	A0A1S3XUQ9	A0A1S3XUQ9	LOC107768943	uncharacterized protein LOC107768943	A0A1S3XUQ9_TOBAC	5	152766	42793.6	35415.3	105733	47814.8	68135.6	82764.3	61085.8	66238.6	99278.3	31253.6	25107.3	58262.2	79882.1	50346.2
A0A1S3XUR0	Ribosomal protein	LOC107769022	A0A1S3XUR0;A0A1S3Y379;A0A1S3ZTH3	A0A1S3XUR0;A0A1S3Y379;A0A1S3ZTH3	LOC107769022;LOC107771734;LOC107790274	Ribosomal protein	A0A1S3XUR0_TOBAC;A0A1S3Y379_TOBAC;A0A1S3ZTH3_TOBAC	12	7.62985e+06	7034242	9110567	8592127	5646902	6.27101e+06	6.39266e+06	6817556	10533661	4780534	6541741	4.17234e+06	6.73754e+06	6.31392e+06	5642846
A0A1S3XUS9	Dolichyl-diphosphooligosaccharide--protein glycosyltransferase subunit DAD1	LOC107768807	A0A1S3XUS9	A0A1S3XUS9	LOC107768807	Dolichyl-diphosphooligosaccharide--protein glycosyltransferase subunit DAD1	A0A1S3XUS9_TOBAC	1					48658.5			114359	132612			268129	113319	120825	106274
A0A1S3XUT7	ruBisCO large subunit-binding protein subunit alpha-like	LOC107769050	A0A1S3XUT7	A0A1S3XUT7	LOC107769050	ruBisCO large subunit-binding protein subunit alpha-like	A0A1S3XUT7_TOBAC	1					27414.3		36089.1		43785.2
A0A1S3XUU3	"uncharacterized protein At2g27730, mitochondrial-like isoform X2	LOC107769057	A0A1S3XUU3;A0A1S3XVJ3;A0A1S4A9D2	A0A1S3XUU3;A0A1S3XVJ3;A0A1S4A9D2	LOC107769057;LOC107769057;LOC107795180	"uncharacterized protein At2g27730, mitochondrial-like isoform X2;uncharacterized protein At2g27730, mitochondrial-like isoform X1;uncharacterized protein At2g27730, mitochondrial-like"	A0A1S3XUU3_TOBAC;A0A1S3XVJ3_TOBAC;A0A1S4A9D2_TOBAC	1	85764.7	65567.9	90430			129394	79480.2	46119.4	66336.2	39930.9	51906.6		42270.3	48210.2	39413.7
A0A1S3XUU6	eukaryotic translation initiation factor 2 subunit gamma-like	LOC107768991	A0A1S3XUU6	A0A1S3XUU6	LOC107768991	eukaryotic translation initiation factor 2 subunit gamma-like	A0A1S3XUU6_TOBAC	7		177270	188585	48306	173720		250235	139904	317363	70743.6	158849	307054	225556	216103	176344
A0A1S3XUV5	endoplasmin homolog	LOC107769069	A0A1S3XUV5	A0A1S3XUV5	LOC107769069	endoplasmin homolog	A0A1S3XUV5_TOBAC	8	142478	198062	200289	158495	151614	81435.5	227387	188708	206058	103671	127275	267556	187170	169356	176262
A0A1S3XUX3	probable signal peptidase complex subunit 2	LOC107768856	A0A1S3XUX3	A0A1S3XUX3	LOC107768856	probable signal peptidase complex subunit 2	A0A1S3XUX3_TOBAC	1	27961.2			123386	198777	75323.2		147884	224455	206235	106884	341405	165649	158020	138066
A0A1S3XUZ6	glutathione S-transferase U17-like	LOC107769091	A0A1S3XUZ6	A0A1S3XUZ6	LOC107769091	glutathione S-transferase U17-like	A0A1S3XUZ6_TOBAC	4		39213.6		83122.6	37607.8	59474.2	43821.7		113173	131238		151936	118154	117434	148302
A0A1S3XV28	extracellular ribonuclease LE-like isoform X1	LOC107769065	A0A1S3XV28	A0A1S3XV28	LOC107769065	extracellular ribonuclease LE-like isoform X1	A0A1S3XV28_TOBAC	5	189893	299562	332519	214316	263935	170257	397840	356803	195726	246652	409964	191638	307512	224752	273450
A0A1S3XV43	putative late blight resistance protein homolog R1B-23	LOC107768910	A0A1S3XV43	A0A1S3XV43	LOC107768910	putative late blight resistance protein homolog R1B-23	A0A1S3XV43_TOBAC	11	1.4557e+06	175563	214847	796927	282529	953598	359628	407730	256628	790168	118550	162076	320057	368656	349019
A0A1S3XV63	HIPL1 protein-like	LOC107769084	A0A1S3XV63	A0A1S3XV63	LOC107769084	HIPL1 protein-like	A0A1S3XV63_TOBAC	4	189927	135809	186338	184462	356879	206889	92608	140281	124691	359000	324510	130926	123896	126561	101800
A0A1S3XV64	Vacuolar protein sorting-associated protein 28 homolog	LOC107769174	A0A1S3XV64;A0A1S4DK23;A0A1S4DKE1	A0A1S3XV64;A0A1S4DK23;A0A1S4DKE1	LOC107769174;LOC107830635;LOC107830635	Vacuolar protein sorting-associated protein 28 homolog;Vacuolar protein sorting-associated protein 28 homolog;vacuolar protein sorting-associated protein 28 homolog 2 isoform X1	A0A1S3XV64_TOBAC;A0A1S4DK23_TOBAC;A0A1S4DKE1_TOBAC	2				44637.6	41038.2	81126.1	26123	22968.5	24710.3	48917.4	39347	31029.7	23341	38251.7	26812.1
A0A1S3XV77	nuclear pore complex protein NUP62-like	LOC107768938	A0A1S3XV77	A0A1S3XV77	LOC107768938	nuclear pore complex protein NUP62-like	A0A1S3XV77_TOBAC	11	1.18674e+06	185787	241179	937595	308586	775411	312672	391430	304050	631910	239341	206809	348486	317112	334818
A0A1S3XV78	60S ribosomal protein L9-1-like	LOC107769103	A0A1S3XV78;A0A1S4CJ62	A0A1S3XV78;A0A1S4CJ62	LOC107769103;LOC107819630	60S ribosomal protein L9-1-like	A0A1S3XV78_TOBAC;A0A1S4CJ62_TOBAC	8	50424.3	1536209	1693625	893008	1.21231e+06	707635	1989548	1.4894e+06	923456	524778	1.344e+06	2.22798e+06	1.5072e+06	1425332	1444780
A0A1S3XVA1	splicing factor 3B subunit 1-like	LOC107769132	A0A1S3XVA1	A0A1S3XVA1	LOC107769132	splicing factor 3B subunit 1-like	A0A1S3XVA1_TOBAC	5	93957.8	124521	358799	239753	149474	136698	137641	123140	78812.8	90409.9	98966.5	133545	161958	116748	141155
A0A1S3XVD2	putative leucine-rich repeat receptor-like protein kinase At2g19210	LOC107769167	A0A1S3XVD2;A0A1S4DS93	A0A1S3XVD2;A0A1S4DS93	LOC107769167;LOC107832654	putative leucine-rich repeat receptor-like protein kinase At2g19210	A0A1S3XVD2_TOBAC;A0A1S4DS93_TOBAC	1		225517	328006	252161	277255	365193	410899	394695	319467	139331	279389	203156	276614	233020	426708
A0A1S3XVE2	serine/threonine-protein phosphatase 4 regulatory subunit 2-A-like isoform X1	LOC107769224	A0A1S3XVE2;A0A1S3YI33	A0A1S3XVE2;A0A1S3YI33	LOC107769224;LOC107776329	serine/threonine-protein phosphatase 4 regulatory subunit 2-A-like isoform X1;serine/threonine-protein phosphatase 4 regulatory subunit 2-like isoform X1	A0A1S3XVE2_TOBAC;A0A1S3YI33_TOBAC	2	337333	150655	163807		105552	188741	75967.6	127286	120798	103521	93615	56500	123139	63813.9	71534.3
A0A1S3XVG7	V-type proton ATPase subunit	LOC107769027	A0A1S3XVG7	A0A1S3XVG7	LOC107769027	V-type proton ATPase subunit	A0A1S3XVG7_TOBAC	1		131106	130504					58350.1		56913.5		118261
A0A1S3XVH0	glutamyl-tRNA(Gln) amidotransferase subunit A-like isoform X1	LOC107769186	A0A1S3XVH0;A0A1S3XVY6	A0A1S3XVH0;A0A1S3XVY6	LOC107769186	glutamyl-tRNA(Gln) amidotransferase subunit A-like isoform X1;glutamyl-tRNA(Gln) amidotransferase subunit A-like isoform X2	A0A1S3XVH0_TOBAC;A0A1S3XVY6_TOBAC	8	1.70732e+06	606294	748018	664584	621680	2.01942e+06	1.01516e+06	884668	906924	718953	551345	457516	953788	912375	890868
A0A1S3XVH1	Ribonuclease	LOC107769187	A0A1S3XVH1	A0A1S3XVH1	LOC107769187	Ribonuclease	A0A1S3XVH1_TOBAC	5	82213.6	206536	214521	59375.7	126199	82414.5	125812	98512	190274	74807	128823	157376	84109.5	99110.3	109737
A0A1S3XVI4	5-epi-aristolochene synthase-like isoform X2	LOC107769201	A0A1S3XVI4	A0A1S3XVI4	LOC107769201	5-epi-aristolochene synthase-like isoform X2	A0A1S3XVI4_TOBAC	2		135654	108636	65809.7	79841.3	13298.7	116955	104124	147653	27081.9	63874.1	86703	62648.6	53641.6	105186
A0A1S3XVI8	bifunctional monodehydroascorbate reductase and carbonic anhydrase nectarin-3-like	LOC107769052	A0A1S3XVI8	A0A1S3XVI8	LOC107769052	bifunctional monodehydroascorbate reductase and carbonic anhydrase nectarin-3-like	A0A1S3XVI8_TOBAC	2				12914861					125063		1935651	233193		65358.5	459483
A0A1S3XVK7	SNF1-related protein kinase regulatory subunit gamma-1-like	LOC107769285	A0A1S3XVK7	A0A1S3XVK7	LOC107769285	SNF1-related protein kinase regulatory subunit gamma-1-like	A0A1S3XVK7_TOBAC	5	177862	180285	145268	214135	64531.5	134969	83363.2	97029.2	112664	129580	103628	120753	107438	102956	97354.1
A0A1S3XVL1	glycine-rich RNA-binding protein RZ1C-like isoform X1	LOC107769283	A0A1S3XVL1;A0A1S4D220	A0A1S3XVL1;A0A1S4D220	LOC107769283;LOC107825054	glycine-rich RNA-binding protein RZ1C-like isoform X1	A0A1S3XVL1_TOBAC;A0A1S4D220_TOBAC	2		63985.3	46666.9	214620	127263	233824	79204.6	84465.5		203115	174608	111496	84964.5	63458.8	109845
A0A1S3XVL9	(+)-neomenthol dehydrogenase-like	LOC107769229	A0A1S3XVL9	A0A1S3XVL9	LOC107769229	(+)-neomenthol dehydrogenase-like	A0A1S3XVL9_TOBAC	2		136354	62339.1			59979.7	43838.8	17111.5	102860				102387		49531.2
A0A1S3XVN9	mitochondrial amidoxime reducing component 2-like isoform X1	LOC107769249	A0A1S3XVN9	A0A1S3XVN9	LOC107769249	mitochondrial amidoxime reducing component 2-like isoform X1	A0A1S3XVN9_TOBAC	3	55433.2				32563.8	57463.2	64412.2	38394.5	64310.5	58202	94641.4	55832.1	36303.2	38636.8	41910.6
A0A1S3XVP0	protein SSUH2 homolog isoform X1	LOC107769317	A0A1S3XVP0;A0A1S3XVW1;A0A1S3XVW3	A0A1S3XVP0;A0A1S3XVW1;A0A1S3XVW3	LOC107769317	protein SSUH2 homolog isoform X1;protein SSUH2 homolog isoform X3;protein SSUH2 homolog isoform X2	A0A1S3XVP0_TOBAC;A0A1S3XVW1_TOBAC;A0A1S3XVW3_TOBAC	4		28685.6	29306.1	138888	37200		66965.9		105709	38283.4	22405.3	52158.1	23339.4	28754.6	21079.9
A0A1S3XVQ4	"enoyl-[acyl-carrier-protein] reductase [NADH] 2, chloroplastic-like"	LOC107769328	A0A1S3XVQ4	A0A1S3XVQ4	LOC107769328	"enoyl-[acyl-carrier-protein] reductase [NADH] 2, chloroplastic-like"	A0A1S3XVQ4_TOBAC	3		382350	174380	454399	359635	192191	163747	323880	276561	193471	395696	556878	194715	267784	256284
A0A1S3XVR1	serine/arginine-rich splicing factor SR34A-like	LOC107769333	A0A1S3XVR1;A0A1S4A1J7;A0A1S4A1W2;A0A1S4AM29;A0A1S4AML5;A0A1S4C8J5	A0A1S3XVR1;A0A1S4A1J7;A0A1S4A1W2;A0A1S4AM29;A0A1S4AML5;A0A1S4C8J5	LOC107769333;LOC107792828;LOC107792828;LOC107799110;LOC107799110;LOC107816372	serine/arginine-rich splicing factor SR34A-like;serine/arginine-rich splicing factor SR34A-like isoform X2;serine/arginine-rich splicing factor SR34A-like isoform X1;serine/arginine-rich splicing factor SR34A-like isoform X1;serine/arginine-rich splicing factor SR34A-like isoform X2;serine/arginine-rich splicing factor SR34A-like	A0A1S3XVR1_TOBAC;A0A1S4A1J7_TOBAC;A0A1S4A1W2_TOBAC;A0A1S4AM29_TOBAC;A0A1S4AML5_TOBAC;A0A1S4C8J5_TOBAC	2	30202.6	86016.6	58064.4		60770.2	85835.3	77298.3	58019.3	86606.9	73612.5	72455.2	84681.5	81835.7	64622.7	90225
A0A1S3XVS4	plant UBX domain-containing protein 10-like	LOC107769345	A0A1S3XVS4;A0A1S4APS1;A0A1S4DKB5;Q5DJV4	A0A1S3XVS4;A0A1S4APS1;A0A1S4DKB5;Q5DJV4	LOC107769345;LOC107799924;LOC107830718;	plant UBX domain-containing protein 10-like;plant UBX domain-containing protein 10-like;plant UBX domain-containing protein 10-like;Fas-associated factor-like protein (Fragment)	A0A1S3XVS4_TOBAC;A0A1S4APS1_TOBAC;A0A1S4DKB5_TOBAC;Q5DJV4_TOBAC	3	44239.9			609048	67988.2	347061	64230.2	86114.1	77260	52159.2	45527.4	71534.3	57980.6	75986.4	70072.5
A0A1S3XVS9	uncharacterized protein LOC107769288	LOC107769288	A0A1S3XVS9	A0A1S3XVS9	LOC107769288	uncharacterized protein LOC107769288	A0A1S3XVS9_TOBAC	1	185237		30062.7		17028.3	278403	44041.2	38345.5	36935.5	89200.4		17974.9	37941.9	42137.5	48453.2
A0A1S3XVU5	serine/arginine repetitive matrix protein 2 isoform X2	LOC107769303	A0A1S3XVU5;A0A1S3XVU8	A0A1S3XVU5;A0A1S3XVU8	LOC107769303	serine/arginine repetitive matrix protein 2 isoform X2;serine/arginine repetitive matrix protein 2 isoform X1	A0A1S3XVU5_TOBAC;A0A1S3XVU8_TOBAC	1								10539.3	26140.1
A0A1S3XVV7	Splicing factor subunit	LOC107769380	A0A1S3XVV7;A0A1S4CBM9	A0A1S3XVV7;A0A1S4CBM9	LOC107769380;LOC107817263	Splicing factor subunit	A0A1S3XVV7_TOBAC;A0A1S4CBM9_TOBAC	1		46909.9									26038.5
A0A1S3XVW7	uncharacterized membrane protein At1g75140-like	LOC107769394	A0A1S3XVW7;A0A1S4A142	A0A1S3XVW7;A0A1S4A142	LOC107769394;LOC107792635	uncharacterized membrane protein At1g75140-like	A0A1S3XVW7_TOBAC;A0A1S4A142_TOBAC	3	159920		42302.9		67006.2	204847	74889.4	177884		141801	90788.1	61902.4	67039.7	62199.3	41773.5
A0A1S3XVZ9	glutamate-rich WD repeat-containing protein 1-like isoform X1	LOC107769418	A0A1S3XVZ9;A0A1S3XW68;A0A1S4ASE4;A0A1S4ASU4	A0A1S3XVZ9;A0A1S3XW68;A0A1S4ASE4;A0A1S4ASU4	LOC107769418;LOC107769418;LOC107800908;LOC107800908	glutamate-rich WD repeat-containing protein 1-like isoform X1;glutamate-rich WD repeat-containing protein 1-like isoform X2;glutamate-rich WD repeat-containing protein 1-like isoform X2;glutamate-rich WD repeat-containing protein 1-like isoform X1	A0A1S3XVZ9_TOBAC;A0A1S3XW68_TOBAC;A0A1S4ASE4_TOBAC;A0A1S4ASU4_TOBAC	3			66398.4		96688.3	115278		88764.3	141588	70209.5	132467	78340.9	68492.8	68225.3	76027.3
A0A1S3XW02	Alpha-galactosidase	LOC107769425	A0A1S3XW02	A0A1S3XW02	LOC107769425	Alpha-galactosidase	A0A1S3XW02_TOBAC	1			200906				64156.4	65215.5
A0A1S3XW14	nicotinamidase 1-like	LOC107769430	A0A1S3XW14;A0A1S4BVE5	A0A1S3XW14;A0A1S4BVE5	LOC107769430;LOC107812261	nicotinamidase 1-like	A0A1S3XW14_TOBAC;A0A1S4BVE5_TOBAC	1		101083	56619.4	49352.2		68056.6	56702.1	36589.6	28124	82474.4	61373.7	48385.5	34353.1	32528.8	40405.3
A0A1S3XW26	(+)-neomenthol dehydrogenase-like	LOC107769219	A0A1S3XW26	A0A1S3XW26	LOC107769219	(+)-neomenthol dehydrogenase-like	A0A1S3XW26_TOBAC	1	47905.8				27618.1	54488.2	25474.3	35795.6		67304.3	60583.5	47693.4	39172.6	35855	54476.3
A0A1S3XW31	ribose-phosphate pyrophosphokinase 4-like	LOC107769230	A0A1S3XW31;A0A1S4D5G3	A0A1S3XW31;A0A1S4D5G3	LOC107769230;LOC107826214	ribose-phosphate pyrophosphokinase 4-like	A0A1S3XW31_TOBAC;A0A1S4D5G3_TOBAC	3	302850	1.18187e+06	1.34524e+06	527158	366734	338517	959602	478273	1248305	400017	415013	961875	751224	566179	782359
A0A1S3XW34	uncharacterized protein LOC107769447	LOC107769447	A0A1S3XW34;A0A1S3Z7F5;A0A1S3ZHB2;A0A1S4CB04	A0A1S3XW34;A0A1S3Z7F5;A0A1S3ZHB2;A0A1S4CB04	LOC107769447;LOC107783785;LOC107786851;LOC107817148	uncharacterized protein LOC107769447;uncharacterized protein LOC107783785;uncharacterized protein LOC107786851;uncharacterized protein LOC107817148	A0A1S3XW34_TOBAC;A0A1S3Z7F5_TOBAC;A0A1S3ZHB2_TOBAC;A0A1S4CB04_TOBAC	1	332362						188730	138805		204100	75839.5		146985	108786	112333
A0A1S3XW41	T-complex protein 1 subunit eta	LOC107769239	A0A1S3XW41;A0A1S4ATN8	A0A1S3XW41;A0A1S4ATN8	LOC107769239;LOC107801176	T-complex protein 1 subunit eta	A0A1S3XW41_TOBAC;A0A1S4ATN8_TOBAC	14	285880	120155	214299	693740	158876	122939	173492	163741	158353	137049	109720	211910	160803	145733	143212
A0A1S3XW71	mucin-2-like	LOC107769481	A0A1S3XW71;A0A1S4BNZ6	A0A1S3XW71;A0A1S4BNZ6	LOC107769481;LOC107810334	mucin-2-like;uncharacterized protein LOC107810334	A0A1S3XW71_TOBAC;A0A1S4BNZ6_TOBAC	3	160851		84254.5	100480	44973.7	42551.7	26975.9	59117.7	69861.1	50226.9	20320.5	53633.1	55230.3	63619.3	111641
A0A1S3XW99	ubiquitin carboxyl-terminal hydrolase 12-like	LOC107769508	A0A1S3XW99	A0A1S3XW99	LOC107769508	ubiquitin carboxyl-terminal hydrolase 12-like	A0A1S3XW99_TOBAC	3		846083	692445		439990	88099.3	106106	211524	273565	75906.5	538824	233038	203014	125695	134890
A0A1S3XWA3	transcription factor bHLH66-like	LOC107769448	A0A1S3XWA3;A0A1S3Z738	A0A1S3XWA3;A0A1S3Z738	LOC107769448;LOC107783787	transcription factor bHLH66-like	A0A1S3XWA3_TOBAC;A0A1S3Z738_TOBAC	3	458901			324421	20505.1		27814.2	32300.7		217801	18517.6		112546	28931.7	57115.8
A0A1S3XWD3	"2,3-bisphosphoglycerate-independent phosphoglycerate mutase"	LOC107769473	A0A1S3XWD3	A0A1S3XWD3	LOC107769473	"2,3-bisphosphoglycerate-independent phosphoglycerate mutase"	A0A1S3XWD3_TOBAC	2	1.68491e+06	660139	975924	1.53553e+06	535040	1.17068e+06	1.43457e+06	655885	1.71369e+06	636217	397521	779144	1.42792e+06	638422	561268
A0A1S3XWG0	HIPL1 protein-like	LOC107769565	A0A1S3XWG0	A0A1S3XWG0	LOC107769565	HIPL1 protein-like	A0A1S3XWG0_TOBAC	1	31039.4			41003.1		9863.11	10465.6	9057.53		20702.9				8664.58	8944.47
A0A1S3XWH6	5'-methylthioadenosine/S-adenosylhomocysteine nucleosidase	LOC107769361	A0A1S3XWH6	A0A1S3XWH6	LOC107769361	5'-methylthioadenosine/S-adenosylhomocysteine nucleosidase	A0A1S3XWH6_TOBAC	10	339599	4.44057e+06	4611050	2.32013e+06	2452397	307907	1.31932e+06	1.59804e+06	2.27221e+06	1.00382e+06	2.82834e+06	1.92436e+06	1.44104e+06	1.40619e+06	1.52172e+06
A0A1S3XWK1	glutathione S-transferase U17-like	LOC107769388	A0A1S3XWK1	A0A1S3XWK1	LOC107769388	glutathione S-transferase U17-like	A0A1S3XWK1_TOBAC	4	159327	112976	99407.9	175014	150251	100399	210044	115562	131443	229840	241952	234716	215989	208720	153133
A0A1S3XWN7	uncharacterized protein LOC107769629	LOC107769629	A0A1S3XWN7;A0A1S3YFD5;A0A1S4AFH2	A0A1S3XWN7;A0A1S3YFD5;A0A1S4AFH2	LOC107769629;LOC107775510;LOC107797041	uncharacterized protein LOC107769629;uncharacterized protein LOC107775510;NADH-ubiquinone oxidoreductase 20.9 kDa subunit-like	A0A1S3XWN7_TOBAC;A0A1S3YFD5_TOBAC;A0A1S4AFH2_TOBAC	3		178278	160318	263235	281691	261656	365179	211384	107520	125163	200262	443688	211446	213669	232157
A0A1S3XWP9	uncharacterized isomerase BH0283-like	LOC107769584	A0A1S3XWP9	A0A1S3XWP9	LOC107769584	uncharacterized isomerase BH0283-like	A0A1S3XWP9_TOBAC	3	372610	272322	265604		31058.4	288261	928349	127547	272729	162019	77593.8	143632	223859	119780	110601
A0A1S3XWQ6	protein ASPARTIC PROTEASE IN GUARD CELL 2-like	LOC107769651	A0A1S3XWQ6;A0A1S3Z2Y9	A0A1S3XWQ6;A0A1S3Z2Y9	LOC107769651;LOC107782192	protein ASPARTIC PROTEASE IN GUARD CELL 2-like	A0A1S3XWQ6_TOBAC;A0A1S3Z2Y9_TOBAC	4	93672.6	228869	132289	1.3741e+06	193672	704252	191462	145984	89678.9	210346	180500	119251	125903	146816	147021
A0A1S3XWQ8	calcium-dependent protein kinase 11-like	LOC107769595	A0A1S3XWQ8;A0A1S3ZGP0;H6UM40	A0A1S3XWQ8;A0A1S3ZGP0;H6UM40	LOC107769595;LOC107786544;CDPK13	calcium-dependent protein kinase 11-like;calcium-dependent protein kinase 11-like;Calcium-dependent protein kinase	A0A1S3XWQ8_TOBAC;A0A1S3ZGP0_TOBAC;H6UM40_TOBAC	2	289904			225780	79906.6	104089	75747.9	111316		140962	60536.7	86266.8	130265	84957.4	138047
A0A1S3XWU0	probable inactive beta-glucosidase 14 isoform X2	LOC107769686	A0A1S3XWU0;A0A1S3XXH9	A0A1S3XWU0;A0A1S3XXH9	LOC107769686	probable inactive beta-glucosidase 14 isoform X2;beta-glucosidase 18-like isoform X1	A0A1S3XWU0_TOBAC;A0A1S3XXH9_TOBAC	4	61933.1	511673	446471		137386		97513.8	89196.2	169299	145756	161207	184645	141666	136702	85985.7
A0A1S3XWV1	pentatricopeptide repeat-containing protein At1g60770-like	LOC107769695	A0A1S3XWV1;A0A1S4C9X8	A0A1S3XWV1;A0A1S4C9X8	LOC107769695;LOC107816691	pentatricopeptide repeat-containing protein At1g60770-like	A0A1S3XWV1_TOBAC;A0A1S4C9X8_TOBAC	2	40873.4	79722.1	55570.1	56069.5	105593	64125.1	84725.8	79469.4	38153.6	71066.5	121137	92456.4	60776.4	56707.2	57881.6
A0A1S3XWV2	Exocyst subunit Exo70 family protein	LOC107769630	A0A1S3XWV2;A0A1S3YZR2;A0A1S4BKF3;A0A1S4D0E0	A0A1S3XWV2;A0A1S3YZR2;A0A1S4BKF3;A0A1S4D0E0	LOC107769630;LOC107781591;LOC107809230;LOC107824595	Exocyst subunit Exo70 family protein	A0A1S3XWV2_TOBAC;A0A1S3YZR2_TOBAC;A0A1S4BKF3_TOBAC;A0A1S4D0E0_TOBAC	1					44018.1
A0A1S3XWY0	DEAD-box ATP-dependent RNA helicase 21	LOC107769656	A0A1S3XWY0	A0A1S3XWY0	LOC107769656	DEAD-box ATP-dependent RNA helicase 21	A0A1S3XWY0_TOBAC	7	176702	159221	164137	38251.9	181935	60129	52394.6	79962.3	105944	78115.7	169951	163210	101730	110970	104284
A0A1S3XWZ5	mediator of RNA polymerase II transcription subunit 30-like	LOC107769730	A0A1S3XWZ5;A0A1S3ZED0	A0A1S3XWZ5;A0A1S3ZED0	LOC107769730;LOC107785835	mediator of RNA polymerase II transcription subunit 30-like	A0A1S3XWZ5_TOBAC;A0A1S3ZED0_TOBAC	2	209204			130865	57943.9	136788	48927.8	70204.2	132401	152118	82617.2	93281.4	103215	77753.9
A0A1S3XX03	"31 kDa ribonucleoprotein, chloroplastic"	LOC107769683	A0A1S3XX03	A0A1S3XX03	LOC107769683	"31 kDa ribonucleoprotein, chloroplastic"	A0A1S3XX03_TOBAC	7	905339	470372	564541		662501	329071	1.78946e+06	1.21555e+06	643247	350990	737553	498788	1.19509e+06	623305	914166
A0A1S3XX29	protein GRIM REAPER-like	LOC107769707	A0A1S3XX29;A0A1S3Z4X7	A0A1S3XX29;A0A1S3Z4X7	LOC107769707;LOC107782968	protein GRIM REAPER-like	A0A1S3XX29_TOBAC;A0A1S3Z4X7_TOBAC	1	123484						24756.3			69401.1	88709.7	26985.4	69907.4
A0A1S3XX52	protein XAP5 CIRCADIAN TIMEKEEPER	LOC107769723	A0A1S3XX52	A0A1S3XX52	LOC107769723	protein XAP5 CIRCADIAN TIMEKEEPER	A0A1S3XX52_TOBAC	3	199543	295796	231061		50306.9	98004.9	55017.7	33590	163156	96113.2	93668.9	93459.7	76603.4	82666.8	63732
A0A1S3XX56	translocon-associated protein subunit alpha-like	LOC107769724	A0A1S3XX56	A0A1S3XX56	LOC107769724	translocon-associated protein subunit alpha-like	A0A1S3XX56_TOBAC	1	749516	1106192			346052			172498	525236			2559726	11454030	651254	494928
A0A1S3XX83	"calvin cycle protein CP12-2, chloroplastic-like	LOC107769806	A0A1S3XX83;A0A1S4ALW6;A0A1S4B8C3	A0A1S3XX83;A0A1S4ALW6;A0A1S4B8C3	LOC107769806;LOC107799104;LOC107805556	"calvin cycle protein CP12-2, chloroplastic-like;calvin cycle protein CP12-1, chloroplastic-like;calvin cycle protein CP12-2, chloroplastic-like"	A0A1S3XX83_TOBAC;A0A1S4ALW6_TOBAC;A0A1S4B8C3_TOBAC	1						140224				64682.2				74533.2
A0A1S3XX96	"probable glucan 1,3-alpha-glucosidase"	LOC107769613	A0A1S3XX96	A0A1S3XX96	LOC107769613	"probable glucan 1,3-alpha-glucosidase"	A0A1S3XX96_TOBAC	16	46040.4	274355	188814	187041	139529	27742.4	80879.5	102692	158377	54566.1	116888	175756	109308	84243.4	125095
A0A1S3XXA7	pyridoxal 5'-phosphate synthase-like subunit PDX1.2	LOC107769831	A0A1S3XXA7;A0A1S4CJY5	A0A1S3XXA7;A0A1S4CJY5	LOC107769831;LOC107819695	pyridoxal 5'-phosphate synthase-like subunit PDX1.2	A0A1S3XXA7_TOBAC;A0A1S4CJY5_TOBAC	4	78856.9	52031.2	12878	113688	26439.7	58650.5	66913.5		94380.2	80215.2	24169.2	107991	115947	54047.8	71477.6
A0A1S3XXB4	5-methylthioadenosine/S-adenosylhomocysteine deaminase-like isoform X1	LOC107769766	A0A1S3XXB4	A0A1S3XXB4	LOC107769766	5-methylthioadenosine/S-adenosylhomocysteine deaminase-like isoform X1	A0A1S3XXB4_TOBAC	3			465723		200842				490705		112790	254187		429463
A0A1S3XXC3	Endoglucanase	LOC107769637	A0A1S3XXC3;A0A1S4AGN6;A0A1S4CMB0;A0A1S4CWJ9	A0A1S3XXC3;A0A1S4AGN6;A0A1S4CMB0;A0A1S4CWJ9	LOC107769637;LOC107797425;LOC107820495;LOC107823285	Endoglucanase;Endoglucanase;Endoglucanase;endoglucanase 1-like	A0A1S3XXC3_TOBAC;A0A1S4AGN6_TOBAC;A0A1S4CMB0_TOBAC;A0A1S4CWJ9_TOBAC	1			3131.07		21713	30006.1			17830.2	24792.4	24549.6	20609.4	13342.1
A0A1S3XXE7	sucrose synthase 7-like isoform X1	LOC107769655	A0A1S3XXE7	A0A1S3XXE7	LOC107769655	sucrose synthase 7-like isoform X1	A0A1S3XXE7_TOBAC	2		39942.1	27706.8		118894		42304.1	42299.2	40741.7			108754	49269	46769.3	77289.5
A0A1S3XXF1	"probable glutamyl endopeptidase, chloroplastic isoform X2	LOC107769805	A0A1S3XXF1;A0A1S3XXF4	A0A1S3XXF1;A0A1S3XXF4	LOC107769805	"probable glutamyl endopeptidase, chloroplastic isoform X2;probable glutamyl endopeptidase, chloroplastic isoform X1"	A0A1S3XXF1_TOBAC;A0A1S3XXF4_TOBAC	7	85308.1	309973	311220	83990.7	101329	142705	933810	184131	177041	111645	114247	206769	199736	202167	156589
A0A1S3XXH0	probable prolyl 4-hydroxylase 10	LOC107769895	A0A1S3XXH0;A0A1S4ALC2	A0A1S3XXH0;A0A1S4ALC2	LOC107769895;LOC107798883	probable prolyl 4-hydroxylase 10	A0A1S3XXH0_TOBAC;A0A1S4ALC2_TOBAC	2	121725	135628	85444.3		67128.6	130446	277970	227011	127197	117251		135718	130018	123289	129792
A0A1S3XXI4	Chorismate synthase	LOC107769690	A0A1S3XXI4;A0A1S3ZTJ9	A0A1S3XXI4;A0A1S3ZTJ9	LOC107769690;LOC107790266	Chorismate synthase	A0A1S3XXI4_TOBAC;A0A1S3ZTJ9_TOBAC	1							36112.5	33020.9	143856	31628.5			53175	62422.7	28523.8
A0A1S3XXJ4	monocopper oxidase-like protein SKU5	LOC107769699	A0A1S3XXJ4	A0A1S3XXJ4	LOC107769699	monocopper oxidase-like protein SKU5	A0A1S3XXJ4_TOBAC	2						88864	98324.5	79254.8	102293			118808	77061.1	81983.3	71368.5
A0A1S3XXM2	pathogenesis-related protein R minor form	LOC107769943	A0A1S3XXM2	A0A1S3XXM2	LOC107769943	pathogenesis-related protein R minor form	A0A1S3XXM2_TOBAC	8	3011606	235795	220985	11643756	30000.2	2.6442e+06	851414	649464	241361	1.3549e+06	40354.6	50545.7	633988	458360	582277
A0A1S3XXM4	apyrase-like	LOC107769955	A0A1S3XXM4;A0A1S4CBH7	A0A1S3XXM4;A0A1S4CBH7	LOC107769955;LOC107817214	apyrase-like	A0A1S3XXM4_TOBAC;A0A1S4CBH7_TOBAC	1								96121.6				42588.9		25945.5
A0A1S3XXN3	receptor-like protein 12 isoform X1	LOC107769731	A0A1S3XXN3	A0A1S3XXN3	LOC107769731	receptor-like protein 12 isoform X1	A0A1S3XXN3_TOBAC	3	99527.6	295943	210299	83120.5	227810	132795	239442	167315	267635	105838	269525	212090	149072	187870	199523
A0A1S3XXN7	"glutamate-1-semialdehyde 2,1-aminomutase, chloroplastic-like"	LOC107769957	A0A1S3XXN7	A0A1S3XXN7	LOC107769957	"glutamate-1-semialdehyde 2,1-aminomutase, chloroplastic-like"	A0A1S3XXN7_TOBAC	6	235070	485586	238043	122320	28499.9	176893	97439.7	94167.5	66648.4	197058	58374.3	121684	141266	346597	70487.1
A0A1S3XXP1	NAD(P)H:quinone oxidoreductase-like isoform X1	LOC107769898	A0A1S3XXP1	A0A1S3XXP1	LOC107769898	NAD(P)H:quinone oxidoreductase-like isoform X1	A0A1S3XXP1_TOBAC	2	225951	587377	516420	143298	211020	258297	322757	268069	368142	205587	231214	287579	247173	237498	296008
A0A1S3XXQ5	60S ribosomal protein L8-like	LOC107769978	A0A1S3XXQ5	A0A1S3XXQ5	LOC107769978	60S ribosomal protein L8-like	A0A1S3XXQ5_TOBAC	3	644840	360172	512393	1.52e+06	446411	310678	689928	574414	636509	192536	370002	587878	536051	422839	491324
A0A1S3XXR0	Serine/threonine protein phosphatase 2A regulatory subunit	LOC107769984	A0A1S3XXR0;A0A1S3XXY7;A0A1S3ZNI6;A0A1S4AL46;A0A1S4C2A7	A0A1S3XXR0;A0A1S3XXY7;A0A1S3ZNI6;A0A1S4AL46;A0A1S4C2A7	LOC107769984;LOC107769984;LOC107788674;LOC107798666;LOC107814330	Serine/threonine protein phosphatase 2A regulatory subunit	A0A1S3XXR0_TOBAC;A0A1S3XXY7_TOBAC;A0A1S3ZNI6_TOBAC;A0A1S4AL46_TOBAC;A0A1S4C2A7_TOBAC	1		452017			109025				153986						77438.2
A0A1S3XXU1	casein kinase II subunit alpha-like isoform X1	LOC107770013	A0A1S3XXU1	A0A1S3XXU1	LOC107770013	casein kinase II subunit alpha-like isoform X1	A0A1S3XXU1_TOBAC	4		69804.5	101052		67274.7		55126.6	34109.7	25768.4	39681.6	80264.9	56904.8	30181.7	36796.4	27063.8
A0A1S3XXU4	dymeclin-like	LOC107769949	A0A1S3XXU4;A0A1S4D0T3	A0A1S3XXU4;A0A1S4D0T3	LOC107769949;LOC107824751	dymeclin-like	A0A1S3XXU4_TOBAC;A0A1S4D0T3_TOBAC	1	8640636			3.57226e+06	96878.4	3988940	2259739	1.54488e+06	486693	2.2038e+06	898193	351246	1.64889e+06	1564746	1526844
A0A1S3XXU8	uncharacterized protein LOC107769954 isoform X2	LOC107769954	A0A1S3XXU8;A0A1S3XXV2;A0A1S4B7Y1;A0A1S4CBH6;A0A1S4D7D2	A0A1S3XXU8;A0A1S3XXV2;A0A1S4B7Y1;A0A1S4CBH6;A0A1S4D7D2	LOC107769954;LOC107769954;LOC107805393;LOC107817217;LOC107826751	uncharacterized protein LOC107769954 isoform X2;uncharacterized protein LOC107769954 isoform X1;uncharacterized protein LOC107805393;uncharacterized protein LOC107817217;uncharacterized protein LOC107826751	A0A1S3XXU8_TOBAC;A0A1S3XXV2_TOBAC;A0A1S4B7Y1_TOBAC;A0A1S4CBH6_TOBAC;A0A1S4D7D2_TOBAC	4	182625	184661	203418	196333	187053	294223	119150	143560	107053	256029	214769	151435	139556	135058	134137
A0A1S3XXV4	leucine-rich repeat extensin-like protein 1 isoform X2	LOC107770037	A0A1S3XXV4;A0A1S3XY12;A0A1S3YH06	A0A1S3XXV4;A0A1S3XY12;A0A1S3YH06	LOC107770037;LOC107770037;LOC107776167	leucine-rich repeat extensin-like protein 1 isoform X2;elicitor-responsive protein 1-like isoform X1;elicitor-responsive protein 1-like	A0A1S3XXV4_TOBAC;A0A1S3XY12_TOBAC;A0A1S3YH06_TOBAC	1		56645.4	51552.9		37090		37903.6	61223.7		24440.6	82697.5	65611.1	29757.9	36652.5
A0A1S3XXV7	WW domain-binding protein 2-like	LOC107769958	A0A1S3XXV7	A0A1S3XXV7	LOC107769958	WW domain-binding protein 2-like	A0A1S3XXV7_TOBAC	2	138396	178312	178339	105836	146894	145632	164356	199197	260165	154000	317023	282768	216868	189506	195167
A0A1S3XXV8	synaptotagmin-5-like	LOC107770041	A0A1S3XXV8;A0A1S4C9S6;A0A1S4CAA1	A0A1S3XXV8;A0A1S4C9S6;A0A1S4CAA1	LOC107770041;LOC107816669;LOC107816669	synaptotagmin-5-like;synaptotagmin-5-like isoform X2;synaptotagmin-5-like isoform X1	A0A1S3XXV8_TOBAC;A0A1S4C9S6_TOBAC;A0A1S4CAA1_TOBAC	2		129143	121128	104312	223923	82120.4	85903.7	78363.1	63294.2	133840	221569	124040	62247.3	94835.7	79330.8
A0A1S3XXX1	uncharacterized protein At4g06744-like	LOC107770038	A0A1S3XXX1	A0A1S3XXX1	LOC107770038	uncharacterized protein At4g06744-like	A0A1S3XXX1_TOBAC	11	504823	131287	141879	300338	293314	557124	381935	316693	260530	486322	487379	283109	297133	298934	290776
A0A1S3XXX3	Peptidyl-prolyl cis-trans isomerase	LOC107769985	A0A1S3XXX3	A0A1S3XXX3	LOC107769985	Peptidyl-prolyl cis-trans isomerase	A0A1S3XXX3_TOBAC	3	215852			66858.1	17923.4	134849	38182.4	34554.4	66795.5	103794	45154.8	62352.4	56655.3	51089.9	39972.6
A0A1S3XXX9	"heat shock protein 90-6, mitochondrial-like"	LOC107769814	A0A1S3XXX9	A0A1S3XXX9	LOC107769814	"heat shock protein 90-6, mitochondrial-like"	A0A1S3XXX9_TOBAC	3		90667.2	78887.6	58461.9	70975.1	122906	90929.5	67196	96505.2	47663.2	98860.4	123020	59570.1	72468.6	65869.3
A0A1S3XY03	Mechanosensitive ion channel protein	LOC107769999	A0A1S3XY03	A0A1S3XY03	LOC107769999	Mechanosensitive ion channel protein	A0A1S3XY03_TOBAC	3	32336.5	101258	79377.5	42115.6	57973.5	116213	92560.5	70586.2	77232.5	48597	93757	80274.2	50678.1	70182.5	49853.1
A0A1S3XY13	subtilisin-like protease SBT2.3	LOC107770087	A0A1S3XY13;A0A1S3YKK4;A0A1S3ZMU2;A0A1S4ALW5	A0A1S3XY13;A0A1S3YKK4;A0A1S3ZMU2;A0A1S4ALW5	LOC107770087;LOC107777286;LOC107788407;LOC107799147	subtilisin-like protease SBT2.3;subtilisin-like protease SBT2.2;subtilisin-like protease SBT2.3;subtilisin-like protease SBT2.2	A0A1S3XY13_TOBAC;A0A1S3YKK4_TOBAC;A0A1S3ZMU2_TOBAC;A0A1S4ALW5_TOBAC	1						29430.2	5963	5475.24
A0A1S3XY18	"persulfide dioxygenase ETHE1 homolog, mitochondrial-like"	LOC107770044	A0A1S3XY18	A0A1S3XY18	LOC107770044	"persulfide dioxygenase ETHE1 homolog, mitochondrial-like"	A0A1S3XY18_TOBAC	2		172269	144372	39431.6	225485	106450	64108.8	122958	153890	125247	277699	203134	101578	139026	132377
A0A1S3XY21	pyridine nucleotide-disulfide oxidoreductase domain-containing protein 2	LOC107769873	A0A1S3XY21;A0A1S4BRL6;A0A1S4BRL7;A0A1S4BRM1;A0A1S4BRM7;A0A1S4BRN4;A0A1S4BRP3	A0A1S3XY21;A0A1S4BRL6;A0A1S4BRL7;A0A1S4BRM1;A0A1S4BRM7;A0A1S4BRN4;A0A1S4BRP3	LOC107769873;LOC107811167;LOC107811167;LOC107811167;LOC107811167;LOC107811167;LOC107811167	pyridine nucleotide-disulfide oxidoreductase domain-containing protein 2;pyridine nucleotide-disulfide oxidoreductase domain-containing protein 2-like isoform X1;pyridine nucleotide-disulfide oxidoreductase domain-containing protein 2-like isoform X4;pyridine nucleotide-disulfide oxidoreductase domain-containing protein 2-like isoform X3;pyridine nucleotide-disulfide oxidoreductase domain-contain…	A0A1S3XY21_TOBAC;A0A1S4BRL6_TOBAC;A0A1S4BRL7_TOBAC;A0A1S4BRM1_TOBAC;A0A1S4BRM7_TOBAC;A0A1S4BRN4_TOBAC;A0A1S4BRP3_TOBAC	1						30127.7	45581.8	35800.5						29322.3	26912.8
A0A1S3XY27	Endoglucanase	LOC107770096	A0A1S3XY27;A0A1S4BDQ1;Q93WY9	A0A1S3XY27;A0A1S4BDQ1;Q93WY9	LOC107770096;LOC107807143;Cel8	Endoglucanase	A0A1S3XY27_TOBAC;A0A1S4BDQ1_TOBAC;Q93WY9_TOBAC	1					119171	179141	48739.5		51152.5			101133			37346.8
A0A1S3XY47	probable beta-D-xylosidase 7	LOC107770068	A0A1S3XY47	A0A1S3XY47	LOC107770068	probable beta-D-xylosidase 7	A0A1S3XY47_TOBAC	1		25563.2	13917.5					8287.34			40460	35772.2	13802.9
A0A1S3XY51	"chaperonin CPN60-2, mitochondrial"	LOC107770118	A0A1S3XY51	A0A1S3XY51	LOC107770118	"chaperonin CPN60-2, mitochondrial"	A0A1S3XY51_TOBAC	50	6869682	2.73846e+06	3.58809e+06	4.48425e+06	1.52765e+06	4.44589e+06	4.5611e+06	3.90016e+06	4.74809e+06	3067545	2748192	2929170	3.74342e+06	3.36676e+06	3.02805e+06
A0A1S3XY62	gamma-soluble NSF attachment protein-like	LOC107770086	A0A1S3XY62;A0A1S3ZMI3;A0A1S4ARI5	A0A1S3XY62;A0A1S3ZMI3;A0A1S4ARI5	LOC107770086;LOC107788406;LOC107800454	gamma-soluble NSF attachment protein-like	A0A1S3XY62_TOBAC;A0A1S3ZMI3_TOBAC;A0A1S4ARI5_TOBAC	4	48436.2	148346	169286	231372	497870	170685	151947	204915	214127	241772	325089	308679	291694	272367	183889
A0A1S3XY65	NADH dehydrogenase [ubiquinone] 1 beta subcomplex subunit 7-like	LOC107769914	A0A1S3XY65	A0A1S3XY65	LOC107769914	NADH dehydrogenase [ubiquinone] 1 beta subcomplex subunit 7-like	A0A1S3XY65_TOBAC	10	452937	233260	159224	629627	355216	2498337	540277	393421	101281	983593	645622	173255	433265	498115	448533
A0A1S3XY66	monocopper oxidase-like protein SKS1	LOC107770130	A0A1S3XY66	A0A1S3XY66	LOC107770130	monocopper oxidase-like protein SKS1	A0A1S3XY66_TOBAC	11	334161	446787	486750	312656	121571	209401	345779	390270	437093	89607.9	223275	369695	377411	271795	315505
A0A1S3XY89	"arginase 1, mitochondrial"	LOC107770139	A0A1S3XY89	A0A1S3XY89	LOC107770139	"arginase 1, mitochondrial"	A0A1S3XY89_TOBAC	9	84852.5	360801	296741	351982	623597	190972	243087	220547	388646	166904	412199	306153	233626	275171	249318
A0A1S3XY97	NADH dehydrogenase [ubiquinone] 1 alpha subcomplex subunit 13-B	LOC107770117	A0A1S3XY97	A0A1S3XY97	LOC107770117	NADH dehydrogenase [ubiquinone] 1 alpha subcomplex subunit 13-B	A0A1S3XY97_TOBAC	8	1.0799e+06	128228	151606	522888	332993	608057	357007	302881	362729	222335	350071	326709	316266	280339	314191
A0A1S3XYA3	High-affinity nitrate transporter	LOC107770078	A0A1S3XYA3;A0A1S4B3S1	A0A1S3XYA3;A0A1S4B3S1	LOC107770078;LOC107804243	High-affinity nitrate transporter	A0A1S3XYA3_TOBAC;A0A1S4B3S1_TOBAC	1					118320		133937	99142.3	91058		98473.3	136965	122337	89941.2
A0A1S3XYB6	26S protease regulatory subunit 6B homolog	LOC107770176	A0A1S3XYB6;A0A1S3XZG8;A0A1S3ZWP0;A0A1S4BDW5;A0A1S4BKX0;A0A1S4DB07	A0A1S3XYB6;A0A1S3XZG8;A0A1S3ZWP0;A0A1S4BDW5;A0A1S4BKX0;A0A1S4DB07	LOC107770176;LOC107770439;LOC107791257;LOC107807278;LOC107809414;LOC107827877	26S protease regulatory subunit 6B homolog	A0A1S3XYB6_TOBAC;A0A1S3XZG8_TOBAC;A0A1S3ZWP0_TOBAC;A0A1S4BDW5_TOBAC;A0A1S4BKX0_TOBAC;A0A1S4DB07_TOBAC	11	80952.2	436256	376233	752922	370076	545172	740901	707087	654199	559178	220026	765769	718890	611031	599174
A0A1S3XYC6	Pectinesterase	LOC107770142	A0A1S3XYC6	A0A1S3XYC6	LOC107770142	Pectinesterase	A0A1S3XYC6_TOBAC	4	140103	172192	213187	154161	79565.3		74891.9	72617.6	129450		32849.5	58832.2	134057	114339	53228.8
[truncated: 4,822 more rows]
