# Supplementary material for: Proteomics and Co-expression Network Analysis Reveal the Importance of Hub Proteins and Metabolic Pathways in Nicotine Synthesis and Accumulation in Tobacco (Nicotiana tabacum L.)
Source: Front Plant Sci. 2022 Apr 28;13:860455. doi: 10.3389/fpls.2022.860455 (PMC9096834; doi:10.3389/fpls.2022.860455)
Supplement: Supplementary file 4 [file Table_3.XLS]

proteinid	K326.1	Qinggeng.1	Qinggeng.2	Qinggeng.3	K326.2	Basma.1	Basma.2	Basma.3	K326.3	Va116.1	Va116.2	Va116.3
A0A059TCI1	22.8892880102936	21.2237578086483	21.3511146068798	22.3427581882359	20.9560160923049	21.7839695865394	20.5931353128217	21.0346471875282	21.6843521574343	21.4203480824006	21.106641209537	21.3033986609846
A0A059TCI3	18.3006865864315	16.8363354944352	16.5537210370871	18.8509289620232	16.8364386510688	18.3475412181551	17.9220642348324	17.6316092714464	18.6353247798633	16.806665844474	17.0661639370648	16.450597740426
A0A059TCM2	23.1277525622761	21.662199287616	22.1261265643198	23.1698451992852	22.2929950200292	23.0906094819083	22.7508005066206	22.8273803101122	22.9376090936201	22.2014669236552	23.1889380057509	22.3878380097592
A0A059WRQ4	15.4096801940137	17.4635288633268	18.2224432290306	NA	17.1460942578563	19.0085850610298	16.9217726700489	16.2537569029241	16.8820384765602	16.3310068447558	18.0392989489798	17.4252741788049
A0A059XN47	16.1136231119409	18.3575436823117	18.0637299813014	19.4046251184001	20.7613374699129	19.0314977804478	18.1661866864357	17.8388309479339	16.7753750790986	18.4967067879329	20.5269464301189	17.9514757552388
A0A067YEL0	NA	16.5698135497761	16.5351548001548	NA	15.9663031882495	NA	15.5966861470222	15.8984685375275	16.4920976731451	15.4079706073912	15.212300595061	16.2931192449604
A0A068JCD7	NA	16.3698147055325	16.988924305476	18.1492707991215	18.4065931226945	18.4961709908303	15.9330412598636	15.8150114814754	15.446521481804	17.4121962584756	18.872345070441	15.9905561169808
A0A068JD07	16.8860953587856	18.3987322121143	18.1021514502393	17.6842686778287	16.8619320820387	16.4196385159378	17.2178768118183	17.5810591813764	17.1437000532974	15.9487877492536	17.0768733214391	16.7005747585674
A0A068JD95	17.7057684185325	17.6565050601219	17.7335760337855	17.2948456364713	17.7534682402624	16.6971817065508	16.6936394503533	16.8381380817769	17.4274782015801	17.2896678495126	17.1304759853989	17.3403319156617
A0A068JFR6	20.8376178284504	21.0525844677665	20.9891314799669	21.3206281460762	21.7384770112358	20.4600236177916	21.3185014363058	21.3064763096291	21.6512024941135	21.2884514305402	21.4483876938656	21.6098781614061
A0A068JIB0	23.2018319715806	22.6506508971114	23.0253092400884	22.8664042401364	22.0613970691772	22.6623226322005	23.0511438732722	22.8763347359068	23.3717581692592	22.4805588607082	21.5778760648716	23.0359275404129
A0A075EYQ4	15.7328699354987	15.472421257695	16.3279052325696	17.1750923382379	14.5738228248045	15.5913052454804	14.8038435821611	14.6226309896434	15.0073305076765	16.9131061696544	14.1766966662165	14.0554284145487
A0A075EYQ6	18.5594049833172	17.7103243615634	17.4112149840467	19.6554587705588	18.1003692736156	21.0435650290273	19.4905949495938	19.1912321507439	19.8501781561292	19.7368256278956	19.0771143012644	18.4309583332642
A0A075EYT4	19.8998896732602	19.7611139339693	19.8562720176868	19.5042147775697	18.0918474353674	18.8358433048554	19.4893303141404	19.3633121274191	19.5816628546984	18.8332971152413	17.4202199489864	19.1385311761354
A0A075EZS4	NA	16.3777017017178	14.8364232406722	15.9437296731615	15.1384889917541	NA	14.9036733660403	14.3606121622109	15.0389050945431	15.2730884245068	16.4409915527789	15.1203726833933
A0A075EZS9	21.9374226740144	NA	NA	20.9237270787894	NA	19.7677430728928	18.611677068438	18.3081442957445	NA	19.4477601330203	16.6388522649432	13.757812368186
A0A075EZT7	22.548965799098	NA	NA	22.7947859875094	16.9508671484809	22.1228690602869	20.7804797946334	20.3307567565859	18.3380029248234	21.2455138280194	18.2249402307582	17.337499000449
A0A075F1T0	21.0801874259953	17.7371202326779	NA	19.5454884247032	19.1617090092022	19.5039613316526	18.3527487722311	19.0372530159792	18.9383372104462	19.4588918048307	18.7645197322144	17.5537432980455
A0A075F1U0	20.1899591985213	18.5211485925015	18.6229609143704	19.4592292277659	18.5670021196919	19.2312548786154	18.6163754152518	18.8428585373469	18.8221654579039	18.9358499000749	18.8357494527942	18.1273386770715
A0A075F1V0	22.6857871471327	23.1284347653962	22.8398613599537	22.4671520198244	24.5423507077959	22.4970671657727	22.110742155098	22.620774790465	22.6202987037294	23.1819814507099	25.1988561066065	23.1675876611155
A0A075F2G1	NA	20.0025413837004	20.2056978097035	17.8802507065806	18.2930812066291	17.951094361045	18.860286802849	18.5578828229898	18.6161414894725	16.5743727086239	19.2170725870756	18.2223098183973
A0A075F2H1	18.4753086756461	19.6154608126912	19.4729970476941	NA	17.0592317257995	NA	NA	18.7485130889361	NA	17.7814299561034	NA	18.8083177035752
A0A075F2H4	18.7854138532627	22.2051427922586	20.5248744090434	20.6149894818618	19.8861931569472	21.505674438198	20.5388915438065	19.9402314107459	19.1217375947481	20.6199160201504	19.9217425298554	18.8659002168655
A0A075F933	18.6248162008052	NA	NA	19.4880760954293	15.9140133365927	18.9487903331973	17.5368856961557	16.7866379564867	NA	16.8528096017615	16.7975118245461	15.4452635770948
A0A075F955	18.2518705523994	21.8574735452125	22.1703499270977	18.5453318129718	16.0625605383502	17.3910424193815	15.8805573225529	16.947582988823	18.3013369615553	16.9425347289523	20.1079374627835	20.229405458512
A0A075F9G5	20.6521389373219	21.2936435390259	20.953207748366	21.3311575055717	19.986110072047	19.5728153931272	19.9570490657807	20.302234636291	21.8651332765174	19.5162708805785	19.823313686768	19.8203739562555
A0A075M4T0	NA	15.5148142035776	15.6779376665462	17.3509452494347	15.7685138879379	16.6212966728629	15.6626441480388	14.9384080184672	15.4044378896654	16.5519202588688	16.4618078992773	16.9048089755878
A0A075QLS4	16.5125713339886	15.7461938427601	15.8255720833426	16.7071451926735	15.482490898854	NA	14.6202808024882	15.8478037572008	15.7005692549499	15.4367391148102	15.2422027255246	15.416285209664
A0A075QLS6	16.1090646503972	15.9178285826475	16.3763914515362	16.6977303274349	14.5594913417852	16.0470430124344	15.6194487176883	15.9225718817425	15.9271324116065	15.7868386327319	15.1164529549238	15.505529798404
A0A075QPA9	17.6914164961295	17.578513319114	17.6638181204229	16.6890525086733	16.3077379356595	15.9455918970641	16.3775116078319	16.9106683462763	17.3509688475903	16.7419486369394	16.4752042612687	16.256317979338
A0A076FNG8	20.8961079521595	19.0828711724975	19.0774957440139	20.887881853614	20.123313282462	19.6349630064718	20.809514193669	20.7823653926365	19.6194055054738	19.9917595234142	19.2627853534596	21.2345560920134
A0A076FQ13	16.8318325797364	16.5223068642094	15.9619639788538	15.5217088573718	16.6746632909945	16.7876202377417	15.5951085713976	15.7919224869062	16.4532502845481	17.450032830508	17.6344308678031	17.0100863538615
A0A076FU21	NA	19.6128216012748	16.6942247084922	NA	18.035524878151	18.9561432155984	17.1702291880612	16.3850285976637	15.1898676812148	16.4861030272645	17.7886221610719	15.6123453572706
A0A076KWF7	16.0001107525759	17.6845390060262	16.9629772641932	17.4286438637654	17.5610358207405	NA	18.1206759505563	17.3353157919467	18.5351896924124	17.1741620819535	17.1596280871026	18.3502257994195
A0A076KWF9	21.2672633318204	19.4501154159935	19.9788153534604	21.2733894073695	20.376931110403	20.9399044973616	18.4706278465538	19.6519070178995	19.5700435242502	21.6352722966363	20.437536965634	19.7536937800707
A0A076KWG2	NA	16.9306947529023	16.7441999680953	NA	16.7040568705682	NA	15.3385776707751	16.1696325249033	16.1436619115892	17.4225420591095	17.4670918041684	17.259708931612
A0A076KWG3	17.8103395151743	19.0313357287669	19.515267557631	18.5346431875159	18.4236152943939	16.5761534246251	17.9466815244472	18.2734456123578	18.4361645564598	16.7935060739449	15.8378610918865	18.3990315710433
A0A076KWG4	NA	NA	NA	16.6314891562581	16.2718738932741	NA	15.7580731269658	15.8372020298979	17.5023697900624	15.9242096712287	15.5134947310405	16.9556518586795
A0A076KX83	19.7802433832526	18.0971218396873	18.2092576082028	18.6069281393298	17.224229304221	19.4555464633954	19.1350558866006	18.4903588101082	18.8343391059438	18.5943361093223	17.3687698033203	17.0150246649696
A0A076KX89	20.9551145607944	17.6247747109739	18.0183744104333	18.9660041416775	18.2560607946602	19.4315465725291	18.1659507847003	18.2938754530821	18.6190013085162	19.1533808591047	18.7159360237087	18.2930275862552
A0A076L1Z5	18.0329465180588	17.2613483349528	16.7337590977005	NA	17.7755037868984	18.1772491967913	17.9866063549323	18.5803043485326	18.2749327549947	19.2108192093583	19.9672708581954	18.641681902389
A0A076L203	NA	22.9213015213463	23.2007161989658	NA	15.0354678250957	21.1805060712701	17.6610378100482	16.3438725039249	16.1670510241897	NA	NA	16.6448596690409
A0A076L2E1	NA	19.7050240988293	19.8282296704285	NA	15.8308061803035	18.2236368916558	17.2729004024993	17.8932261591928	19.1185612454419	17.1853931413968	17.72450084272	16.2568027043563
A0A076L2E2	22.1471813191445	20.320101170812	19.7487482066513	22.0535930063856	21.0519536899666	21.6124874370891	21.4532340799967	21.4902191158363	21.8746454987944	21.4589613727095	21.3114846105153	21.1212555715441
A0A076L2E7	19.54553025571	19.0409018794222	18.9143464421344	18.7461219665188	17.9120782523278	19.3125265372492	19.1299783275496	19.3349592836728	19.6284172821222	18.6905631832387	18.7760440113292	18.612023123138
A0A076L2G1	17.4617749328953	17.5355371451494	17.6567253326984	17.9416592043101	17.9665151333772	16.954476781278	17.2821339896629	17.3938468319747	17.7043806183254	16.8732842337149	17.0303913278574	17.3436032220219
A0A077D7P8	18.493901613321	18.190469750038	18.4751244608847	18.2470616199359	18.6205711081095	18.0804135395432	17.5122382024396	18.3287234047584	17.4589748853053	17.0588242886809	19.7169171923981	18.1029172889436
A0A077D830	17.1334569185208	18.8706871760039	18.6727589632253	17.2464248705098	18.1471960730618	17.7522052406327	17.5083364161039	17.2505832319299	17.5480458975763	18.790042683038	17.9086966128449	17.5822998177902
A0A077D837	15.3153723785839	16.9050651411243	16.9905161274663	15.6908373424696	16.0055268973278	15.1251523559434	15.8141349337387	16.0081967534601	16.1030047234636	16.1588304638928	16.0059905995558	17.109964045383
A0A077D849	19.6250996851611	16.9983684246642	16.8950770962086	19.3254174584982	16.1255646619978	21.5224700662907	19.2189674275644	18.7129292273259	18.8748859750517	18.3989646607464	17.4352556747557	17.2139401671973
A0A077D9N5	20.3779200933535	20.4327108645681	20.877994110913	20.5218130741662	19.6461262249481	19.3734493196425	20.2605144376081	19.9803654525436	20.6514506220779	19.4527743750409	20.6546625759183	20.2350516898615
A0A077D9P0	16.4127725595634	16.8365062625469	16.3273560999829	16.8383993396302	14.9653888630573	18.7721572845094	17.9661102281654	17.5889916968856	14.8625672709594	16.392334719216	15.8377319596572	16.4254382333432
A0A077D9R7	18.89990018078	19.9806560468405	20.3224293716146	19.7077452168507	17.9637672940186	16.7459738955259	18.5681380911002	18.3305951131207	19.3888443720438	16.4158510917312	17.7675307308715	19.1015992042361
A0A077DBL0	14.3377965046314	20.4479162293017	20.2583891940004	17.2715683199723	19.8902086035862	NA	NA	18.5520451900248	19.8049693695771	18.9769586788825	20.2366339492644	19.5666630930155
A0A077DBL2	15.660525105553	16.4822528135624	16.3975541313979	NA	NA	16.2357431377529	17.6652195541183	17.1457547814358	18.0319331939221	15.9930032309855	17.2173326747626	16.9697816388518
A0A077DBL4	19.7494436114231	17.7762267863131	18.1183565597577	20.1487862546921	21.2210275604024	19.2767433567665	21.1800618120138	20.270917210915	20.4143821395452	20.0869697130716	19.806257255274	20.8076507018948
A0A077DCK3	NA	12.8833900185834	14.5306223209837	NA	16.1770668181133	NA	13.9055832100482	NA	NA	14.4641867548756	16.0547195674458	15.2815305055352
A0A077DCK9	17.5761696898792	17.5588910424467	17.3621289720032	17.0847813058826	17.2709152153827	17.8939989516779	17.2591642538124	17.3172813530017	17.9217826564092	16.9980783630505	17.8827987230068	18.0845620397339
A0A077DCL2	18.4817291092092	21.0733639504059	21.2588393023389	19.1594094353058	23.0500636869501	NA	16.6078336077403	16.8300438587677	19.022309390662	22.8075145131303	23.6521794291036	21.2612913696997
A0A077DCL8	16.2462948184955	18.05692624273	17.8910188116086	NA	16.0200445056697	15.2338513513559	16.7610795331061	16.8612610175333	18.0589497683306	18.5957802532956	17.0898852362492	17.8210540857461
A0A088D8W7	16.8097332012033	17.00515713037	16.2105751858317	20.1637594528485	17.2837703014181	18.9355847570591	17.9062012164808	17.6237112849003	17.4515709605926	14.9806672017615	NA	17.502991277962
A0A097BTX9	16.5819165705947	18.2563633346882	NA	NA	16.5001251066762	15.267150294116	17.0528743044402	17.1336097780169	16.6748796235586	15.4861328642815	16.1104042930198	17.8070220233592
A0A097BTZ1	17.4497228421392	17.3188013667762	16.7925148845008	NA	17.0286396032032	NA	16.8706139990918	16.6005721970863	17.1786107557356	16.3137614391155	17.3732444571735	NA
A0A097BU03	18.947304742574	16.4638999929427	17.0296542316272	18.2776499346975	16.7851455154194	18.5935764540855	17.1209737766058	17.3290062942212	17.6897639559237	17.6684584924973	17.4489155769292	17.7299705359734
A0A097BU06	17.4581697774769	16.4276207803645	16.831902919171	17.7375589840799	15.3186936747268	17.9903917377206	16.8032832165243	16.0395966535738	16.3172868743671	16.2666372967055	16.0245697111162	15.1786314217787
A0A097BU16	NA	17.2870294742408	16.4975524429251	16.38305652018	14.3370455499272	17.1028152750496	16.6716250699062	16.416866449904	17.4605351378894	16.7962044179929	NA	16.2338039663968
A0A0A8J4Z6	20.2094105273683	20.8224143556689	20.7357045479477	20.5730822298906	20.4110330061776	19.784961570915	20.1018445838549	20.136630244295	20.5595307849101	19.9761001316266	20.2200482124074	20.0715057347784
A0A0A8WH00	NA	16.8220073822799	16.9078736343357	NA	16.5936281967019	16.7301395422854	16.1179337888281	15.785980801888	NA	NA	15.4109903216089	16.4745096632156
A0A0A8WHB3	17.9309523169191	20.2739790949777	20.5451223811134	19.6749849774926	19.9768493675748	16.3500775213885	21.0182409366331	20.9719215099713	20.6095802857476	17.7603407783306	18.55001257113	22.2839227272171
A0A0A8WHC1	NA	17.8663685810692	18.3507431006256	20.7603417938041	17.0230301064072	18.9307357135946	19.3439181697506	18.9879724432284	17.0718137221421	NA	NA	18.676158426299
A0A0A8WJH9	17.4050739266574	18.1720964630267	18.4903889264697	19.0768421764062	18.5544655460127	17.5400133084569	18.5931623325097	18.4982780435746	17.240510402176	16.307543259116	17.2525189068377	19.5864874099562
A0A0A8WK03	NA	17.0671999657473	17.2515222840845	17.216234752244	16.4054388458692	NA	17.1406876586318	17.4361762507022	16.9802030456741	17.5540991963786	NA	18.565432871937
A0A0A8WK76	16.469396384641	17.2704289356761	18.0629288899144	18.3865671958837	17.0815276478305	17.7114261541306	17.808205248627	17.6949760003851	16.8301391466603	14.1154302786729	15.4040816852485	17.8676878457341
A0A0B5D7P3	22.2833030332352	19.5407632675381	18.4099000120759	NA	NA	NA	17.3118798025855	18.9502262422533	17.0358406421953	20.2072467312075	NA	18.7358672046708
A0A0C4FST6	26.7604836257332	NA	NA	24.5700871978727	18.4852084909589	22.4066627934336	21.0629308656194	21.8884578775115	17.8613220792043	22.3074379199311	20.6211484129846	18.8291995347722
A0A0C4FST7	21.4030888909132	20.8378715798716	21.0705664755247	19.8140253767427	20.5367657285966	20.1012957476843	20.4456832529584	20.593754582207	21.5819022082715	20.5847237690506	20.5926954051333	20.4467130444604
A0A0C4FSU4	21.4191278490768	19.5040038991257	20.2171079486716	20.5058782901609	19.2913105406554	20.3406144394362	19.7441000635406	19.9470088679562	19.7414488814971	20.0052440118219	19.5105340836999	18.8653772313143
A0A0C5B9U2	NA	19.2521875460346	18.2428330565515	17.0540943607117	17.313602585045	15.3919486447624	16.9144748271092	16.784552978572	15.5788941321988	14.306094101271	15.4312102647824	18.1726081858215
A0A0D3L681	17.2828333522685	19.5852048612454	19.404472192931	18.3019855088829	18.4577558474392	16.3701400844262	17.6687646877395	17.7631847038264	18.330441247394	16.340940224225	18.231871704436	18.0352827229257
A0A0F7CYG6	23.5153966658639	22.9429344957456	22.6954697058937	24.2946423418639	23.8525915133517	24.4094457105605	23.557376403439	23.3222828858635	23.2413009430055	24.2524311290721	23.6386225080625	23.0803351358375
A0A0F7R4E4	NA	NA	12.1860788658355	16.7374817249559	16.6635315023365	14.7966670507981	16.408973650014	15.3343474925137	13.9774891268423	14.8861132253848	15.1085562007836	14.6431727201953
A0A0H3U4Y9	21.7932224640411	21.6972423805433	21.7243472049107	21.02731783045	21.297274402544	19.9918031106421	19.9835747786963	20.9763824081616	21.9812820979774	20.739448433812	21.5451034046541	20.7700654779032
A0A0K0XR08	14.707092940752	15.6833983808598	18.2978258695764	16.612449190543	15.8041732751698	17.1223916813897	16.1320981894366	15.8260548868078	16.171600438744	18.8251747362404	18.4917825284069	18.2831512483915
A0A0K0XR75	17.00249314055	18.0371013315487	17.8338262614442	16.9305170027933	18.2305027885929	16.5529791916918	17.6224405283728	17.4395547110216	17.7305942069927	17.0822333576109	17.8967207920385	17.8834507101399
A0A0K0XR76	18.6856233427351	19.0193250115703	18.6175610665401	19.6249121144147	18.4390702017005	19.8023155894281	18.6596928378007	18.6819406441373	18.7425776375879	19.4459468930312	18.5569653182179	18.7563077108196
A0A0K2GN10	NA	16.5831783965166	15.8139231486808	18.9429830723182	NA	17.0419699009346	17.0838167380656	15.3619528737988	14.7946915081905	16.7810794110207	NA	16.6989821562428
A0A0N7CV06	17.7060866169791	17.6728313529076	17.4834069271447	18.304140029842	17.9153450242978	18.5051309344581	18.7428762084713	18.5567535936256	18.132415005959	17.4201036298556	17.4928460655672	19.1673293222835
A0A0R4WFE4	21.0048104092825	NA	NA	21.2606457976569	15.9174726063254	18.2095204468376	18.0335626397094	18.1176404068841	15.8117564601745	17.6223478016112	15.8794127379085	16.3876982802316
A0A0R4WFQ1	18.7806997495932	17.9692616140949	18.2281199507163	17.5133258109306	18.7943430802167	16.7237835184247	17.9225802293397	18.1598162243062	19.0498816112761	16.7100163477783	17.9027078819761	17.6899136448162
A0A0S0N4U0	19.7236936457624	15.473887297613	14.927887800928	18.6423062478421	18.2822758407715	17.19559598946	15.9025061330789	16.4519488251506	NA	16.4098435720214	17.5074777037302	16.2452045056208
A0A0S0N610	19.1341936291273	17.4983267448868	16.7392188011108	18.8297803085918	17.6770399842081	18.9330310812184	18.4514708512466	18.4217508914767	18.1249856659826	18.2028458747114	18.3809206226356	17.6124702264488
A0A0S1TP11	22.3729277465566	20.4109023612922	20.6224379587475	22.5076926716724	19.5002484033546	22.0005504114566	21.426746289747	21.2238446978406	20.7012135912302	21.2367612257133	20.294663233458	19.9686067710478
A0A139ZSG9	19.9281861763052	20.8601692313694	21.1794447522837	18.9307737861469	18.6499919027557	19.6360108697408	19.9122936537629	19.310288258589	20.2250500031651	19.2726097108326	18.4124974886214	18.2696229563388
A0A140G1P7	NA	18.0085553135616	17.9219200031017	18.2907041357896	17.3191887701322	16.7812058093061	17.1405790763369	17.2783070883333	16.5110101461045	16.5711477018081	17.4487159896755	18.0295091596203
A0A140G1S2	16.6456252323673	18.1576164729582	17.7448565180206	17.4358682281139	17.2851309727662	17.1338036897281	17.1545434132237	17.2715197358812	17.2582672629525	17.8372812529959	18.1656234621355	17.6762586282127
A0A140G1S4	15.9406732115157	15.2251440242366	15.8791087769621	16.8158518366636	17.0778428675832	16.8838110791546	17.2529709944207	17.2101493091432	16.8729419801485	16.581022046637	16.3030566196591	17.9771626869057
A0A140G1W2	16.779630797067	NA	NA	16.9594508634912	16.4674567939393	16.3512023789593	15.9149395447017	16.6820026051578	17.3553305278934	17.6217792472981	17.5350778917908	17.0887458686568
A0A1B1LZ62	19.2595065153379	18.3380381645689	18.5074560480895	NA	18.6640586613737	17.0405039472171	15.6160872939111	16.4767390360052	NA	16.9214378243486	18.802319632987	16.7411303626184
A0A1C8FVJ5	18.0236959873262	17.7885843277039	17.5957177763304	17.5909374004966	17.6732961341515	16.7043510649273	16.5129618793808	16.0733910837856	16.2733215315912	17.3958872277077	18.0915031815212	16.9454356208299
A0A1S3WX61	16.3587293955164	NA	NA	16.4545810675412	16.9740319461289	NA	17.7481021298161	17.4734629893511	17.4294518217603	15.9105954315463	16.7346318981227	18.4355095275525
A0A1S3WXA0	17.4377892744517	15.9525407768063	NA	16.605895769977	14.6584377057768	18.6800394632002	16.9349936065556	16.6690279852663	16.4495047271001	16.7155586190685	NA	16.3857282715476
A0A1S3WXB5	18.4912276473389	15.7970419399504	15.8784465917924	18.0595519162421	15.8375088854709	18.9169587895484	17.093796978159	16.9638207293674	17.0927352076104	17.5846535871768	16.7139470426743	15.8518998897697
A0A1S3WXC2	14.1030044033027	NA	14.1016759803151	15.7620600973082	14.0528817646576	16.6158343547994	15.2543764400667	15.2023278759645	14.4109343124636	15.4494353315665	15.5364987291006	15.2270482838383
A0A1S3WXF3	26.1371364035276	25.7655217363226	26.2187228572826	27.1836007041487	25.2680324970334	25.8436765075404	25.1424805808313	25.4847598471412	25.9893081313452	24.7220850899397	23.8972778780622	23.0065351354204
A0A1S3WXF8	20.7521308036198	18.9054544910852	18.5992329782163	20.2743141634498	19.453170014027	20.9480177316481	19.0253222524033	19.5995105239946	19.0777685604211	20.832012092476	20.5308502951955	18.7103084896081
A0A1S3WXG3	NA	NA	NA	16.8631531116433	17.0847316823959	NA	17.2621570854	17.0198506287218	17.1630843852541	NA	17.4750154547278	17.5574918647501
A0A1S3WXH3	20.3790286162938	18.0387738419801	17.9667054871533	22.3491780835289	17.6552601456465	17.6718601031838	19.2466447855462	19.1425790490241	19.9741770139945	18.9567986890266	18.3856832521891	18.9733397596782
A0A1S3WXM7	21.9891611977248	18.014624977433	16.7510362740864	20.3814325810288	19.1024420713406	20.150160981199	18.9566097702308	19.0684210940238	19.8361864776084	19.2969631035165	18.234118813422	17.8596777148426
A0A1S3WXN6	16.1361126395074	16.7457074527775	16.2675378153799	NA	16.5487633606859	17.4448402414863	16.6306008632495	16.6640606154093	17.0933143931475	17.7396302388128	17.2090286451773	16.7679375076298
A0A1S3WXP0	17.2921754288452	17.8237144618274	17.6572490942863	16.9396496922677	18.1060082263466	17.5122377201081	17.558463338603	17.1136091238279	16.7163099813066	17.7095838624497	18.7261015101755	17.9667420063793
A0A1S3WXP6	16.0704916294249	17.1113168650134	NA	NA	16.1633419492934	NA	16.7862794996803	15.6653246391458	16.0313665250894	15.7145027415365	15.7981520775477	16.2188333993181
A0A1S3WXR1	18.4391479625939	18.4531590848422	18.9606302046575	18.0371987130137	17.8629260849833	17.3656413613005	18.0123369035296	18.4162676824919	18.8549789710759	17.19324575253	18.3841247339345	18.4309745349426
A0A1S3WXT2	16.1436025954204	17.9444350472728	17.67095495716	16.1783250504368	18.1538740659131	16.1268736422666	17.568962151786	17.9623028791191	17.6329017046871	16.081002407064	17.6119584202455	18.5128779935918
A0A1S3WXV2	18.3971997492835	16.2810940745576	16.667960650021	18.2812398492635	16.0881832888735	18.8247727157413	17.6072628036081	17.7684351388809	18.3724019991718	17.1646749579628	14.9612321455044	16.8900295064291
A0A1S3WXW0	NA	16.8749332402124	16.7025054177886	NA	16.1185981555324	14.8813844501986	16.3349399219898	16.6694690154631	16.7811806898865	NA	16.0189487502128	17.3178703447223
A0A1S3WXX8	NA	17.5866674463153	17.1565671821945	NA	18.445575156704	18.1594761124641	17.3999802386262	16.8718276120436	NA	17.9950558078439	18.0864461265705	17.7514539584431
A0A1S3WXY4	18.8792876457843	19.0959059463286	18.8906334304755	18.5853103223645	18.2410973824286	18.7533557124394	18.2295901405451	18.1949017023264	18.4029116086322	19.1350922204392	18.8201890926143	18.2957455371525
A0A1S3WXZ7	16.4641395053785	NA	14.6297839352719	NA	16.815133084217	14.7365672963622	16.043201713939	16.5821571456697	17.347748411033	16.6914421621082	15.9635124360219	16.8844250650575
A0A1S3WY23	NA	NA	17.6600938490617	NA	17.6867833660051	NA	18.7169882370129	18.352569774273	18.0539628263676	16.5477280350997	NA	18.7772842150435
A0A1S3WY26	15.2319207635442	15.907924322399	16.5423191768634	NA	NA	16.3652857268814	16.5276960533806	16.2817403247103	15.0507280016478	15.3020242896058	NA	15.5744179838343
A0A1S3WY30	21.1731046263417	18.8007522124785	18.9211349619003	19.932545484046	20.7274413676478	20.5428470815397	20.1945198675187	20.1863556339757	20.4489299396951	21.3016023874993	20.5448148374248	20.2738960269187
A0A1S3WY34	16.5236378059662	18.4168017791869	18.7068072075994	17.6281638252593	21.5072375356496	16.0030127398643	19.0982080217821	18.5738541370273	23.7167943473524	21.7937713731447	18.839178025016	18.3714774254948
A0A1S3WY43	NA	16.6019710234438	16.7036873259675	NA	18.7337191770091	16.5518449429319	17.4554801172291	16.1977128366262	16.2252773203117	16.0249740902405	16.3361145149444	17.1225860006303
A0A1S3WY68	16.5277957828629	17.4000880262046	17.2235722311553	17.9401455430981	16.3253827329252	17.4613365536082	15.9140074951508	16.7746487380831	17.9171420436157	17.4345931069602	17.1017814398549	16.709692706138
A0A1S3WY76	18.5638191000664	NA	20.7736078857101	18.2431032182041	18.0660445050794	17.6799499366421	17.9612494587463	17.862619292281	18.899838425828	17.6062452473883	17.3620543072039	17.8193517478018
A0A1S3WY82	18.98257673186	NA	16.8991903920309	17.2111677849535	17.0244670774036	20.1952356685724	18.3037903619805	17.7621906062505	18.8319070732644	18.8318002103861	NA	17.9568151697954
A0A1S3WY89	18.7534653841393	18.2381126994062	18.2667706737617	17.9295265226986	16.7668504614537	17.8095885737125	16.9587939400182	17.2005372118612	17.368905252532	17.7235772089058	17.5435299654889	17.5367449825531
A0A1S3WYA7	NA	NA	NA	20.6026382727646	18.8652066373823	17.0173339724741	16.8958562918159	19.9932140552378	13.0556395772963	19.6924245876972	18.9699796405633	12.4750348809659
A0A1S3WYA8	19.252581705483	17.6983191227982	17.7090317358352	17.2106732755576	15.0511425453306	18.3911550728427	16.9324889851652	17.1536264009423	17.1319950796711	17.4855688043433	16.7154352383114	16.7106196987002
A0A1S3WYB5	NA	17.0301516778779	17.1147660394232	NA	NA	NA	16.6006746128674	16.8353093074718	16.9212645607994	NA	16.7328016352667	16.9217247359516
A0A1S3WYG6	23.2051984378755	21.5593161684038	21.7240145795723	23.4162291477399	21.4079069624283	24.5421871409798	23.1634408466751	22.8674146813551	22.4812833240585	22.9918510204805	22.10532268728	21.4777592544393
A0A1S3WYI2	17.4278031073761	15.3915254957005	NA	18.3427606295007	16.8976447794637	17.4024964771569	16.1156044260554	16.2596955723659	16.8876823894028	16.7160252300752	15.6514258770026	15.9576104393836
A0A1S3WYJ4	18.741805177163	16.9413765884669	17.2502910435823	19.3392041208018	17.0472412584129	17.7916046869662	17.1405007552227	17.7266091041796	17.1805279237774	17.0353023588941	16.7907675803829	16.4840448745922
A0A1S3WYM6	20.7083080456823	19.168927310045	18.9642457582204	22.0229046800029	20.7759627595528	20.7095707162047	20.5019717511365	20.5097777824692	20.1814750136786	19.7778653003087	20.3388382373302	19.3911393357453
A0A1S3WYQ3	17.9492878622593	17.3416789762645	13.8729155911683	18.1889161293872	17.6530436029214	17.2601600651932	19.2107719534662	17.4897295279855	19.0912285912922	17.9429707270823	16.9993954399083	15.9340128575109
A0A1S3WYR5	21.7917030443277	21.165942506492	21.211096323608	22.0829351495934	20.7124302310227	21.2037334820236	20.3537528513111	20.8177215550548	21.2441402318402	21.4418994879294	21.2819989134106	20.3085663722054
A0A1S3WYU5	17.987314241793	16.9866038380613	17.4403923239998	18.5552629247176	17.6580121463717	18.970508008677	18.5354290497268	17.868852596947	18.1530101474586	17.7746364737929	17.8029767817679	17.9853100346847
A0A1S3WYW6	NA	15.2758639091309	13.7970915284641	NA	15.9479929488755	16.2728996910162	14.827355304437	NA	NA	15.5347766279592	15.6052636028935	NA
A0A1S3WYW8	21.7832002917553	19.6958097204778	19.9975456127997	22.1998488935287	18.6703453758341	21.2073076584178	19.9106011953021	19.8048793940393	20.6591093001376	19.9330563933762	18.8416424675397	17.2842941901489
A0A1S3WYX0	19.1146672428518	18.0824724698195	18.3008503596602	18.5530390926088	17.0119160025568	17.2524693886925	18.2957420342771	18.1614005609001	19.0666394299973	18.1590649147454	17.1576354376269	18.3902203973188
A0A1S3WYY0	18.6680802564734	17.7700260457067	17.631293865582	17.7709016777417	16.4223199237434	17.8159319479946	15.4129252535645	16.2952688180169	17.4221371595257	17.9854797716704	17.3605342034806	17.0510112388008
A0A1S3WZ18	19.4858517828455	16.8239826203501	17.0197261136533	19.6449026754142	19.5835435195272	18.9436264885822	18.0513701037501	18.3712382446804	18.5897896509655	19.1460320884141	18.384795473376	17.8882583069484
A0A1S3WZ56	17.7159587442949	17.2289082108906	17.2424522164375	16.0120915067384	16.6835265657679	17.8056282642754	18.1343067673786	17.4481084898758	16.7054885399312	17.919621513017	16.9538689070374	17.6803288303393
A0A1S3WZ66	20.0596794770087	16.2159149410682	15.3420278581489	16.3650504581825	16.643547524276	16.3339934733969	15.7292325849741	15.951984005505	16.7856350528041	17.9165117605077	17.2807491103345	16.239136111252
A0A1S3WZ72	19.2878308616499	18.1286103394402	18.417222216902	18.9473422020026	18.6952082162339	19.4033120561196	17.9730205272708	18.4914391779064	18.5928340737702	19.5849633033066	18.6214453632441	17.8440822054968
A0A1S3WZ87	NA	15.804948697357	15.7381428853022	16.2516704997845	18.1234397494347	16.891928014148	17.1368115497969	17.4517081602324	17.1012882128138	16.6096445327323	17.5993638686018	18.0341089628319
A0A1S3WZA4	20.3744511722075	17.9179217959117	17.860014412576	20.7927264603744	18.9313250039528	20.2046332292333	19.9200733964768	19.6569343363796	19.1859485503563	19.8946549631497	19.8336932934388	19.3955587148551
A0A1S3WZD9	19.8195692662082	NA	NA	20.5880521260345	NA	20.6031064092075	17.6516653179721	18.2994704826226	NA	17.4618147669656	15.3547571733692	NA
A0A1S3WZE1	21.4512018031185	20.6285578992089	20.2256884598902	20.5199255820618	20.5823505877022	21.2551089845259	20.4115003851543	20.1324788629643	20.5449572421928	20.9794010333981	21.012541169656	20.1324101420417
A0A1S3WZF8	20.6801407911148	18.0923440616152	18.1926680161869	19.3902747234475	18.5927195818747	20.0616983233884	18.6184392753739	19.0603171130354	18.9710748738955	19.1778234095907	18.6800138082475	17.5673679933404
A0A1S3WZH5	NA	15.6902735172137	15.5301130284899	NA	15.5118243022393	NA	15.288875928512	15.7585287315658	15.9564198517512	NA	15.3941923545492	16.36168721349
A0A1S3WZI1	19.2166496603223	NA	NA	19.1283589285307	15.8139431056136	18.1333568849347	17.3734408230176	16.7688702238414	16.3600272355817	17.9101169573539	NA	16.7711228957041
A0A1S3WZJ1	18.5183659725719	20.1493306579131	20.1900023167355	18.3348060192949	18.8452301693839	17.0846754070973	18.4309011801539	19.1213905985449	19.7912207294703	17.5360268539087	19.053295690082	19.8708779068452
A0A1S3WZJ6	15.4055610274893	16.9124605059033	16.9269416481429	17.2504395305359	17.883054163404	15.2187077826178	16.1698922862472	16.8874883823155	17.37681191048	16.2079419529693	16.4601145095007	18.3823975061778
A0A1S3WZK9	NA	17.0316832001662	17.0855019596861	17.451272371936	18.604343849877	17.4264315124459	17.2308636414257	17.0792147334514	16.9106329418911	17.8261855540151	18.4363941021904	17.6415883097412
A0A1S3WZQ8	22.4761367956294	20.9719033598226	21.1411307958338	21.8649111889144	20.6684225667129	22.3680407999277	21.4449235031637	21.5670094334306	21.4102952894684	21.6387940560955	20.9387842575513	21.1648013793991
A0A1S3WZV6	17.3726965105946	18.0610969060072	17.9720373324944	16.3968141908808	16.1288598185439	16.997163627483	16.5529364038641	15.8090737244093	16.7357489582508	15.7508139974891	NA	16.9814128501506
A0A1S3WZX1	24.4126036988522	21.8133965347581	22.1166732973803	24.8036722539746	22.074195536403	22.9122615786031	21.3878067262524	22.5665591630631	22.2779567759121	23.4711366134173	22.2939300239298	21.3770994310081
A0A1S3WZY4	15.8340073600718	14.7254562344584	15.0774390230143	14.8594144045517	13.6406799604696	17.5647240021037	16.5561548438711	15.7113198569766	15.4366586826858	16.6649905956965	15.6907224852807	NA
A0A1S3WZY6	19.0471746802392	16.6429773518664	17.8587544964708	18.9114585534161	17.6820179343753	18.3575616691718	18.2240183135154	17.4292907773953	18.0147087370297	17.8600303310484	NA	16.683547232568
A0A1S3WZZ3	18.6430511414296	18.7001749994963	18.779813918632	18.5253787432219	17.3168586437147	18.4179836906552	18.3059030980363	18.342622296945	18.6535603938192	18.0759496252112	18.2724155042124	18.5854082108956
A0A1S3WZZ7	17.2676036784634	15.2919564457493	15.2472097146199	17.4196585740273	16.5168049157392	15.8680145758095	15.7502618892212	15.2867186347209	16.3637438992678	16.4013963417942	16.8086953710281	16.5094379639719
A0A1S3X075	NA	15.4978708364263	16.0340772170809	NA	14.7964963532684	15.6208010737158	14.2308372618794	14.140370157189	NA	14.9959429054855	15.2613011271778	NA
A0A1S3X079	NA	NA	17.857918747926	NA	17.470821322994	16.3307034244212	18.5558366573071	17.8565592674158	18.7915529221434	17.8157414332263	NA	18.8124822828822
A0A1S3X086	17.140938022749	16.1161864054214	15.8893229214411	17.1606905403919	16.1602027368932	16.9915102550002	16.3731833780667	16.2799682827108	16.3868934221272	16.6871527782006	16.3904048879614	15.9773812532112
A0A1S3X0C4	18.3018479541426	17.2048922858127	16.9753265388064	18.318170682299	17.8089622115931	18.2915872319511	18.0632907280859	17.3490114698427	17.4907366883667	17.8291785290894	17.3422556517285	17.3168249541361
A0A1S3X0E5	20.6877452646707	18.4305592347906	18.7298225613069	19.3906473403015	18.3802671061968	18.6319521322423	18.4284613878081	18.7862406082193	19.2654960133733	18.6563788163726	18.5565361078862	19.0566339117886
A0A1S3X0F1	NA	NA	14.2448970037444	15.8490162696087	15.4007328874506	15.9576998775339	NA	14.8927167857135	NA	16.1528686115805	15.3315279387968	14.6364509333262
A0A1S3X0G8	17.1358439063137	17.2596398347233	17.2548167036235	16.6171726099073	16.4615040525088	18.8886022423579	16.8089804707372	16.7726180278889	16.8337049691766	17.2670839817162	16.3894642119718	16.1210090435703
A0A1S3X0H8	NA	18.1277379234933	19.4019456033253	NA	17.0321468140952	NA	19.3510221100927	17.4520452555725	16.6657688619976	NA	17.3419539098289	18.3735814093837
A0A1S3X0I2	18.8778600985767	16.0513196488091	16.2268578386691	NA	16.5923920210875	16.8739643701431	16.9549344710566	16.3736597278616	16.6324226147258	17.0011927230146	17.3873446242349	15.3528368488722
A0A1S3X0I4	19.5016869368305	17.7029663376273	18.0747064407786	18.4811636939651	17.6611193824535	19.6390739239074	18.537617733887	18.1612083238136	18.7781534487981	17.9004790740334	17.4772347811517	18.4822805143603
A0A1S3X0J2	20.0864257166697	19.513469550905	19.0165672209135	20.8225793884624	20.2616487643373	20.9003540445015	19.8378568583125	19.6338107517752	19.461091328064	21.0152942374088	20.9554895726857	19.4585180077338
A0A1S3X0J3	NA	15.6234648142272	15.2093050625275	NA	18.2035859340672	16.5492864449083	NA	15.5946854366903	NA	17.2744992994878	17.6232620697269	17.2364371738902
A0A1S3X0K7	17.7389007173952	NA	17.0850243742439	NA	17.2435844128179	NA	16.4751029323928	16.6354832141217	NA	16.9936021834926	16.795226876345	16.2325702398475
A0A1S3X0M1	21.1703259328319	19.0048650880874	18.9987341684749	21.6741889270052	20.1441863084589	21.0770743580495	19.3025411744157	19.8352551350286	20.6180385054455	20.1485605230286	19.0778625837516	18.5752268079442
A0A1S3X0M2	18.220338469841	14.9323451612944	14.9626863520954	18.1763271802599	16.3703451218127	17.1610303660898	16.302567948128	17.6850391837457	17.7113189120504	16.6306266347063	16.4368154765495	15.6105138294002
A0A1S3X0M4	NA	17.0412042682673	16.6131866082571	NA	15.8796696196824	16.2521826364101	14.5119341804433	14.9744941522969	NA	16.7531207317452	16.7762072042604	16.2182298962693
A0A1S3X0M5	18.4050875642936	18.0084759832512	17.8454519573383	19.0757012695792	18.7907465048332	18.3149491088962	19.1540420884524	18.8025390443125	NA	18.9027052143994	18.0831444358096	19.3128479266442
A0A1S3X0M8	NA	NA	NA	18.090596722296	17.1595032130224	17.7692694587715	18.3664260088169	19.9304634024018	NA	18.0383123531205	NA	18.1594738024455
A0A1S3X0N1	NA	16.5487610093171	16.2685118748816	16.8690825527764	16.5666843426127	16.9796012943993	16.4046907272454	16.379451612346	16.4439944607728	16.5504483064403	17.1120837425186	16.992631191005
A0A1S3X0R5	17.0320321025616	19.7062547553237	19.5364833145344	18.7617003503395	18.9584415581567	17.4021069961967	18.7516717435738	18.7953506532543	19.1447663629967	17.0164080749141	19.0295479139721	19.9607490584681
A0A1S3X0S8	19.9696947039955	20.823374918121	20.6765548872595	19.5443463821826	19.5062204011759	20.012726484847	19.992408006909	19.9458253885762	20.1124663923753	20.4889667728036	19.2495035340669	19.8621557641874
A0A1S3X0T3	17.9470533822017	17.3699367482734	17.8246041464719	17.6014846094078	15.3823678194159	18.6650326807529	17.4593498155157	17.3682149576323	17.1523366842664	17.2749013411003	16.0840317369861	17.0129530248963
A0A1S3X0V2	20.1682745530291	16.4275090204932	16.3695000363925	NA	15.6354381541661	NA	15.6978820546149	15.7560347179609	16.497981904207	16.5527216247771	15.2089557385123	NA
A0A1S3X0W4	21.8131200393319	17.928967661841	18.1287929698952	21.0530634623259	20.0295672908925	20.7600464096921	20.9536605126868	20.6517210395269	21.1109783407598	20.3338758571297	19.9676258389621	20.4038690382186
A0A1S3X0W6	17.4357466791069	18.2841501361185	17.7654677122002	18.3230045799578	18.4204935518479	18.1618776593085	17.7635698121199	17.7693860999059	17.4678344998955	18.7321334663237	19.1591511679286	18.6408811543165
A0A1S3X0Y5	NA	16.6719269246974	17.0225699874998	NA	16.6577458488789	NA	15.9825029232786	15.3719629767845	16.4028598376595	NA	17.0038440177473	16.1060532889516
A0A1S3X0Y6	16.9570536727311	15.9359831275233	16.1763860791793	17.2330827629121	17.2013258746674	17.5132966519603	16.1157136345045	16.2156642248796	16.1658822598862	17.0161279953044	17.6028138136023	15.6571328402849
A0A1S3X0Z2	18.8474103839878	17.1531142406584	18.0993023776782	18.8134477173021	17.6134092093837	18.0890442148892	17.2324361519207	17.3095056360824	17.8864438104513	17.6224081303105	17.366796033061	17.0710578740081
A0A1S3X119	15.7107727032607	NA	NA	16.1979626436861	17.1114447055634	16.2364075388402	16.22239502569	16.6782212209781	16.7953781023693	16.9936745618507	17.5533952816873	17.6522305346759
A0A1S3X155	17.8091495008765	NA	NA	17.3210183643025	16.4293883513505	16.8755328289433	15.4454385093469	15.6191790123385	15.9020114387426	15.8387311355239	15.4227268245383	15.4190662379189
A0A1S3X165	17.380750369896	NA	NA	18.1722394826941	NA	17.8131493064678	16.7697244675959	16.6816166454316	NA	16.9948858992516	NA	15.9959527360144
A0A1S3X170	NA	16.5155678699049	16.2706864236018	17.2780479785661	17.4407827573855	18.1893673235626	16.9683251655428	16.5063029801468	15.218889849242	17.5321044020629	17.7343598377836	17.0937044706106
A0A1S3X179	20.2473785127912	18.1523554084779	18.4410548949387	17.8775822074531	17.6607883886426	20.3322043146874	18.8452343814682	18.3689007240404	18.2764552841397	19.2345093149193	18.5605032197363	17.9790465827937
A0A1S3X1A0	NA	17.9142883140483	18.5162189332541	NA	19.0794283037459	NA	19.7418665737344	19.8453153658159	20.8126503160799	NA	NA	18.3388969809466
A0A1S3X1A6	20.9759653117621	19.101023496208	19.4970036765819	20.3598849202863	19.9678881477515	20.5924501935899	19.4906396269003	19.7826895332199	20.1677635868102	20.0638198229784	19.0474211715431	18.7324941399305
A0A1S3X1B8	18.6294480077234	17.678857781075	17.6244113972596	18.4784721636798	17.1818466711516	18.4500719837734	17.1461425928018	18.5251326930937	17.6305767571007	18.0275856228266	17.8281430713606	17.4635076605626
A0A1S3X1C8	17.9063741884944	18.3315127680734	17.9509359213186	18.1589332140469	18.2195650094891	17.1351235422299	17.2352401796514	17.8703570056335	18.3390222104068	17.6828209269968	18.5415734526987	18.0412595903454
A0A1S3X1D2	17.9275538288859	15.8998471821995	16.3150704901882	17.3731096816165	16.1442172776631	17.3137833006958	16.2632969995338	16.6695509775648	16.8747131256272	17.1393307296088	15.6806196409576	15.553823084254
A0A1S3X1D7	15.8527524635129	17.2242817157707	17.6672763791157	NA	NA	NA	NA	14.5672901139316	17.2675939635646	15.3470749585412	15.8240019526551	16.1300658660863
A0A1S3X1D8	18.723572938848	20.1275050954011	20.6758497050475	20.4264586421129	20.4323569855351	17.3675776544415	19.9930541252945	20.1916844285543	21.6600770880653	18.1817130915516	18.885612225192	19.7254101547582
A0A1S3X1E5	NA	15.5555501121303	15.5242924132645	NA	16.3557696672887	16.4830204794592	15.7821829941111	NA	14.0360956190384	15.9097460736038	16.5386468407692	16.1009437992691
A0A1S3X1F6	16.9218127951834	16.9646885509157	17.0528323583028	16.869653047896	17.0849060078208	NA	16.6143506150243	16.8290595573003	17.3942607946189	17.3432907814553	16.5565563376692	17.2902073232103
A0A1S3X1L9	16.2105919806302	16.9476126835789	16.8844219896127	NA	16.2169357192204	14.8228443544582	15.3724639088088	15.2703519372696	15.6770011522316	15.2719774459813	15.8837834904942	15.9249673164588
A0A1S3X1M5	15.4549556351321	NA	NA	16.5240026428905	16.6692249409838	16.0911334977047	15.594251127898	14.25927375172	NA	15.9017511409256	15.5890033588232	15.4366583014401
A0A1S3X1Q2	19.225108564652	19.0919939560169	18.9857775007547	20.2955293373573	20.0239319751661	17.9096113167875	18.3117182473123	18.7559152610212	18.1248342560987	18.9888279427005	19.9558169631539	19.6790567285221
A0A1S3X1Q4	18.4405916722823	16.3974759241834	16.2997488271062	17.9983720401066	16.944908886785	18.0522924169331	16.4010593127734	16.8095389219202	16.3230228649271	17.7887221160391	16.6851828385431	16.1613039839928
A0A1S3X1R1	17.7766197735147	16.9550685206394	17.172554168647	23.7674010073069	21.9273079568867	17.8278696789845	17.0195483125175	21.5647967883215	17.8266605883491	16.73167058676	17.0365687162674	17.0775104133966
A0A1S3X1T4	19.2109752319717	17.7758665372295	19.1917329161276	18.0318346149596	NA	18.4847852875391	NA	NA	17.4936220413595	17.0220882106678	17.3417910732349	18.2625903929653
A0A1S3X1V7	NA	17.1634236476175	NA	NA	16.4331333159235	17.843446203569	17.1004592691646	16.6145800026195	17.0812659459921	15.6583203486659	17.7428648013764	17.2508773831701
A0A1S3X211	20.2185387002712	17.8944735489808	NA	22.2568421430875	19.1016346273856	21.3987173403884	19.3993088298614	20.3902798410209	18.6761130049574	19.3849767076403	18.1147352257845	17.0311805599628
A0A1S3X216	23.2648975515136	24.7455504158488	24.9469660472086	24.025728954822	24.9128441204975	22.2650830411339	23.5440314777978	24.3151078149562	24.8933661587209	23.0209448520304	24.3528571839524	24.6215192559008
A0A1S3X219	15.9710954031116	15.8922933133258	16.1840226812384	NA	15.7109869459713	14.5480114325418	16.3966484162275	17.1606563836576	17.0397587844798	14.9410097144594	15.8886406070729	15.9656145044063
A0A1S3X220	19.340327025119	17.2808888332249	17.0402694843628	NA	17.4349194670568	15.8621447891517	16.9917180110977	20.0138092588291	17.6820080723504	16.0950809877717	16.2862554238114	16.582253640187
A0A1S3X231	NA	15.8327226804587	16.3080490024325	NA	16.2993194107539	15.3430093233265	16.8438952760324	16.4030553350753	16.8504819784343	16.193045226073	NA	NA
A0A1S3X240	19.0115939344936	17.0818078280432	17.1922887501419	14.9898373496252	17.8229287443031	18.3113194071212	17.44758699558	17.74726951113	17.9025322617684	17.5474422286087	16.9082907261346	17.2938039046276
A0A1S3X241	NA	18.0382416766977	17.2655231977387	NA	18.1713119672425	NA	17.6824228620127	17.7583982978595	18.0763315388387	18.1022636043374	18.3235064446857	18.3649314742458
A0A1S3X242	14.9351951806528	15.5466020120688	NA	17.3096026374211	17.205360588838	17.2995567026891	17.139957067315	16.8622714716065	16.0124622287252	17.0879637298929	16.6090415190051	16.6195548389975
A0A1S3X267	16.5153195392608	19.7061753796003	19.1458954621985	NA	16.7809664140916	NA	18.3690139214121	18.1717764866769	17.6595491258553	15.4797083630094	NA	18.6344082663956
A0A1S3X298	18.5001187834856	18.4814469218259	18.4731581189268	19.0986412700277	18.8713286762657	18.738509378477	18.3453003350248	18.09380938693	18.3049070518848	18.2962298016692	17.7245280084831	17.9287471468126
A0A1S3X2A9	18.3099499282034	NA	NA	17.8240514000273	16.7765919648435	17.7986685647354	16.5331772617073	16.6366868988581	17.2354079004539	17.4531306941014	NA	17.4448700597188
A0A1S3X2B9	18.3668516487576	18.9939644744668	19.4395200901151	18.3400682217479	18.5762866561461	18.0362383525776	18.2360926072463	18.3306766209983	18.4747187089277	18.5617249493753	18.6079056055366	18.7675400255934
A0A1S3X2H3	20.2908472555259	18.8842430113413	18.1226717776147	16.9480500020711	16.9289450785893	18.7217054313858	18.1794746702202	18.1096055981274	18.4608073240357	18.2592042024717	18.5954720537745	18.0499596942528
A0A1S3X2H9	17.8607400406066	15.0848732519942	16.3272787907483	17.1668215445395	15.2580624863055	18.6152165213167	16.8260213214516	15.8912521230874	17.0973223255582	16.6818429806195	15.7869735976058	15.2449530235307
A0A1S3X2J0	NA	16.9193492778579	16.4066989899015	18.4513711116871	17.8867379520807	15.6794615219381	16.0103329457608	15.4918513840676	16.4687028368152	16.9022681014486	17.0275017635817	16.8777351520896
A0A1S3X2N3	17.6905924877994	18.3270088614425	18.4171983900149	NA	17.5460448544064	16.7777041005369	17.9770290144834	17.9105054951885	18.5114812254771	16.765620978234	17.8644395173675	18.2059650249369
A0A1S3X2P0	19.0040301106639	18.5150468558595	18.6671105674681	16.7757526285117	15.9331293518785	18.522567404056	17.3614188273483	17.7879254697963	19.0331638542357	17.562606013795	15.8958339240501	17.873865082072
A0A1S3X2T9	NA	17.5192451103396	17.0394550886879	17.5103805132351	17.0887264618699	16.551673179904	16.2724849886626	15.8450404211357	15.4133417860749	17.0277973574307	16.4493993099209	16.2689183002907
A0A1S3X2V7	NA	17.0026335731685	15.2309625597721	16.2688266612462	16.9140934720115	15.4127026664772	15.3974289194019	15.4453401203051	15.3921457574173	16.9160545665979	17.221417638632	17.2874512903396
A0A1S3X2W8	NA	14.2672108869301	14.5197190273078	14.245052576901	14.2051674080676	14.9119424332456	13.2091156823159	NA	15.5628352767711	15.2862236914555	14.5659801534728	13.872344224768
A0A1S3X2Z0	20.1308212742351	19.7326136889232	20.1684098415201	20.238350797268	19.8277753064495	19.2055805891906	19.3994080615598	20.1912145266605	20.1886546403186	19.5131383134058	19.7780467411737	19.8506356295094
A0A1S3X313	19.7897230754071	19.6847082835525	19.8547768068356	20.1683666852573	18.9016843099283	19.00875139773	19.1887970844257	18.9078845421717	19.70204974123	18.2295492164588	19.5652371480059	19.5746460707458
A0A1S3X314	17.9280265565299	17.4164638204382	17.3705813911484	17.8064012335275	17.9167579303713	15.3887893354182	17.5342958758391	17.4250422161334	17.9099939503281	17.7160093151781	17.5115250191698	17.9067497005412
A0A1S3X322	16.9174722426931	18.5382667407852	18.2350258253555	17.7256862997187	17.7405664035184	16.8702047821545	16.9010722861375	16.9403028422824	17.5652393562547	17.2906217439895	17.5851603822202	17.2272060878784
A0A1S3X328	NA	16.2104484022133	16.4066242607975	NA	15.573643027551	NA	15.7764092363139	16.2018212054095	16.3583354288061	NA	16.1115859071542	17.0263858231826
A0A1S3X331	15.5536534313199	NA	NA	19.6745614703881	16.4880563535751	16.2518552422269	17.4644738339459	17.2037470712301	17.4271397931862	15.2865877944608	16.6265300851412	16.2981846786578
A0A1S3X344	NA	NA	13.3782981632133	16.368041332917	15.0440858935249	NA	14.9650639020052	15.1160677114918	15.455832884145	NA	NA	18.5166634314357
A0A1S3X374	19.442398994877	18.6503671304255	18.259475482334	19.4409705224588	19.692113473586	20.3015317794167	19.6926465733772	19.4729487228769	19.0195873350931	20.1975909163211	19.6469167089358	19.4231256583864
A0A1S3X395	20.1483724639126	19.0024074671156	19.0723455893974	18.103146753485	16.9552658017276	17.618395920777	17.9126998776998	18.2324008714919	18.2864066006296	18.5136429113788	16.6194689793223	17.8488365679487
A0A1S3X398	18.1910833183829	17.2381038043615	16.8503542562174	17.6690723326209	17.2033686167222	16.8969992691413	17.1542728369548	18.3145622242894	18.0563999053574	17.7097254096663	18.6831906054792	17.9961292441004
A0A1S3X3B5	19.3635027646065	17.3458698806932	17.5301979431801	18.0598924939007	17.5046604433492	18.0702175970888	17.4391366731687	18.455538938441	17.6619613715741	18.5437614546621	17.9137112845816	17.3973355582667
A0A1S3X3C0	17.9970854776072	17.4174976760722	NA	NA	15.514995706872	NA	NA	16.4204607839913	NA	15.9140432736111	15.5899944122089	15.5978839925572
A0A1S3X3C5	NA	18.1664309783024	18.2851285731498	NA	16.4424951800661	14.9319734587655	17.5926999671786	17.2861987288716	17.9939915021965	16.4063704643205	17.0633461977894	17.7827901002991
A0A1S3X3D2	NA	17.3975383336376	17.1581162491526	16.720035562316	16.7712001883461	NA	16.4079677558232	16.5859672174742	17.2278571022135	NA	16.8578561190651	16.6031435456413
A0A1S3X3E1	19.487042657155	20.2977007899822	20.3628439835264	20.2684790361265	18.9232783333218	19.7858218033651	21.3206121716104	20.6412776141684	20.2307235321983	19.0355726999389	19.0037323509134	21.1496908437459
A0A1S3X3I0	24.6810035075066	22.0734992853213	22.2776492250989	23.783435219942	20.5941727492692	24.9077700531539	22.8954135847105	22.445662796111	23.1997021454951	22.9509188395898	22.3107359148994	20.7542748590757
A0A1S3X3J4	19.2245247563348	18.6896216093008	18.571724178625	19.5279983222431	18.2302287911216	19.2279149619967	18.5674344954894	18.5034734745241	18.362346924406	17.6487061392356	18.0641286325472	18.632899375798
A0A1S3X3K4	19.5473946863219	16.9625861908538	16.2383260124034	17.6386032865191	17.0219982734276	19.0557818797618	17.1139451233318	17.3362654611261	17.736680109283	17.8814130184165	17.7239644971065	16.8862406113979
A0A1S3X3N6	19.0528424714434	18.4340598293325	18.2439780254083	19.8369855170995	18.6161393574192	18.4211863867054	19.5747390274727	19.2781252768762	19.1299626109124	18.1200649215982	18.6860811357936	20.298127191314
A0A1S3X3P5	18.3927484615591	16.6759991224155	15.72306406665	17.0860578076676	NA	18.6445248134279	17.1020678096508	17.3073158947431	16.9134692510681	17.743651485153	15.2922275356586	15.9832524090722
A0A1S3X3P6	NA	15.390277610454	13.6036356260472	NA	16.0086893441913	15.8888337162522	15.2681950206106	16.1436974066233	15.2640447940705	14.6930779960103	16.0633002749071	14.8890861402202
A0A1S3X3V1	20.4261893683371	18.6217096154622	19.7771595802984	21.3244805347348	16.4817106349312	21.4851801092474	19.7427453792633	19.0904082222174	18.6633236698105	19.6449859347489	17.8210877671157	18.1525913779781
A0A1S3X3Y2	17.7563126999269	18.4861430555676	18.3053785093299	19.990231928156	20.5899832149413	22.1985967131026	20.3285931693271	20.685447114627	19.634396965559	21.0626122482221	19.8771274889629	18.2344034761462
A0A1S3X3Y8	15.8628260347878	17.7930455026709	17.5947115159348	17.7118085269036	18.2724509586517	16.8624141286067	17.3835134058796	16.9474174741045	17.5185172550768	17.2127559627828	18.2688377951923	17.561232698781
A0A1S3X430	19.8355144102678	18.8426423922535	18.9166896048904	20.1490268411059	18.9539430410718	20.1947371696116	20.1887240533989	19.6393191777732	19.0857698627454	18.9011044266983	18.6450457641176	19.7800094370356
A0A1S3X491	NA	16.5092262768228	16.1848617261701	15.9061857072959	18.119194763183	15.7781185489126	15.8489568809855	14.8057758473396	NA	16.0202810918313	17.1113582594561	16.3613170814056
A0A1S3X4B0	16.1006397236306	18.119506985078	17.9141021419385	NA	17.188316581061	15.0815697433948	18.4003358931505	17.8583090773	17.493193113365	15.9308264726869	17.6471198903951	17.2620661626364
A0A1S3X4E5	18.0218468390891	15.2284536559987	15.5383462028285	NA	16.7415742733752	16.6812822776177	14.7072015514298	13.7932252431664	12.6215675467086	16.5447154522596	15.2816398755735	16.2143314247936
A0A1S3X4H7	17.2006564897398	19.2862177681658	19.5181044325398	18.9581965571086	19.4871091629464	17.6345997024104	18.6190770060935	17.3189568922579	20.2041808132615	20.0366907807641	15.725819725087	16.3369875479498
A0A1S3X4I9	17.283919336777	NA	NA	17.7269639919207	15.8141722007534	15.5052064265633	16.2365136684925	16.347306146822	16.275540993142	16.7720464061545	NA	17.3145222580369
A0A1S3X4K3	18.101722620752	17.6048008025827	17.1374392951178	17.4807480527288	17.4571439999289	18.2374687772696	16.7191274518524	17.1220367823219	17.0156784279996	17.6001660918933	16.8254265116407	16.8939337968497
A0A1S3X4K9	21.0466519327303	17.3104793758996	17.4922366963854	19.7373673240975	16.5856149699894	20.5805604884627	18.5410610384687	18.3933705548862	17.4631738567596	19.0579953572998	16.4071762048499	16.1405176054502
A0A1S3X4L0	16.9621785044818	17.3272528826966	17.6084727715443	16.5653054917575	17.1864995140207	16.9614088896627	17.1896580889174	16.5161728765003	17.6307458208176	15.9743147147177	17.1421418116309	16.7855451598698
A0A1S3X4M2	17.5605677068647	16.9177848871989	16.533043197894	17.3525816273593	16.5705795642086	18.615992923991	17.5397654828977	18.4600173664292	17.174746210012	17.0707166471868	17.4138536010283	16.7833825621019
A0A1S3X4P8	22.5332514193541	20.4553465371098	20.6611035031065	21.7635302016549	19.8002531619112	21.4284225384059	21.607926256057	21.1545653532776	21.1765534788119	21.3142565701708	19.6535322954763	20.4667613172062
A0A1S3X4P9	18.1006228820743	16.3301218386422	16.6557153372335	16.021731305187	17.1796134675667	16.411750436682	16.6130515690651	16.6074473771134	17.0265092590755	16.6733074577192	17.0393575241695	16.0059215762605
A0A1S3X4S6	NA	17.2353989891843	15.4607508414268	16.5099520700837	16.1444208168429	16.1823610102898	16.2637984371525	15.7533874416251	NA	15.7825952581089	16.169516618567	15.2303557538845
A0A1S3X4T8	16.4641462376655	16.7220627784149	16.4401170188463	17.4175727456136	16.7694924406343	17.3608271295602	16.7493954272023	17.1485749527912	NA	16.5449436860529	16.1488872407722	16.4314199402731
A0A1S3X4U8	18.3499747028916	17.6124196048392	17.3420148329127	17.8514293776692	18.0905124091099	19.6829451991272	19.0918889078452	18.5417452409007	17.7675162845092	19.3733836022563	18.6622673187944	18.4333464057104
A0A1S3X4W2	17.0537510858257	16.2079257230807	17.7846264593315	NA	16.4562379646069	17.3379602012793	NA	NA	NA	17.072602373095	18.5759021546392	17.8416711614381
A0A1S3X523	24.6749986577912	20.6499649402922	20.8009599183033	25.3380534027993	18.9482363017304	23.3448248190016	21.8190809727283	21.8834236743448	20.2714373805549	20.7468699830654	19.6042711084168	19.1530039603902
A0A1S3X543	18.6107577923682	16.5398083080444	16.6202955715966	18.3029618261313	15.2701457318298	NA	17.3358875214466	17.3320630538971	16.2279018922909	17.4369965179852	17.159855942445	17.2962657965709
A0A1S3X544	18.1162533650037	16.3021588983203	15.1539533651645	19.814210934017	16.902551398562	17.5777017269847	17.7454077234934	17.0436327754075	16.9693873994162	17.4857503392027	16.3154834971747	16.9460390230505
A0A1S3X587	16.5213488317354	17.1621606461091	17.4612551078722	NA	16.9699356528022	16.4346328085315	16.1799836313491	18.3711228281835	17.8727058756395	16.0745263054009	17.4657076352157	17.5319358632308
A0A1S3X5D0	22.0167503197363	20.1830786264032	20.0936965733939	21.0216135592878	21.2289468050029	20.8702296201508	20.6750836450863	20.9824812500665	21.0642028225473	20.5969331411332	21.0130743766738	20.4790334521695
A0A1S3X5E0	19.999619180154	18.5223045891821	18.7152144274895	18.4993370481686	17.9670760031194	17.8505706801777	18.3834345655102	18.5421818264125	18.4607459680237	19.3522223545549	18.1368328231507	18.2341787625246
A0A1S3X5G4	18.2300290874579	17.5749811485555	16.8547818467141	17.4576852199662	17.7337815393251	17.0787179639541	15.8045513395387	16.324020912218	17.1641235760074	17.7101889698949	17.9070681625004	17.7801048827003
A0A1S3X5H2	16.2404933694059	16.4697528444639	16.3938676437585	NA	15.1300763953477	NA	NA	14.7547572482851	16.3272245073208	15.2110587341434	NA	14.9489884747209
A0A1S3X5H7	NA	17.9225916612316	18.5816541209318	16.3911746124467	16.0133034179509	15.8526810380682	15.8507211749871	15.2777827227337	16.4879879294841	16.853957495544	17.2201576192108	17.3522098250905
A0A1S3X5H9	16.9400536660709	16.8084391849963	16.9134991993788	15.8071265111427	16.9404730281642	15.9929112022007	15.7734744817738	15.8697390726612	NA	16.3468170924462	15.1932242423353	15.9658575446595
A0A1S3X5I4	17.5361627751787	16.913355843891	16.5802831836862	17.5731434986332	16.8615593912311	17.7260499406731	16.9461567636157	16.9339427334686	17.0298863829122	18.1056700528676	17.2753012816855	16.9641752369575
A0A1S3X5K0	NA	18.2749761073471	17.6006262978221	20.04237978714	18.5087329444954	19.9578841388338	17.7447890908486	17.9904795131842	18.8385622658542	19.5185251789613	18.3555114690311	18.7006450243584
A0A1S3X5K8	21.5876599902867	19.9950545139595	20.6546643238775	20.3580512551696	18.5306574421999	19.5359684958027	19.1019493903837	19.0052217350254	19.4943822182136	19.4146928478779	18.663526291279	18.8156100125957
A0A1S3X5L8	19.343452906464	18.3637938855564	18.4952668158901	20.2018620267164	19.2382372207757	18.831864850658	19.1754945770037	19.2326526479685	20.1347239847472	19.5071189492591	19.550901636672	20.1804148628156
A0A1S3X5N4	19.6867036594571	17.7961707445741	17.6785871377861	19.1218664126408	18.3566873020041	18.2393042538509	17.6997118097968	19.0823356996283	17.7212807127181	18.0423083076279	18.3296746845162	18.5177585216654
A0A1S3X5P1	26.341125287056	24.2232306177878	24.1676326780876	25.2475238227392	24.8067230668659	24.7459535911868	23.5549699441678	24.2333569501967	24.7430258304767	25.6108605009755	24.9791970800898	23.9066086082285
A0A1S3X5Q1	NA	18.4171679943262	18.3527039239736	NA	15.1750743630647	NA	17.0017201764484	16.5646024898092	17.6647509696676	NA	15.709723411793	17.1446703780828
A0A1S3X5R5	17.6997617884871	18.8394137208309	19.1017771126268	17.0438805396093	16.6283282765273	16.292543087721	17.4776494595115	17.9049182810018	17.6028189094438	16.5619543527684	NA	17.7581461393456
A0A1S3X5W8	18.3677237442892	18.5172534389335	18.7943453611955	18.9177601254338	18.623597766162	18.0790284855146	18.4145226633543	18.4444981719643	18.8787183302764	18.3616259108145	18.7663446988785	18.5901365393972
A0A1S3X5Y9	19.4024008410444	NA	NA	17.8042847645538	NA	18.6898621512015	18.319257830353	17.5415664813048	NA	18.0204255682421	NA	16.2039932973769
A0A1S3X5Z5	18.9246135505493	19.5287743406857	19.4005235246619	18.7534111105232	19.231005788556	18.4416830993829	18.7480626040486	18.8714234384014	20.0173699971688	18.6779965747449	18.4306876013951	19.0629713669761
A0A1S3X5Z8	14.7555100722095	14.1447634071023	NA	17.3096244233913	17.7642844371563	16.5870227570269	16.355560262578	15.9586043971068	14.3931686334032	15.7640875859923	17.2281902806275	16.365210824167
A0A1S3X611	17.1894275025635	19.246826839199	18.8842494405743	17.1339356661321	17.0584588513873	17.9547985458684	17.9274314859746	17.3378227679979	17.0202958449987	17.7647094390767	17.6310247000922	18.0671062301755
A0A1S3X615	21.0700252683956	16.5927851535076	16.8590690334381	20.9354662404168	16.225732435285	22.155349277132	12.920505966887	14.3738247144746	16.4489451846165	18.4683868898158	15.3992333256612	15.1458833378449
A0A1S3X616	21.5165941865727	21.6603547077827	21.6295512843579	20.9823605179136	22.2377390698655	21.3457612134959	21.6867209687229	21.6315616487323	20.7156593672113	21.183548913754	22.463947374932	22.3267285966286
A0A1S3X643	21.1182434315248	20.2405012305195	20.278616767421	20.3770640733915	19.0165563396577	19.6216934084918	19.4562978832422	19.6068303449999	20.2239837096643	19.8690291634316	19.6833135607512	19.6797439185811
A0A1S3X644	17.1081627790339	16.1611724877421	16.4639286717809	18.0382333024845	16.5331259195912	18.0768897899935	17.0559972924005	16.811741176398	16.6806989325964	17.4065429106123	17.028422595571	16.8477044678873
A0A1S3X676	22.8537731743899	19.8191763052767	20.1800232535119	21.4814371902488	18.9381977378133	21.0647608525228	19.3493032339913	20.8754267121382	20.7410521624783	20.5193779427069	21.4380627394803	19.7316069943148
A0A1S3X690	17.9591518967704	18.2836222385492	19.0129630808696	17.0336866383981	16.9605491669946	18.3649917018038	17.6933097732576	17.7420536269126	18.0073145943203	17.7303233539128	15.2205755340597	17.4220203532606
A0A1S3X6E2	22.899075672361	16.4144030447388	NA	20.6866564318853	14.9615627396683	21.8315581452374	20.5452656983594	19.8166390737908	18.2763659687517	20.9211077146264	17.7306709032274	17.0584593471108
A0A1S3X6H7	19.746066390366	16.7730838564051	17.1931326306178	18.1152154625399	18.8267308896544	18.3383273955011	17.9795288166515	18.3401900894937	18.337604345519	18.9760724169087	17.9411815192924	17.936118859553
A0A1S3X6J1	NA	NA	16.0069957755074	NA	16.7949806767908	NA	16.5503533014269	16.4161748880331	16.53765777962	15.3441196514889	NA	16.8249154401389
A0A1S3X6M0	20.801425666896	22.0255429369085	22.1534855443106	20.204415621575	21.6719335091631	20.3093291020722	21.6667886371781	21.2882618797079	21.7507176161709	20.3152670564508	21.1546731970377	21.0742613695618
A0A1S3X6V0	20.2033409824529	19.9810167235108	19.9217893739813	20.4175072048149	20.3654687611382	19.5317380396711	20.0211941706743	20.2244164160249	20.5564638390512	20.2352863488803	20.2544214238255	20.4116087375179
A0A1S3X6W9	17.0098144393826	18.4601468891244	18.2307179627218	18.9525191820674	19.3967493985843	18.6917841921829	18.2743114618234	18.3630444441957	17.3776024217394	19.0092764377261	18.8269610655872	19.0110557425293
A0A1S3X6Y2	NA	16.7509619812839	17.1267770886689	NA	16.3696268974384	NA	16.70854875433	16.5809968682379	16.0869253459364	15.3724863600856	16.0962750530285	16.9143708978523
A0A1S3X6Y4	15.9589947818449	17.099585387146	16.6984275471695	16.9661100523767	17.2666829009024	16.8200484329557	16.3422991979025	16.6381512811691	17.1944142102081	17.2205520653176	17.5768320276487	17.5925319732379
A0A1S3X706	16.3651156215492	16.7351409434673	16.8333804132587	17.5586320771535	15.8376686399524	NA	17.2080647880714	16.3231845344121	16.5753788230314	16.3454561431668	17.1191838371063	17.0451303924302
A0A1S3X719	18.8540274307045	NA	NA	19.0333026769322	17.68862852299	18.0911044354606	17.751261274341	18.1171310068621	18.5965885656697	17.6117256902499	16.7297628275207	18.0020851581899
A0A1S3X742	16.5746751709239	17.3365768387489	15.1648329831255	16.8556920244937	15.2978832291639	NA	16.0030003828921	16.1734403210778	16.7972118800007	16.7279210779268	NA	17.2929103722528
A0A1S3X756	19.9690863568207	18.1647413922131	18.2558270418775	19.1275033636131	16.9444201231919	18.6402600535516	16.3171449731093	17.2722592941858	18.1611423418948	17.7874762656609	18.277393828659	17.6154774265948
A0A1S3X765	17.8628379502324	NA	NA	17.0955591190679	16.6496376263303	17.5266888287481	15.6007974341593	15.8426845879766	17.0073183582514	16.9525911637473	17.2856348968087	17.2104727788361
A0A1S3X785	NA	16.6791504989584	16.9921546146713	17.7727615769584	15.4461357551187	NA	NA	17.0961123935838	16.4715503195055	NA	NA	17.6068944879875
A0A1S3X7C1	21.8786767075677	19.4604862684434	19.5560698060023	20.0043300380479	18.5711182991287	21.2767567012704	19.3850487472889	19.5780521097788	19.7781703967472	20.5780577548425	19.0296038535899	18.5297230487883
A0A1S3X7E1	13.375610482422	NA	14.5421642284861	16.410138045759	15.7693040683182	14.3944226568557	15.3906310730401	15.3244422156842	14.6192245824099	15.2295270669224	16.2083922980479	16.2648506029194
A0A1S3X7F5	17.2520580127622	15.273273860065	NA	NA	14.1515172119933	16.1424204371915	14.4657249452475	14.9250553595569	15.0555604774981	15.536150440758	15.0039412696486	NA
A0A1S3X7H4	18.4378375221863	20.0685790333758	19.8688885710583	19.1495037071862	20.5836842181441	17.8340988170411	19.4375406483679	18.8752612402734	18.5881674465259	18.2384213589038	20.432427080102	20.1519339719618
A0A1S3X7L7	18.6066120343836	17.3608880648108	17.3457867912127	NA	NA	NA	17.8703092139885	NA	18.0177881205242	17.3158994259767	16.568421451113	15.7759246931144
A0A1S3X7M0	20.1186024325497	18.1359525325341	18.1732014842742	19.3569503929473	17.7231981510568	19.57279723996	19.5735549693445	19.289821201702	18.9947227895626	18.9056535332085	17.8601907382112	18.9588016378605
A0A1S3X7S2	19.705052266975	15.5445523892813	15.6449463405609	24.4456938600983	18.2845847965586	16.8297506994172	22.0750801940404	21.4829193289212	19.3367326387614	19.1069457796509	21.0227228685282	18.4690638166751
A0A1S3X7S8	19.0620491030909	NA	NA	17.472607676924	NA	18.4796047599498	16.6763912146199	16.4688107052843	13.9326163969163	17.4387874115484	18.4559684253066	15.5208296617334
A0A1S3X7T0	18.8807436709543	20.9685897209391	21.0426665046331	20.1052293175181	20.7308654240709	18.9411499904389	20.867371317173	20.4635439548003	20.3038303479918	20.0387229445236	20.0093309475315	21.1616696495487
A0A1S3X7V8	NA	17.3318922646477	16.1850178581658	NA	17.1163312685521	17.0218495494533	16.8683078820623	16.2596712951983	15.0462167757911	17.1444807217552	17.5136751953881	16.5716204969949
A0A1S3X7W4	NA	15.7905909139133	NA	NA	15.6862762042597	15.887356364714	15.1367819854208	15.8048712230847	16.2818010151359	15.9882107060971	15.811205041425	16.2907453297902
A0A1S3X7Y0	20.6531874175394	17.6799473602561	17.3411167341151	18.3918283194968	18.5176448814537	18.1087729677514	17.874452263668	18.0340434552928	18.500242445668	18.5879719227031	18.784359672034	18.2205584124201
A0A1S3X7Z1	21.1469287750606	21.1517794814721	21.1348718541829	21.8185205473338	21.4475669436394	20.4780180859171	20.7967634799623	20.7862910678631	21.3776503416877	21.3257117005328	21.4192619953777	21.4541422544935
A0A1S3X805	17.63183027011	20.1833506695975	20.4244331211336	17.4078035171032	18.3218593001868	17.3370720990053	19.1362353292978	19.2356774111344	18.7927986332058	17.6762348425206	18.5269242290317	20.3439341592385
A0A1S3X808	17.7238321496417	13.4500119323783	NA	17.5130124977413	15.9024955526356	18.7925081329526	17.2042675464992	17.0779248278012	16.6877865843964	16.6782690484256	17.065000412162	15.7829906129002
A0A1S3X813	NA	16.9317852273836	15.3402959167405	NA	14.9575750167787	NA	15.6702901528263	NA	15.3496477129993	15.9018199936276	16.5833962647993	16.5508808578202
A0A1S3X832	16.4308368801983	16.8570134879497	18.359571562743	16.088736164882	16.5139511494897	15.6913269274473	16.7446103984619	16.2842910829818	15.810944595191	16.7452635816401	16.8704708333862	16.9634768931928
A0A1S3X844	17.6809802293495	15.6938701804561	14.9608435148643	NA	14.8078002391245	15.9524469300349	15.4013994670547	15.0261721923934	15.7489545301287	16.2624984944069	15.688428329723	15.2361746682184
A0A1S3X845	19.5892732771534	18.2352600505005	18.0653185023677	18.9351760227226	18.2164209798683	18.4665038188903	17.6772187482822	18.1499064780631	18.1897190095018	18.5182366496658	19.1403865413341	18.7038262855881
A0A1S3X859	18.4278585930988	17.5360708572996	17.5525870198372	19.8845364837995	15.8694936894227	19.063328750395	18.3654710305649	17.8419371540426	17.3610985722087	18.1399164853736	14.6075340678971	17.6214974574017
A0A1S3X896	NA	NA	NA	15.1358152613875	15.5348242311766	16.5033781157705	NA	16.0908273470907	14.5725288471327	15.7711717710568	15.9515859387811	15.8932818086313
A0A1S3X8D5	18.7206287891972	16.1439131601802	15.9660818803753	18.8003658436982	17.2584173752769	16.9313112053534	16.7033234961924	16.4891129600256	16.5670083886874	17.6457745153836	17.1380431666575	17.2235349657307
A0A1S3X8D8	18.4574088111379	16.2092474923556	16.6204086785057	NA	15.9284586465671	16.8214852683613	NA	NA	16.9312961443145	17.6784920408873	17.0126357913275	16.5794161903519
A0A1S3X8G7	17.8229830897637	15.9545538125853	15.8099131303588	17.2233627654939	17.0212041699109	17.3185182620717	16.0374197668866	16.2977167403324	15.0877211565053	16.7822156959707	15.6190170977283	NA
A0A1S3X8H2	18.3385869193371	17.4293377771923	17.4409530396612	17.1998379632913	17.5614318800238	18.4991730330857	18.0023478876836	17.471663184475	17.818561114309	17.8131382459294	17.2075614690407	17.5835597018977
A0A1S3X8J3	21.573684627766	21.3827117492307	21.6822631766199	20.8209766926212	20.7638857451572	20.3495143586005	20.9029103387789	21.3545434520279	21.6058095457051	20.1975757692906	20.9837114976986	21.1434648047532
A0A1S3X8M4	19.6755072143161	19.0480135104815	19.311588130321	18.6304344478238	18.4030852494447	19.9834381323289	19.248316757237	19.3892335102728	19.5740171564364	18.9258359172976	18.8254767845545	18.8417093556178
A0A1S3X8M8	17.8937378514433	17.1967058232257	17.4954171244394	18.2277936583928	17.0893138864291	17.0128553566253	17.4741411294765	17.2912533408638	17.4143274233817	16.6836949988266	16.767986187481	17.5337994017817
A0A1S3X8N8	19.4697740801467	19.522514725146	19.6717336845447	17.0885872097408	18.6739405833316	19.1221526158932	17.5817753544908	17.9347873254125	18.5045078221515	17.5984698782102	17.1417794243956	18.9540479761889
A0A1S3X8Q5	19.0211787484054	16.8870512826261	16.9228947629177	18.0106356631448	16.024002172011	17.6403048523585	16.3486215928428	17.336824285761	17.9438805917613	17.6992041952246	16.6884483928644	16.5322464022461
A0A1S3X8Q9	NA	17.442013556831	16.5458893632576	17.6561289153564	18.4257570685899	18.0598949684708	16.5984945259734	16.4617011293477	NA	17.4160479305956	18.7696002872336	17.5530959432062
A0A1S3X8R4	19.1562980660154	19.2587304899107	19.3920287251104	19.2883724305826	18.7136027818138	NA	NA	18.5858309811432	18.3997897987263	19.269776741933	18.6645411420214	19.1932583881783
A0A1S3X8S4	20.4410021943886	20.4715666916801	20.676634187933	21.3948682406709	19.8392815552038	20.4259008415142	21.1092754416232	20.6537784926959	21.3100278939348	19.7960923022683	20.0488641562161	20.9689399842533
A0A1S3X8Z4	NA	17.2862399108199	17.0842747696939	17.2734800461801	17.0378083308219	16.3138747574151	16.8852774462806	16.34520286138	16.0852805324554	16.6401862323227	16.793530085568	17.7645785498213
A0A1S3X8Z6	NA	18.4778273011897	17.9248066152792	17.495893322208	17.2564815402188	17.2450300840105	17.7227278105956	17.9246317617292	18.3656165334127	17.7639135977527	19.0532870713044	18.6652873342335
A0A1S3X906	NA	NA	NA	16.2522213353501	18.3455052784112	17.346046735525	16.1329770702506	16.3526408911581	NA	16.6394993652899	16.2398697340039	16.2518464317881
A0A1S3X916	18.7197556184046	20.9711005792356	20.6790384677194	18.5604523744731	20.4854001450437	17.9076670145833	18.5125809785893	19.7171044743389	20.2222686867977	19.917592428092	21.4002476718463	20.7144975010183
A0A1S3X957	17.1140345938394	16.2564785166796	NA	NA	16.3747326646111	NA	15.1839872563661	NA	16.6644644292277	16.6958990121389	16.0761819503222	NA
A0A1S3X9C0	17.6734947723593	18.6561065423683	18.8217012983367	18.2433707136708	16.8980682536175	17.2536739603066	17.8133676645753	17.629525271171	18.1214862484523	17.5049524274948	17.6373114200561	17.6211414804337
A0A1S3X9D6	17.6158322222922	18.4125257864786	18.2906013559889	18.3543147659288	18.0800162718906	16.7847199037342	17.9033422007117	18.058889836637	17.6158877741911	17.5334720873771	18.1628138699665	18.8727999835569
A0A1S3X9E1	18.6516520716457	17.748334038201	18.2524195791691	18.076042787981	16.7041016317476	18.0212975464623	17.8816273531249	17.8172953948052	18.009055130959	17.9360231295337	17.2395440495901	17.9202856084539
A0A1S3X9E2	19.3203491183324	17.204724113011	17.6682423848091	21.4262117670742	17.1988367778092	14.9323888689935	17.2678186750585	17.3546256354324	17.4049510545244	17.4532114686019	18.0700703223974	18.071126961501
A0A1S3X9I1	18.4623310198809	16.1831298278575	16.3081813833778	18.566515266562	17.8561705547097	17.8446534765561	17.4158055844832	17.3736499053222	17.436536056752	18.4887448290999	15.6535314207759	NA
A0A1S3X9J9	22.1820123770321	18.6594565764944	NA	21.6112437924538	19.0507683490804	20.6920562033967	19.4367023935246	19.0495921699811	12.6712649435308	19.0629254324241	18.648985955688	18.6949324428756
A0A1S3X9K4	17.5640639912145	17.9161479858905	NA	15.1072699237113	NA	17.2701614192117	17.2397686571448	16.8431797221475	17.9136809754997	15.6630579164999	18.1731650296948	16.7435587332909
A0A1S3X9M8	16.5929250678202	NA	NA	16.1359080813944	16.9860453007428	14.337702877808	15.4106736396652	14.9463662448694	NA	16.0032921164871	15.5604556395952	15.5904558178746
A0A1S3X9N0	NA	15.2670381048102	15.8831585086953	14.8690893322535	15.2295302937398	NA	16.4323410544768	18.2218618803998	16.2624173434109	15.0784762736668	14.9719003788133	16.9931814828799
A0A1S3X9Q3	18.4387922334229	18.1207188170373	17.5789355814226	19.3899062104506	18.639919382456	17.8485393714488	19.6874428579424	19.3409402241381	19.1156847458643	17.5119777199513	17.6513037875123	19.3746004151018
A0A1S3X9T6	21.9111687695985	20.3330840853393	20.2080122309532	20.5813782905765	20.0680943359313	20.453136095597	19.6005057307083	20.1899379404659	20.7144893258765	20.3405821149748	20.4693699261036	19.7363537221427
A0A1S3X9T7	NA	17.6891354984287	17.5196465702748	NA	17.8971288382877	15.7405486991753	NA	15.4954747054155	13.8679766956545	17.0884741498812	18.7157556062962	16.2545772707608
A0A1S3X9U6	NA	15.8106320365415	15.4106182647649	17.0680283848104	16.9896804236638	15.6507511334534	15.1269742839273	15.8258926766572	15.954567212668	17.2088728590128	16.8819180918443	16.9156222090129
A0A1S3X9U8	22.5681212708149	21.4088854371139	21.6200440402253	23.3983443230162	21.5708828225962	23.2472721650297	23.3225370601027	22.8277589311742	22.3639947488197	22.2387236851869	22.1302695258609	21.7260265461582
A0A1S3X9W3	16.9316205954317	16.0724239377514	16.8428703315315	18.217933004011	16.1697513267301	16.3805943636345	14.3180092775347	15.7414541278608	16.8600089165689	14.8233154360535	17.9743463148387	15.625684767034
A0A1S3X9Y9	16.5651081230554	NA	13.4959584458815	15.7553542004534	14.8768725894042	15.4791493110176	15.7798393616274	15.0907000881645	15.6726997326392	15.9622031328175	15.2217163221718	16.1858714440705
A0A1S3XA26	17.8137511541689	17.6259116899596	17.3138757255989	18.405886103142	17.9354079675895	17.2998091842231	17.505647425155	17.0512036293805	17.6064354866219	16.3696420719941	15.7722241497741	16.7625632064618
A0A1S3XA42	NA	17.0058256577237	16.7997039472315	NA	15.9783269451737	15.430253201608	16.3519313145419	15.3264499234017	15.945759407177	15.5934059409796	16.1003060648043	16.4879943060672
A0A1S3XA54	17.5493119475774	19.0248116422355	18.8641099919744	18.1449850678987	17.3484219544207	17.4501729463385	17.705378323511	17.7758892371539	18.0934664072068	16.2007398427752	17.4827510986078	18.2042124618586
A0A1S3XA60	NA	15.4146422720527	14.4658040218045	17.8496030565748	16.2688950341621	17.9140722061416	15.9972212677137	15.0003024856049	NA	14.7545283068494	14.7943678716734	16.1405789205716
A0A1S3XA74	17.1142351274059	12.9470152016764	17.4181337744418	18.1574217265463	16.1086897101783	13.7654102455585	NA	17.2670220974915	17.2566057823528	15.6720882975069	22.4571426220841	18.5668125301889
A0A1S3XA93	18.549839532656	20.30047782918	20.0058015051428	18.8486048901252	20.406895005626	18.7630985697421	19.1462675400938	19.3684601019417	19.9075828545795	19.6404781861852	20.7056447255706	20.1468439625189
A0A1S3XAD0	16.4441877498396	18.2539181581252	18.4088912663212	16.0246840036634	17.6894703970984	17.9425757130857	18.629095099363	18.0457220062905	17.2540434864887	18.3437474234912	16.7599982739586	17.1798281683721
A0A1S3XAE3	NA	14.640349649845	14.6826178898546	NA	16.5905656926427	15.3096968563796	15.6549834003343	15.7691946862146	16.7419954257198	NA	NA	17.6633143307288
A0A1S3XAI9	18.8277315094389	19.4243781438718	19.3998538028234	20.6030030336521	20.4476276018382	19.6256778562474	21.400400003328	20.8994904285884	19.9173974850212	19.1674008409832	19.6041937248652	22.0154395544721
A0A1S3XAK7	17.9155634034965	NA	14.830680862787	NA	NA	16.6713100862689	17.6464592809764	17.0725946863416	16.9111650203344	17.1235250023174	17.0652862860692	NA
A0A1S3XAP5	18.0474777537451	16.821311837047	17.8593370519577	19.3706247559602	17.306604385683	18.4250236423581	16.415703993094	17.5873508522335	NA	18.0473269738965	17.0916712027701	16.9548145168547
A0A1S3XAT8	NA	15.5442191312325	14.8281521772859	NA	12.8507270877073	16.6975319232161	14.4188355906225	13.7758523747951	13.3343856862608	15.9137722661023	15.0200073606168	15.1224795228692
A0A1S3XAW1	18.5356485540728	19.9934458384122	20.2179060911713	19.4666272843234	19.1445507369077	18.4898753932053	20.2406437413254	19.8133050279793	19.7414745986225	18.6320213826377	19.1285557499847	20.7146770280293
A0A1S3XAX8	19.1675559646496	19.5656032370679	19.7374840974656	19.3773796127879	19.3767383982661	18.7880207916111	20.3733184129621	19.9096244998164	20.4465524009464	18.8306109474201	19.4405915455599	20.5676806303501
A0A1S3XAZ8	NA	14.2851631522615	14.5180036707293	NA	16.0971551217344	NA	NA	15.3795247215739	13.6402099565452	14.171180158045	14.5836620698142	14.0624126440061
A0A1S3XB17	NA	18.2535092158346	18.4044911633261	17.2963886196729	17.2227813445269	16.8309555601084	17.9804826032194	17.6247567532935	17.1142702414041	17.7922775576226	17.2911889712684	18.3373645187784
A0A1S3XB30	20.6086249331665	19.8093541366824	19.8464611060103	20.1839471371013	18.5857540916374	19.383347809757	19.4989762631929	19.3199212444318	18.7941525695827	17.0922974398448	18.3832962550658	19.841669050343
A0A1S3XB34	NA	16.1279609556489	16.1074924709711	18.4052827600038	16.0677373108712	18.9976330400974	17.9405054682187	17.5044561769443	16.5219571686718	17.3745696395886	15.8743237383171	16.0018689283881
A0A1S3XB37	18.4901232441927	19.1951761822685	19.0947982203305	18.9666296303807	19.7414607114317	16.8962463794235	18.769044120786	18.2606839833727	17.999256757677	18.2879691960813	18.9566664839125	19.676573071924
A0A1S3XB52	19.5758253110478	20.3502959526405	20.1670447438164	18.873182833793	20.1993775996437	19.8111356459592	19.6943583123517	19.5559390226589	19.1935342336625	18.6882647182512	19.6422511531844	20.2525041815276
A0A1S3XB73	18.1068343086358	17.5914721263168	15.4828292472853	16.0696733093077	16.7543379701115	17.7376663567694	15.952433510244	16.3954186851167	16.363978044691	17.2801128970176	17.3446524193527	16.7443253274155
A0A1S3XBD0	21.6053278156479	20.3931610376193	20.5761031279178	21.3986084068449	20.5362468599098	21.7122750925349	20.9193443673385	20.7829099512055	20.8843380470541	21.5177240461412	20.7093472174319	20.1475928122692
A0A1S3XBE0	19.6025217246214	18.2774112824153	18.273528421794	17.3294871883154	17.6949985224646	18.5723551340424	17.3567447858979	17.6884592784847	17.8741855375604	16.3013477077142	17.6029868418102	17.9559601511026
A0A1S3XBM4	17.8064815755559	18.0290713285862	17.517826989776	18.1877723507983	17.5809856014338	16.5825444631904	17.7600033513869	16.8938662329238	17.3688895369944	17.4825535526505	16.8292395123451	17.9528869617168
A0A1S3XBP1	NA	20.7163263102533	20.9374485371329	19.3210446591475	20.9736116293373	16.6450058413111	17.7411974467292	18.6305255450389	18.6311938228998	19.0552556214757	20.7127175815258	19.6280990631154
A0A1S3XBQ5	16.8308908797006	17.9956577032368	17.6863099776887	16.8877832408402	16.709554519776	17.6862532253339	17.3770618219163	17.1878248957339	18.6496153713591	15.5421905660725	17.8183654854731	16.9141375529939
A0A1S3XBR3	18.278992858938	17.1093545200145	16.7922877858594	17.4333013190211	17.5123034360983	17.2711241615941	16.6848681270011	16.8875227790176	17.3116901184744	18.200288299641	18.1630432198544	17.492288659197
A0A1S3XBS6	16.0782118993128	16.3415561486744	17.5541378498115	NA	17.3155058861835	18.2952449921283	16.7033436704303	16.5326358195439	16.538984347352	16.6084841644464	16.7340335464609	16.8516350614195
A0A1S3XBS9	NA	15.7600242713473	14.4307464218435	16.9762834563555	16.6087303878848	16.6531449856906	15.9294393845343	15.9591769308911	21.5501487084829	16.4847498921594	17.1180100173503	20.1425871505382
A0A1S3XBT2	19.0982758207877	17.4663129986997	17.8064766590966	19.8500538425306	17.1204627047116	18.3706190361082	17.774130014649	18.0321463097857	18.587986910962	18.1693019077708	17.6930857617421	17.4932347777319
A0A1S3XBT8	20.4046873493582	20.3041134244062	20.2538624852898	20.2303334703106	19.9136206294634	19.6639537008344	20.8192735808724	20.5378364316564	20.6622233053178	19.7055512900101	19.6780068942059	20.6004850869438
A0A1S3XBU5	17.3656293476393	17.6705188117635	17.8184906087987	18.1340822061645	NA	16.5864414811742	15.7259696706532	16.4204678516812	18.3565245080828	17.0438111364793	15.805175780246	16.3251241174556
A0A1S3XBV6	17.6726641283777	19.0355047418056	18.8527096088898	18.9715282933219	19.4871051137885	19.0295935756902	18.9848560603998	18.8799348663693	19.0012691894723	19.0399598738417	19.4328071882303	19.2315878594977
A0A1S3XBV7	18.201388996916	19.4545207010441	19.6664401957839	18.6887934802591	19.0303903169325	18.0540319082559	19.0712667621876	18.767188211051	18.5618201406536	17.885494465545	19.0585549672988	19.5832066363331
A0A1S3XBW7	17.3640531453615	17.5985254208263	17.2040019573711	16.5661337270873	17.8055947118626	18.4159455830013	16.6829709087872	16.6861955075792	16.3889071560429	17.4921128355427	18.1678650905551	16.4316416989283
A0A1S3XBX7	20.9953326744671	18.8320627154563	18.3975336334317	17.7543737558508	18.0174787449588	18.9512365062084	17.9092074274825	18.0980460627032	18.6315419998462	18.7334166359471	18.3187867509311	17.6415583235898
A0A1S3XBY3	19.5529563326167	17.1597495628654	17.3314035603288	17.0954987574762	15.6765832940064	18.5609264719853	16.6085316529617	16.9567307270451	17.2196940965099	17.058700450429	17.0946719551847	16.4503075092453
A0A1S3XBY8	16.072111336739	18.3074999014383	18.0733834017565	17.013765138705	17.0571305739477	17.0072817402713	17.2124761987974	16.8236494553338	15.8671369394903	15.820344348436	17.7877710683827	17.5762819267403
A0A1S3XBZ1	NA	15.9143984543642	NA	NA	18.0686377439629	16.5583808894209	16.7635096365262	16.4270058655352	NA	16.6775177132342	17.30205483909	17.8534792777605
A0A1S3XBZ5	17.0860642886027	18.6786671862214	18.5266160044514	18.0101531293122	18.3610617488074	17.1147458674285	18.1993419505639	17.5970732222131	18.0868602500788	18.0179763299252	16.8879858504201	19.6940734470002
A0A1S3XC14	21.2695614660452	19.6482579473588	19.7994358826773	21.1653017400201	19.1906792243639	21.8706318706301	21.0607087936136	20.7290641984044	20.9387935882541	20.7992041388443	17.5818664747418	19.9739417638397
A0A1S3XC37	22.0776098312249	22.2306688624599	22.1115139550998	23.5906720188878	21.6480281469394	23.3407581251256	21.4869538143774	21.8758299531076	22.2751006143985	21.9523086371135	20.9790183137241	20.2899147524637
A0A1S3XC43	19.5257873393807	17.4975665738919	17.0623645504766	17.3642960580909	16.856304886817	19.1293023574929	18.5968326200285	17.6152106829653	18.3785036326531	18.0037639136144	17.790509880832	17.4172406338068
A0A1S3XC53	18.2845607933879	18.2266268019864	18.1232152274041	NA	16.2309248983919	NA	18.1172402586313	18.2329661366161	16.4655693939475	18.4466089375906	NA	18.9326074766077
A0A1S3XC54	NA	14.5894256481093	14.2390682078014	NA	14.9094721518018	13.7044765568447	13.9511531595906	12.5477340352343	13.1503204490665	15.5383334135273	13.9180268353528	15.1816507703577
A0A1S3XC61	22.5993358296274	23.744622818197	24.0026237877282	21.7500065659567	23.1797117115957	21.9980966168433	22.8427684966554	23.0052100824101	23.9226130736468	21.7573051565331	22.9253608414442	23.4098082311384
A0A1S3XC75	16.0133804385252	NA	15.5396138091066	NA	15.7507731153841	NA	16.24363627151	15.7528628528985	16.0539885046135	15.9438481385933	15.4330751024952	16.6037664568089
A0A1S3XC77	18.8224659002093	17.5039887399132	17.2228475136845	18.6001434010805	17.4976295508812	17.2392582132596	17.6816986703418	17.6979720656675	18.6194624871963	17.0978504985395	18.1536132592524	18.0515171426642
A0A1S3XC82	21.5519478267384	22.1960455498542	22.4938769438111	22.0733814400525	20.5407897490458	21.3204741779136	22.0025872215218	21.469960842043	21.9202288095921	21.0872493241649	20.2895351660326	21.731801492387
A0A1S3XCC7	NA	19.0957591784554	18.9586920039375	15.236353667909	16.4654470834028	16.1980479519545	17.668221389544	17.1140555700763	17.8876697476753	16.0074453184265	17.3031077779189	17.8744234636174
A0A1S3XCD1	NA	17.9943828744547	18.0206685345391	16.9093073339798	18.957072630499	18.4626979650988	17.5529179990179	17.7715965624714	16.8839380160799	17.8263155300367	18.3080320545661	18.8472237904527
A0A1S3XCF6	NA	17.7024485583126	16.6312126990868	17.3969700199717	17.9926401798701	17.5645366709782	16.5923913366173	16.8945171239505	17.2877839489735	17.5640131551459	18.8381367346533	17.7518545680804
A0A1S3XCH3	18.4514376474844	NA	NA	17.3479147659011	NA	17.4044698545137	16.9090587903732	16.8047501306762	16.6976565255882	17.3102773009724	NA	NA
A0A1S3XCH4	18.2383524012131	16.4573863903353	16.8727971663352	18.7778149461729	17.7849238412195	17.3785409393831	17.2257150808708	16.497891296796	17.3568596127348	17.0480314770464	17.4756471050831	16.8393516282166
A0A1S3XCI1	21.6787732303554	17.9706058657299	17.5026601747625	20.6009676427506	19.2874898999477	18.7807169681383	17.628575586444	18.3090008194785	16.8909831068955	19.1899920649692	19.6298208360044	17.3060928491965
A0A1S3XCI7	11.9668499744312	16.2206602537602	16.5545566502738	NA	15.8427804831761	16.9476161613957	NA	NA	17.3240989460929	NA	16.2478645120611	16.6885014309732
A0A1S3XCJ4	18.4746924715832	16.8860444568223	16.4505301593034	17.0070180254755	18.4188572036302	18.8266086117789	15.8414275798021	16.873746547625	NA	18.4626683884791	19.1476317815716	17.0839962032231
A0A1S3XCK8	20.4634602637303	22.0212062033191	22.459724022049	20.8730710973667	21.3990061375409	21.6726942303341	21.02840337163	20.961824741014	21.4111884711099	19.9260383223176	21.2881162494481	21.5586484240486
A0A1S3XCL4	17.0579405083331	17.6555087776227	17.6304337812376	17.1917419506582	16.8464534546344	17.8701132327215	17.8676869976284	17.5871662078329	17.7302838568774	16.9905137908012	17.0611269091774	17.5700322868712
A0A1S3XCM3	21.0230333223255	18.5271684222026	NA	NA	18.404342771799	19.8899639861722	19.5732307723011	19.3155923963195	NA	19.7345345328781	20.0777630198604	19.465632662584
A0A1S3XCN1	NA	18.0254689288328	NA	16.4321007928263	17.1356289778528	18.8221120547027	17.2837061612884	16.6237359517819	18.7736713641677	17.3133383890784	16.5229109670349	18.8978780380247
A0A1S3XCQ1	17.8930789222025	16.3403937223823	17.4405041046613	17.7973536956997	17.1740378508402	18.6790526467157	16.2516109842356	16.9531967340317	17.653665129124	18.1440081064714	17.759220251769	17.0239377263658
A0A1S3XCQ9	21.2473285274219	21.606643659127	21.6003673437828	21.0750795409951	19.9967475843513	20.120432170968	20.9881099606696	20.6307571504679	21.5817119236932	20.8935790953689	21.1425821649964	20.8778902336044
A0A1S3XCT6	17.1839911928074	17.2075141067947	16.6947828488328	17.2870516037638	17.0427070785211	18.0556602619127	16.9691611174879	16.8106848855719	15.7635742696252	16.9574509417082	16.6032667229455	16.8871832360239
A0A1S3XCV6	19.5558477714442	20.8628570530078	21.1251851555341	19.6931128874533	20.7947104441041	18.90597443998	20.013450128323	19.9760996070601	20.4435277548064	19.2446173070565	20.2156322342277	20.543153864679
A0A1S3XCV7	18.6631965009012	17.2717941227445	17.1362501953306	19.5799648671762	18.8333975935116	17.6037889772879	16.3440580040155	17.3987603897008	17.1277065983566	19.0851321932114	17.3848970252287	17.263073301823
A0A1S3XCW5	15.5439302692851	20.0292528471444	20.0306469322545	18.5090222930763	19.606201637949	16.313838507522	19.2848063126284	19.6668964246076	19.7783410701606	16.7483071125928	19.6398105538654	19.5646710960785
A0A1S3XCW6	17.9253398322969	20.2435406878809	20.1026517501726	19.4218449967222	18.816283600907	18.6795653601117	19.5395293288102	19.8171721191796	19.1768180828699	18.3035072221635	18.4180031276192	20.0538014558589
A0A1S3XCX6	20.2510044211459	17.2095412695644	NA	NA	19.1590800092214	20.1125486369095	18.7123291516475	19.0988621010673	18.771528056228	18.7661100048374	NA	NA
A0A1S3XCX7	NA	18.3017643823127	17.443685953936	17.0203406134602	17.3269031518131	17.4410489410892	17.0906461449764	16.4031367521353	16.323582856988	17.0013506349906	17.0954214912831	16.4154336070148
A0A1S3XCX9	17.7039227895195	16.8566605128082	16.2665403657067	17.6368610002287	16.7874324237034	16.4564867737395	15.6282204620403	15.8665479045059	15.1502245224809	16.9824331150984	17.2808918056741	16.759995226973
A0A1S3XCY5	19.6189898863476	17.9403771386853	17.9308079785564	18.3307754907655	17.8979178181445	18.1774768717724	17.9956362268314	17.8721981296546	17.9824471291029	18.3245731008907	17.669319137021	18.1240108441913
A0A1S3XCY9	20.0063885761849	17.3010356113473	17.9885905620723	NA	16.4654949128246	19.4412502248977	18.0645888450744	17.4447913431027	18.3426583731841	18.5043359067612	17.5314805784246	17.7504716767306
A0A1S3XD03	15.9995490769912	NA	NA	16.3834577698965	NA	16.9420185727241	15.5011012208786	15.3804804860091	NA	15.2557491160812	17.6821228744938	NA
A0A1S3XD60	18.7966634865576	NA	16.465788082415	17.5718811914901	NA	18.6295199354669	17.7447191972513	17.1433265337205	NA	16.9323448004686	NA	15.4090741618437
A0A1S3XD62	20.7888507328398	17.0182168222722	17.004875715624	18.3381089131454	17.3778793294086	17.892077962826	17.5704173136034	18.0364528463119	17.8844403432074	18.3866328418997	18.3206701472807	17.324401423046
A0A1S3XDC3	21.05026949118	19.1972940955319	19.1976858440887	19.5274103069433	19.4244400411999	17.9019604508491	18.6772381073015	19.3644553056865	20.083412614908	19.4582287396966	19.7912554130306	18.9274376350232
A0A1S3XDE1	18.5601726934903	21.2326702121459	21.2609489568332	18.4968064888823	19.4736708243822	18.2864920536511	19.8285475432493	19.8876557113611	20.2444506535471	18.2039241672055	19.7290511250522	20.2652224289035
A0A1S3XDG3	17.5616185654207	15.9722429139099	16.2973172288536	NA	14.4800582149346	15.9037268677005	NA	15.3711071373797	15.2445849360201	15.6651368035901	16.3671779628709	NA
A0A1S3XDH6	17.1754386875348	16.7856999988826	16.4909251618109	17.5330737440891	16.2294020844344	17.2237625214167	16.004616188498	16.4063352977485	16.6527042963764	17.0043648460272	17.4212258169623	16.3940661959267
A0A1S3XDI1	18.8519268560515	18.6384533702318	18.3120722327916	16.6362797700062	17.94463191138	15.7089376778738	16.4005636537897	17.1765388704023	16.9681164751632	16.0383285979988	15.961876040842	16.5540530444935
A0A1S3XDJ8	17.734530088401	17.5915641197245	17.6166064994575	NA	NA	17.1345782939697	17.5998583740761	17.3310440332886	17.7418425092225	17.0458094781592	17.0357349472558	17.1148946877048
A0A1S3XDL8	17.9110328646593	15.9760309746038	16.1205435457426	18.0268862551655	16.4236897896963	16.2159177545768	15.4582579071129	16.3249114525323	16.6295226038551	17.8554565971876	17.0571517328634	17.0968586088439
A0A1S3XDM4	15.6815816894665	15.9555915576971	15.2097054607293	16.3398550306709	15.5092657893206	17.0799570470609	17.0108964994192	16.4752454588308	16.0963525953686	16.9349128253249	NA	NA
A0A1S3XDP2	NA	17.3763878741193	NA	NA	17.5360795161721	17.1798009907178	15.5480898894144	14.7455373885613	NA	15.9715629364428	16.4916070102098	15.2627040754758
A0A1S3XDP9	NA	21.3940990452602	21.5405166351546	NA	19.8376314938657	NA	NA	20.4781460026499	18.8819368500207	19.4310379356092	20.4620134245985	20.3898538393197
A0A1S3XDT0	NA	15.6872483743642	15.0283930851744	17.5332615210368	19.3626804115908	17.7530137899587	15.6355598226789	16.2296404508862	13.3383646666476	17.3676754934807	19.4842060693579	16.8554030811159
A0A1S3XDT6	NA	15.5394885066322	15.5720281220708	16.0046084740366	16.8872873761792	15.4305079359133	15.8702791078413	16.0418624827529	16.0171334429553	NA	15.8814706193008	17.8604381824533
A0A1S3XDX6	23.5694041393604	26.8977093056631	27.1746357417966	25.6865816339251	27.2213944786162	23.6328824067716	25.1087149112535	25.9184996912166	25.4147750298796	24.4284055414635	26.1049144697912	26.170684276994
A0A1S3XDZ3	17.4139567427593	18.1837151818245	18.1800798767122	19.8455134045038	18.1502593917552	19.2051043015414	18.6609486193207	18.2212813298694	18.9636661498097	18.3524792565838	17.3750971171167	17.9634589010839
A0A1S3XE05	17.3032155242481	15.7918306012696	16.5029080234367	NA	16.9821615966977	16.9528428935089	17.7867434319633	17.1682127206179	17.4833427113059	16.6089435295736	18.0523524571962	17.5021982262364
A0A1S3XE09	24.6713813601184	NA	NA	25.8662959399603	18.7521789991678	25.0300630830275	23.6484147481245	23.3107564360843	18.9693057983739	23.3352199593429	20.2226431011234	20.9500265793588
A0A1S3XE16	16.8696105033422	15.6568073666987	NA	18.400722595862	16.5615318680669	18.4770735466549	16.106534187467	17.0706578584272	17.7118593483046	17.0655091591681	15.6709667314742	16.4283084122775
A0A1S3XE25	20.4373803772533	19.2639406703444	19.2516832114329	20.2740735364127	19.8887254148402	19.91282977905	20.1551322925731	20.0398243670907	20.3345269926927	20.2445882747288	19.8483859743902	20.3999734607081
A0A1S3XE40	23.6328918340331	19.8284352013211	20.3980996370004	21.049947566524	19.318607487736	21.9238452944132	19.303304447424	20.6307532629138	20.9138302325914	21.3907272304704	20.31589472801	19.5741110778597
A0A1S3XE72	19.6357203341601	19.5378331147114	19.9044317636939	20.0192856419578	19.8213121295031	18.7515929892826	20.2591036090503	20.3881451567364	20.7935261163622	19.7369769105802	19.8822826686365	20.5666791173029
A0A1S3XE81	NA	NA	NA	14.9758372126716	16.1069278936723	14.9062770144983	15.6862036312725	15.7658835658744	16.2645879196915	16.0815739690273	16.7705639893295	16.9196454238773
A0A1S3XE96	18.6652272539459	18.1949960560018	18.3698133748449	18.2263145791396	18.2063344519807	18.1676202755926	18.3907457265784	18.3127634669632	18.3104175218244	17.9699337208737	17.5046217741312	18.6245852014582
A0A1S3XEC4	15.7684524033682	17.6309913840392	17.2809549377427	16.3449164953498	16.7979307117876	17.8395274217952	18.6833729998271	17.2116446005985	16.1779383463517	17.4758379305991	17.5774378182969	17.0839022550442
A0A1S3XEF3	18.2508909695456	17.2899374004583	17.1337945977362	16.4731255342703	17.809656866235	16.7800741368943	16.6674995607714	17.1041775313467	17.2177425343198	17.2530382474045	17.8574284576403	17.4473109150406
A0A1S3XEH1	NA	NA	NA	18.5336427039955	16.7671898272095	16.8258261185889	NA	16.5243221882256	16.4153573945778	16.8477286461609	16.5362574147045	17.0859727429547
A0A1S3XEH6	16.9644148182337	18.2228553243611	18.2469916243287	18.183977415991	18.0859678819476	17.5843097362354	17.7419126449929	18.794638664449	19.1751185377387	17.7186992566786	17.9631892573043	18.1311799859977
A0A1S3XEH9	23.5489764962766	22.9017328224587	23.2736086655789	22.9684845198917	22.6707422488537	22.379676216472	23.0238529784265	22.8450844618378	23.0783567165702	22.8415613725682	22.9253153809839	23.0678265753409
A0A1S3XEK0	NA	17.0171718519824	16.6615288036339	16.4646575441793	17.7590203714866	16.1379114090328	16.4624379927619	16.1054558566385	17.8018618675698	16.6268460892985	NA	17.5336732372719
A0A1S3XEM4	NA	NA	NA	16.5056132649169	15.8747780282219	NA	12.7840834472892	14.5448700093405	13.4343469841453	15.5676596274994	14.7497904723469	14.3491653924551
A0A1S3XEN9	NA	NA	NA	16.238394825801	16.5647828360508	NA	16.583697300426	16.3857935606516	NA	16.7880322459203	16.3377555436873	17.9555388810944
A0A1S3XEQ3	20.9248604258109	18.4381009493326	18.4733456820674	19.9026043892157	18.9398627203475	19.8484562755105	18.5122228881424	19.0583628942361	19.7529118401466	19.8873615711564	19.0086331006281	18.6369472690321
A0A1S3XER8	20.0415776106285	18.7558587371745	18.4040946823806	20.8732251784912	20.0052909633282	19.1755934062148	18.4014843629324	19.1009133303922	19.3282055432231	19.9544220234426	19.517638154057	19.2616427391478
A0A1S3XES2	16.3701983653026	15.6737921384952	15.1349446867901	17.7649783664279	17.2124405750557	16.6821749671474	17.0758827263324	16.7807498026134	17.5521670610179	16.9574818510626	16.2926142775439	17.3753156382636
A0A1S3XET3	19.4687257035364	16.5252213668038	16.9549238246373	NA	16.8713149502816	17.8211377045821	16.8993560011748	16.7393669488949	17.2065301595295	17.7658045718628	18.4798261407557	17.7721657438535
A0A1S3XET6	22.0162189800148	21.9295127977617	21.9450553949362	21.1959694316622	21.4374015868937	20.0458761193632	21.6445559481566	21.8175151751741	22.5497616406754	21.2813123065496	21.5579501138877	21.7893283674212
A0A1S3XEU9	18.8304280681347	NA	NA	19.1648013793991	14.7367528706056	16.6061058281989	16.7876114703318	16.6485286348828	16.1837160900485	17.4193077801662	15.8404963503275	15.9394597701611
A0A1S3XF06	18.4539241790123	NA	17.123939035438	NA	NA	16.6096910804059	15.9812918547982	17.0478807545285	18.1485040460519	17.422586584894	16.3591798372026	17.0720635658638
A0A1S3XF22	18.8318837881119	17.3317543893886	17.7080784558906	18.8235036898677	15.8722568514837	17.9838358562849	16.29390449228	16.7160828119776	16.7472336510286	16.9079868327061	15.7883952452697	16.2553454470147
A0A1S3XF52	NA	16.2430946445956	16.0020561345332	16.4401905401402	16.2871884622389	NA	14.6506150730438	16.4594378726184	15.3040648092915	15.6428603832212	17.0565537089124	16.2248046959763
A0A1S3XF62	19.2488907291537	16.7147969103712	NA	19.9030909712563	18.3133547206567	19.5364023266671	18.7584061261066	18.6016838641237	18.867449654712	18.7769033529975	18.3963987386073	18.5163831862245
A0A1S3XF65	17.7144195208565	19.1005893588746	19.2677348227372	17.699230676181	19.2753787266153	17.7417528287734	17.6647647475278	18.0929403355395	18.4377265509188	18.1693488591907	19.6110014884116	18.4130491281312
A0A1S3XF86	21.5658258667642	22.5305925565925	22.7820152749939	21.9432903271635	22.7819120535767	21.2250452946006	22.3891388291952	22.5612337474168	23.0497638146796	21.2020227587299	22.7526070708129	23.0279567707536
A0A1S3XFD7	18.0194071412692	17.4931030594519	17.1214331275989	17.7836669129953	17.6364475040164	18.0001160838941	17.4566529572718	17.3429926455828	17.5834626056864	17.5382212637764	18.1887370302564	17.1226758841544
A0A1S3XFE5	18.4554535276584	18.7017478863832	18.2485759052428	19.7021454123344	19.2528829554962	20.1977434275581	18.4874636044759	18.3404589222573	18.7523457303621	19.2958546752803	18.2677759637256	18.4989558180489
A0A1S3XFF8	19.3741708191495	18.7761638218914	18.9260503607283	18.127044524247	17.8459193517797	18.8816065370197	18.8900788761474	18.8096850259901	19.6936400887065	17.9464981480162	17.9917182701417	19.1679590856743
A0A1S3XFL7	21.1012747454239	19.4200028550253	19.705378956185	20.0853726085981	19.944427540353	19.8485974405117	20.8399756019639	20.2472347820743	20.2805537305022	20.1628461316643	19.1317678040098	20.0978013215347
A0A1S3XFP2	NA	17.2711241615941	NA	NA	15.7413556788592	NA	15.1558901293988	17.5401421133285	15.8322217218914	16.059715779615	NA	16.821243023814
A0A1S3XFP4	20.7812496404291	18.8824626370259	19.1568018467895	21.0838293952491	19.3719701532475	21.0730919345921	19.4427654768919	19.6875664124175	18.860593807915	20.1640592622504	19.2956583884391	18.2523166342841
A0A1S3XFR3	NA	18.5332760188727	18.1493719063086	19.7799269058593	19.0364218227691	19.3370662447857	18.314792459623	17.2959091710913	18.0824986200532	18.6541920795828	19.5397884334812	18.3919797078138
A0A1S3XFT6	15.4633993945278	17.8695643815708	17.6743636262895	NA	17.4027556392338	18.0094471373811	17.3672350302907	17.1308237874123	16.5278761818327	17.6997205987173	17.7899833027191	17.5191051855364
A0A1S3XFX9	21.5295226575737	19.9569719026317	20.3672806292701	20.7796321989818	20.7885348438251	21.2836916093788	20.8198337138786	20.9524026706323	21.3483608960422	21.0675930646056	21.2405788198644	20.9470737211268
A0A1S3XFY3	16.958440318811	17.9386487762696	18.2775211070967	NA	17.2642147841388	16.3183731713227	17.4152086982624	17.4059412701891	18.6496599904099	15.7841489631301	17.1916978305621	17.5711222346145
A0A1S3XFZ4	17.4143130984998	17.1937148432713	17.1102521413808	16.2921251455194	17.115548866767	18.4443677422074	16.3465933998383	16.99613588362	17.0281755352957	16.7707616722957	17.1562633426367	17.9269397486665
A0A1S3XG00	17.1586381919675	15.1244807466444	17.5075587593823	15.7076979360712	14.3864911534369	16.5932310758763	16.1085788520694	15.3827183447457	15.3985495662642	16.6632668744022	20.8599404084751	17.9881388326035
A0A1S3XG24	NA	17.7881126211356	17.6064110867924	NA	17.756254562219	19.2220633072819	17.4122723801929	17.2468864079637	16.8932070843874	16.1385825769898	17.3728374347133	18.0429676889306
A0A1S3XG86	21.3382727097783	20.0749484361556	20.0150811700057	20.2862730525213	18.6418476861629	20.5667578427382	18.6366759482416	18.8727165825714	18.7962196698122	18.5594650846071	19.3479021985378	19.2203426032992
A0A1S3XG92	19.6446145852383	19.5226861639968	19.681471669266	18.9322329577222	19.521148352629	18.8925880246695	18.4619101663033	19.0198782785506	19.7181316861201	19.846431646223	20.1320820251169	19.103295173003
A0A1S3XGA2	NA	18.1666651163726	18.0325480669259	17.0983580747622	17.6028081509715	17.7582728338471	17.0430297877964	16.4850737035358	16.7464270839467	16.036179650606	16.9392304489336	17.2865336500119
A0A1S3XGB3	22.0338889126336	16.0094310761102	NA	21.8275820857376	16.5863796295325	14.930792731887	15.9941286199189	NA	23.516891097756	16.4693345231558	16.7733873495352	15.6341434490891
A0A1S3XGB4	21.4811368341104	20.6309224173646	20.6178987643973	21.410065047732	20.597227955063	19.9746741802445	20.7850467089999	20.8951033591996	20.879823091067	20.5291064177108	20.5930402275	21.3818292669236
A0A1S3XGD8	NA	17.5880107094506	18.0836773363107	NA	17.1886058980271	NA	17.1434394246656	16.6484453601415	17.1522538911425	16.5412510877054	16.0949293051427	16.4115186168907
A0A1S3XGD9	16.0188699893742	18.0825725213195	18.1396202026133	17.4268004096129	16.6532464705157	16.6409961880414	17.320743129689	17.3747190024471	17.7226715344792	16.2945137607167	17.1241505051822	18.0289294010217
A0A1S3XGH0	19.0153427347774	18.6762874709035	19.0593140909798	19.3475263497102	19.0332505779704	18.2105146937731	18.8473243551308	19.468576565701	20.0394465539034	17.8274617215415	19.4817107580534	19.2367200664387
A0A1S3XGH3	18.3784868312918	17.8700559294743	17.8932405112072	18.3344574322039	16.6911829240086	18.5606798812472	17.9489419711238	17.1817086940483	17.4640420097628	18.3950032229741	17.4897998295666	17.5386471962971
A0A1S3XGJ1	20.8998040445393	19.3870319144309	19.2104351732639	20.3759740510997	19.1445133957831	20.6720959609698	19.3450631380859	19.7227839801412	19.8957277183044	19.8088451925302	19.7696390250781	19.2314787299275
A0A1S3XGK4	17.8555173350281	16.6032608360342	16.4954461590477	19.3960022486332	16.5642578972327	18.0636032716198	17.8907229443552	17.5949117086005	17.3964171619376	17.1752087112929	16.2658439287135	16.9964163356838
A0A1S3XGK9	16.1153402598115	16.1480448536579	16.1464404910546	NA	15.1076983844055	16.5609570157424	16.3901448097365	14.8550435321258	16.2268429958684	16.1219212554905	15.1631250884464	15.7014358151071
A0A1S3XGN7	NA	17.9269308834456	17.5387120756439	NA	18.4393391115583	NA	18.2248731271575	NA	18.5457337374199	NA	17.5122572540196	19.5892068597587
A0A1S3XGN9	24.2761344889702	22.4034602936433	22.704659762354	22.2383837458994	20.5025165675069	23.7374984355934	21.4426067975579	21.2668099837499	23.8844407158577	22.9073660148992	22.9145623264937	20.9260862943343
A0A1S3XGP8	NA	15.9637690572451	16.5095279698906	15.6447219521694	15.131749438372	14.327249318544	15.8933158825992	16.1012567891018	16.6918559527632	NA	15.4192978772006	15.6781967161913
A0A1S3XGQ6	NA	NA	NA	19.152058109646	16.7012372851308	18.3929366896733	15.6743559744491	15.7385592678955	NA	16.2626053026393	17.2939932903098	16.4197166881985
A0A1S3XGU4	24.018293240815	20.769409709184	21.2223485896636	23.0949152953719	21.1392326638439	22.4792311099715	21.2577371432542	21.7224777817826	21.760888638012	22.2638371121514	21.1829078915857	20.3006125823002
A0A1S3XGV7	NA	16.3083423634523	16.148433911617	NA	17.2256305102709	16.8243359095193	16.7977266254921	15.7141096548024	NA	17.5454504811635	16.9105924120895	16.3058866815294
A0A1S3XGX5	16.8928608174501	14.9797403971761	14.5982081504155	19.6261491629118	14.9540395424006	NA	16.4800688191677	17.4476510577429	NA	15.1818797226406	15.8611858462256	14.3551034451015
A0A1S3XGZ0	NA	17.7560593619275	17.3570643975523	NA	NA	15.6628650058012	NA	15.1366576216786	16.3859644041266	15.1945772768756	15.0732673449454	NA
A0A1S3XH24	17.6322595164798	16.6022512150949	NA	17.5555051769151	17.1453208376472	17.4382565714399	17.3501770949547	17.1031172918646	18.1357130431178	17.2839747092773	17.3111823234312	17.6932276611385
A0A1S3XH26	22.2094938228182	21.6319981885646	22.0794857604082	22.9828326824111	21.6105781468507	22.0274044000652	21.7891749125799	21.9548937477943	22.1595786623769	21.282963119926	21.4263076297398	21.3258701875808
A0A1S3XH29	19.5501756055428	16.3816890862763	14.5047080811533	20.1605628347404	18.3805668860988	19.5788339135657	18.4544402504365	19.0695682620491	18.4555976320444	18.3344036910199	16.8297291211774	14.2973712499169
A0A1S3XH42	17.8521919173556	15.463129068763	15.5056722577299	18.0679302728383	15.5711011663049	17.5409119836547	15.6473299613454	16.0236525070068	15.1712861561724	16.1076603964691	14.6721733483479	14.390005566035
A0A1S3XH44	NA	NA	NA	17.2835207900676	16.1325642104706	17.7703310900221	17.0968746902816	16.7510187990033	15.5489938936036	16.6064679061633	15.6230408712971	NA
A0A1S3XH45	20.2141311390448	20.0260771037326	20.430149559201	19.1295215322504	19.7239604361097	18.9852212493937	18.8931840268085	18.8084513616748	20.2141682036325	19.7914506788324	19.5175388011701	19.4733397357238
A0A1S3XH64	19.5690788921851	20.3857272185155	20.1824539144144	19.2131840382478	19.3909092953107	18.6774613665194	18.6224912460772	19.0361620395488	20.6821577102665	19.7681627147583	19.6892392826668	19.4318513116485
A0A1S3XH72	17.5823690803211	17.922431421243	17.7487931377178	17.3582350758564	17.5845676890088	17.1141585399069	16.6356815920158	17.0324338909645	16.390535565434	16.9460244726308	18.01833688306	17.9859264290934
A0A1S3XH91	NA	15.5928859571553	15.2915707920184	NA	NA	NA	15.7241471183247	NA	15.0490119495651	15.3614045026873	15.1899402018313	15.4423368508274
A0A1S3XH95	NA	16.8214263905814	16.2598711032316	15.1242328756088	16.1704437608106	15.631850803122	15.1286086087267	15.5909974585058	16.6469674519356	15.9821038740658	17.4298694834579	16.6182974448125
A0A1S3XHA9	15.6696954262506	18.0484240117459	20.525966870127	17.1535325501666	19.9033472576564	18.6385984258137	18.3562968077675	19.436683714927	19.8510927671901	16.9494694606994	20.8350407399355	18.3430190859668
A0A1S3XHB8	18.3077475229514	15.2829074258688	15.2767498870257	18.3287329904981	14.1183237628377	17.1830671134217	15.4856303421551	15.3274077740165	14.822851549125	16.7627819571352	14.0770497396443	15.4961374587472
A0A1S3XHC5	20.5648574794526	18.5804523794494	19.1201066985262	19.4411661171847	18.9394325081064	19.751896032315	19.5081599984774	19.5363418495992	19.639087617703	19.8278558235907	18.884706763621	19.4207116000394
A0A1S3XHC9	18.0823930406198	17.9222447538281	17.8350445962438	21.937496310841	17.978767183569	17.7676242786057	18.1541490440074	17.906063190926	18.0336910072778	17.7377494844655	17.5075153286504	18.0998746000758
A0A1S3XHE9	NA	NA	15.5986655743182	16.3909887774681	15.3090688418807	NA	14.1172692743419	14.2921900355254	14.75307542543	15.3318194341929	16.5125121403762	14.7790536292294
A0A1S3XHI3	NA	NA	NA	15.6851283951246	15.2667645268391	15.1709821927441	15.4139371217456	15.7510568133169	15.294521192607	15.5612684809435	15.5193015085162	16.510005451166
A0A1S3XHJ0	18.719930211314	18.4152110193381	18.7216030180392	19.769780349452	17.7387875623308	18.1041210494526	17.2294629635505	17.5298250206922	18.8770396558506	18.224205894841	18.1219767285151	17.7341276366251
A0A1S3XHL0	20.0711143555697	20.5047667475191	20.5368782282885	20.1162628847883	20.0876926726971	19.6698963980949	20.7737670288732	20.3512355448987	21.1791493387043	19.7516941127322	20.3166990252451	20.8383100787422
A0A1S3XHN6	15.8352605331783	15.8035640672596	16.4144100131657	17.5491483453828	15.8117311820977	15.6715148280654	16.5007518162714	16.2751411195585	16.4749440582057	15.4765789820967	15.7723400487299	16.4052808120297
A0A1S3XHP3	18.8792063956872	17.6081995400403	16.8970676108986	18.6449302824103	17.5221298713003	18.9417835701191	18.4181541109625	18.2952329387912	18.3138728203371	17.6733831630732	17.5857440078546	17.9968131698144
A0A1S3XHP5	20.2569623240937	17.9397658937189	18.2549276848151	19.1214645892462	18.8400884899335	19.4461804419293	17.9895964970491	18.6589723921291	18.5464339807624	18.957813482713	18.592370120143	18.0032648335907
A0A1S3XHQ5	18.2659939701485	19.282518638427	19.4396722619403	20.011514259252	18.2855584237961	19.1145508066959	18.9451324841843	19.1754089906145	21.582097292851	19.4287690790102	17.7327636545601	18.4112669734486
A0A1S3XHR3	17.4903512200983	15.6846709414514	15.7809267775562	18.7345570659714	15.534445853757	17.324645611915	16.7741522398985	16.8364347023245	15.5024294009611	16.9741490872157	15.9966987163724	15.1609912956616
A0A1S3XHV8	16.3494715693027	16.045314568613	16.0309688155444	NA	15.344695487425	16.3739363315286	15.2385228215598	15.569294495515	15.3443691949624	15.9189857633433	16.4575976813252	15.1960351906656
A0A1S3XHX0	20.9444346898013	17.8951120522662	18.0167662996758	15.8293365955316	18.007688427273	19.3888378045177	18.9430801306757	18.6686219850511	18.8354435721855	18.6080392092133	17.2756751119711	15.411693034683
A0A1S3XHX8	19.5833082260915	18.7094592342543	18.541704127017	18.3102320839451	17.3563584715985	17.6141127651069	16.0735460284897	17.9997558498317	20.1330804235152	18.4601948945829	15.6776916875023	16.2376521383685
A0A1S3XI04	22.6542175421569	22.7210555778123	22.6570339189856	21.7464687039712	21.7374147773129	21.9302769595986	22.5601730432304	22.2799427861643	22.50531426567	22.0524838072908	22.4690707742346	22.3410015975973
A0A1S3XI22	20.594179584781	19.3544817103535	19.4165408759658	20.6626920594879	20.0526056934611	19.2274423197084	19.9342069192175	19.7766754899585	20.323863183601	20.6118514002609	19.5629513499519	20.1278282736219
A0A1S3XI32	24.0942012636817	21.3363862877151	21.7164809090674	20.2843169265487	21.4169563659131	22.6523762905177	21.350529323178	21.696488129702	21.0129791025404	22.8334129397443	20.315168638435	19.3220347201906
A0A1S3XI33	15.6353253334364	16.3822484077233	16.8579375365399	NA	17.2056120574803	16.0299852635811	15.9678709139393	NA	16.1531321819102	17.0732943166262	16.9411196257818	16.4765218776355
A0A1S3XI43	15.9138604472849	15.271252848637	15.4495455315367	NA	14.680837120692	NA	15.5331625249575	NA	15.4250853836608	14.4091794590718	NA	16.2076474034261
A0A1S3XI59	18.4491769892204	20.048060587666	19.948451184527	16.8560641445298	18.7415895999987	16.7155645886213	17.8156309237824	18.2235404154738	19.6730968217727	17.972552677716	17.8348613139526	18.541746894883
A0A1S3XI60	19.0166673586178	19.4132733409478	19.5564824327871	18.7018686359008	18.56221633358	18.1161322961139	18.5961097763997	18.4674676155456	18.736810870277	18.2288906003828	17.4839195703447	19.0333784691592
A0A1S3XI75	16.8295593884348	16.8565283979561	16.7599174330681	15.3865766681763	17.0231551836901	16.9197727016771	17.2159381889309	16.7685388244047	16.5931013382835	16.6147303978302	16.3759804124783	17.3983243586098
A0A1S3XI76	15.106139414985	23.8015929206991	24.5474870621131	NA	23.0785656905044	15.8131204308673	16.4569504345195	16.444282172749	15.8566040975312	15.2702263069036	NA	17.7488522934429
A0A1S3XI78	18.5287221263603	16.2045029372803	16.5694893221032	17.9552368851298	17.0999519490902	18.0310209969696	17.2634357006554	17.8941365626276	17.798285692019	17.6085846666041	17.0230429700373	17.1831086208029
A0A1S3XIA2	NA	NA	NA	16.4198930745138	19.1730610001249	20.0078410123563	19.0533135904558	18.8900567897705	18.4067433586416	20.159716462298	18.0353949955149	20.3057316884378
A0A1S3XID4	16.6067445154148	17.7069654637437	17.2851814997301	NA	16.9693293397017	16.9849122823647	16.6088422629666	18.1396239494559	17.0207585557955	18.7382502140173	16.1316199301387	17.4817893333957
A0A1S3XIK5	NA	16.2881527289039	16.34306993095	NA	15.864443201214	NA	15.6611056783222	16.1030836661466	16.2414755256296	NA	16.4425766793734	15.9339456141114
A0A1S3XIK8	20.2018268875654	17.8490772794335	18.1285655038268	18.5513319398988	16.0380406819501	19.5071560993095	18.3561843545655	18.5362878926178	19.1948280781344	18.8796921460893	19.3269588179671	17.7992090807821
A0A1S3XIQ8	20.5297014858584	23.1621549590102	23.4490594537443	21.4012783645897	24.3700028885823	20.2925032087221	22.4810454089596	23.1674394320422	23.971927823013	20.5349315409413	23.2643976413036	23.4808100426303
A0A1S3XIR7	16.3070780688026	17.4096110571373	17.2045593535313	15.7464190871589	17.3019471453197	15.1375091836816	16.9601585844377	16.2218524422332	17.3729132706923	16.2419752967911	17.5567085789197	17.2368760859883
A0A1S3XIS5	NA	NA	14.2854256436814	15.4476848526866	15.6206564545212	16.1906902247412	NA	15.7173335738627	16.3372400978808	18.068625608505	16.4025295257633	15.9317488046904
A0A1S3XIT1	18.0307663003435	16.6234450541833	16.681744131287	NA	16.1636889816879	18.3634992889786	17.0592914784987	16.8071544254934	17.6485112997745	17.4528290345092	17.2203651897233	16.5939155966458
A0A1S3XIV5	NA	NA	14.7102718041947	NA	NA	16.6777590994273	14.8512555053406	15.3160210031141	15.3660953879509	NA	15.6831604007145	14.9652259952371
A0A1S3XIW2	16.8926738976285	21.3874917502962	21.1685501669686	16.9733135680633	19.678809006405	17.3899195982541	18.3619075076322	18.445798033424	18.7062638207021	17.8920788892361	19.5322425966964	19.2455601046074
A0A1S3XIW5	20.9123517710391	18.8376552636812	18.7774469665915	19.0253572329797	19.2797189634088	20.3751103776261	19.1190801170893	19.4009189042342	19.7074840469708	19.8873940187678	19.4588097204294	18.68368482653
A0A1S3XIX1	18.0289685083475	17.6851696828361	18.2683255405151	19.3972205130066	17.332904268771	17.9483982466165	17.6711222720725	17.3910611731166	17.6428775655818	17.5248426131719	16.6645585018929	17.6728998554561
A0A1S3XIX6	NA	16.7119674956636	17.1167388063826	NA	16.2416663783571	19.1687727927553	16.2201427075049	16.6844828263792	15.6361498633708	17.9840044624011	17.652221233115	16.2619043813394
A0A1S3XIY1	18.3197924168052	17.5644580568332	17.6311933787429	19.1624192971269	17.7159405261738	17.2745752244435	17.3168819772081	17.599382825877	17.5330424849835	16.6870391228789	16.9601188034217	17.8830716947014
A0A1S3XIZ5	NA	17.1797801900263	17.1131730333719	17.3759671600905	17.4249051477497	17.9724599481882	16.7158449273575	16.7220581902543	15.9400203191516	17.5657918240285	17.5506209197787	17.2871811337344
A0A1S3XIZ8	19.2199449989712	19.1477468202641	19.3603332597167	18.9200970277658	18.5008889146373	18.0015753608441	18.3995591781416	18.8013639902463	18.6844434445326	18.006572286506	18.4809841681184	18.97410224918
A0A1S3XJ11	NA	16.5041250458292	16.5501370803411	NA	16.3093379848359	NA	15.1722237620285	NA	NA	16.5063344605919	16.249666711888	16.6279178913554
A0A1S3XJ20	27.8664363135411	26.4919466518582	26.6230506980194	27.8146976516778	27.0181777615215	27.7159161296673	26.178863891984	27.0304337628935	26.9462290635773	26.9485154382026	27.0316031126929	25.8315708051318
A0A1S3XJ23	17.8216726908611	16.8358899395433	16.7570413081142	NA	17.1756823314902	16.376960776599	17.0710773564754	17.085317006723	17.1601665688002	16.1385438311892	17.0263295900438	17.0259017731314
A0A1S3XJ43	NA	NA	17.0640238385773	NA	NA	17.6011437269163	17.0455617112292	17.3455475088335	13.6165387483243	15.9759822742278	15.7066753843684	16.7020057626151
A0A1S3XJ54	19.4627895620346	17.6685521970657	18.4955194761136	18.1165032449445	19.652153383169	20.3395472137033	18.4565654812587	18.1314789490184	17.3423069302892	18.5701672434408	19.315157856278	17.1475035362435
A0A1S3XJ89	25.1695753374519	23.7670634082652	24.0403178181115	25.302834820922	24.254179186033	24.9225203447096	23.471560738198	24.1303633316878	25.3379106720994	24.4671002640288	23.4391605204127	23.0386976626868
A0A1S3XJC8	NA	19.3298464199822	NA	NA	16.7657392295213	NA	19.305248376239	18.7619857616103	20.5075311765207	NA	16.13648677936	17.4366161139683
A0A1S3XJD7	19.8005251234149	18.1279954229004	18.3953548764792	18.4741333296556	18.3095032766675	19.0008632665617	18.6847456246187	18.8627173710533	19.4408855115616	19.0439140724037	18.8565538536672	18.6827217157341
A0A1S3XJE3	18.5456259324022	17.1753450256971	17.3722696691674	19.514649531106	16.781459772688	18.6858598480862	17.6691424197473	17.4894228081584	17.1854788939618	18.4052728904516	17.8867197211545	16.8576517941828
A0A1S3XJE6	16.2811635671009	15.6822195546819	15.3370435074289	NA	NA	16.5834676558964	15.4266287042363	15.2319904690625	15.1175779501766	15.6354732500142	16.5697192323528	15.4296674989381
A0A1S3XJF5	18.0165616105483	18.1189347378091	18.4941767354526	20.8967335394484	16.9688331396523	17.40551753155	17.6963074923476	17.3506080938589	18.1094013917086	16.5128055534136	17.1675156920449	17.9846355816177
A0A1S3XJM8	17.4916309846593	NA	15.1862209598114	18.0343865807319	17.6362566451796	17.5885623036232	17.3212518386594	17.3192950469464	17.3002001838854	17.1979205120748	18.1850171018983	17.9231044736684
A0A1S3XJQ4	17.9126686334953	NA	NA	17.652644674551	15.8745556381999	18.922191390329	17.4087889279272	17.0438857116104	17.3536498904277	17.0359303927419	15.1708914496663	16.9043873851505
A0A1S3XJT6	NA	15.4916736728324	14.943229775626	NA	15.4350293826527	15.552283291899	15.419502475737	15.1645512873429	NA	16.1851432658652	NA	16.4177851845801
A0A1S3XJV2	18.5566583013033	16.9232178432552	17.2681784554367	18.555556898926	17.5820259490911	18.1583082817374	17.0197486762722	16.7785091172553	18.1795887160017	17.568399183313	17.7183819464069	16.7916084627532
A0A1S3XJX0	19.879794772036	15.7917384117126	14.8525017924616	17.2520876179071	17.5956749855699	19.8140961984659	17.5358004074253	17.2643405101793	18.1114184379796	16.4284000461686	17.7367805289645	15.5228995961653
A0A1S3XJY5	NA	15.8638868017865	15.2797811558015	NA	16.5314721307153	16.880642140277	15.9040718227425	16.1272958489258	NA	15.3044561902722	15.384346108488	14.5933983041503
A0A1S3XJZ1	18.6399506169086	17.0808141129846	17.230464235849	19.1403330200833	17.4350414676107	18.2897819507789	17.4321715375292	17.3222647290672	17.4257223716687	17.472261467929	16.7572394277666	18.1960728733538
A0A1S3XJZ9	17.9900319248342	17.9620762775812	17.8349558022872	16.7207322104375	15.4243411068906	16.3368294605803	16.3090835565979	15.7459052900637	16.1090233495059	15.4273261450645	16.6688924488977	16.8600144131824
A0A1S3XK13	18.8100276105839	17.1882196767388	17.5942963531061	16.8149489170224	16.8263177610214	17.1038477308006	17.1374063036223	16.9249263727143	16.8904790631116	16.5757906956004	16.1593464513309	16.7738778758173
A0A1S3XK16	15.6913573879395	16.6917779097894	16.367919530086	16.2873329178062	17.2600681552573	17.9678572852549	17.321140887546	18.1787028380461	18.2734606948428	15.7012034363695	17.7949310157951	17.9955455731821
A0A1S3XK17	20.6608074256521	18.1056259374388	19.5322215472786	19.2205153122207	17.9543890069936	20.3677633300733	19.2831215676538	19.4479759902892	18.2430153011689	19.1998526369057	18.6247135884886	17.7789208280629
A0A1S3XK29	NA	17.2483474520568	17.5586764478806	NA	17.4721984893347	NA	17.8025895291997	17.3841069436509	18.181281641513	19.7531484869923	17.1597429435024	17.3377679270595
A0A1S3XK44	18.6035944274827	16.3346485109546	16.0434034929094	16.3424155868546	15.5694452826928	17.8935175319849	15.8989287547461	17.0724730053583	16.4792341942649	17.2881580809211	15.3810956095367	15.8099631614164
A0A1S3XK48	18.6627215011195	17.9500684193111	16.5539045057781	17.5647855100003	16.5828693299538	18.2787367076696	17.4959272253983	17.242216684549	16.8771678458235	17.6310040445853	15.8896614978977	16.8319728681058
A0A1S3XK67	12.5497697471894	17.3364090353015	17.4915027901149	17.6246289280113	17.0528593824042	NA	17.1040368829092	16.9243872937405	17.0994460563409	15.3744575401772	15.9392379828299	18.1964374876914
A0A1S3XK73	19.3966499838425	19.68110154983	19.793699546592	18.0415525458678	18.6195165558309	17.9030957537733	19.0085460811055	18.9179749534806	20.1764725206642	19.0299935173096	18.7956916056844	18.9917101403996
A0A1S3XKC1	18.9964443522377	18.5120137800927	18.2393438825504	16.2897245496568	17.936514477139	19.3259704851063	18.4194518110157	18.1385307076757	18.1927686851773	18.5240246497786	17.6274247855123	17.8567627016794
A0A1S3XKC2	17.3184710950606	17.2411279397422	18.0859746873529	NA	16.2392625843582	16.7097179440424	16.8403630350385	16.9749624237477	17.8111041816467	16.6333082358951	16.2575928583764	17.2669897969257
A0A1S3XKF1	18.4234643690002	17.0731646844914	16.7148688977303	18.1030730983059	17.3552392419246	18.4327025826753	17.9042653582887	17.8381826217264	18.2681010505498	18.2941597882683	17.4826557138386	17.7241525319285
A0A1S3XKF9	17.7581571213601	14.9165076600323	NA	18.0571728919977	16.1900683483774	18.2685868302592	17.6425496310375	16.8405821147515	16.2706616177305	17.0792521761265	NA	16.1254800030867
A0A1S3XKH0	21.3738379867269	24.0025909983559	24.2642832331393	22.2532981357148	22.4275037774549	20.7821745935565	22.6957599232255	22.7911666651804	23.0814148453058	20.7086098992988	21.4408031564373	22.8439564070454
A0A1S3XKH1	NA	16.1803060425719	15.0041355812533	NA	NA	16.3717955180001	15.5194366154411	15.640338174495	16.2561136463496	17.6065929463282	17.2687764146303	16.2056779753975
A0A1S3XKH8	20.5192988687239	18.0422575349822	18.3751268209639	20.5511956792306	19.3339734165808	20.6091249569975	19.9502032775309	19.3711858563089	19.1203983138636	20.0960372522971	19.0798669021922	18.2474813757831
A0A1S3XKI0	17.6071872733582	15.4282445077403	15.5967898624679	16.7569207133612	17.0081300592318	17.0609798572933	17.4787407409588	16.621776341732	16.9730170226842	17.5082575810096	17.0397904050298	16.9262921037714
A0A1S3XKI8	NA	13.8331068529667	12.2601019035749	NA	14.9030459991654	16.1024492800569	13.6318241653144	NA	NA	15.535914643438	16.0648279398402	NA
A0A1S3XKJ8	16.6067046481306	18.4237505628355	18.7268726545504	16.9696250634777	16.5341720111341	16.7224695480056	17.2715696020062	17.2398508007616	17.5681574627864	16.9183913197369	16.9096772316064	17.9130740212225
A0A1S3XKK5	19.9216170599944	18.5700402805332	18.8121522306469	19.6881449593465	18.4119686468604	18.9993105288107	18.6296157592027	19.1694106434178	18.3720751369185	19.1215267195322	18.8862325164862	18.3247097420733
A0A1S3XKL8	17.3632426045117	19.4899745876932	19.619604091519	16.7100188710225	18.1319051470801	16.1812978703825	17.7316277088821	17.6843933604155	18.2564556251476	17.2455911480255	17.2978774930033	17.9438302578666
A0A1S3XKM0	18.0550895954131	16.3294041078913	16.8465057727869	16.7238890056126	17.3716602075145	14.8855231380231	16.6195490188926	16.168190067906	16.586005943326	17.0903495834946	16.4849371832667	16.4804609889443
A0A1S3XKN4	22.5410267605385	22.4228267679417	22.5815566668977	20.8156408902282	19.4465853387414	22.1629573521773	20.7606913229245	NA	20.8170435619681	20.652579361193	20.2937270211567	20.6395707929553
A0A1S3XKP1	17.7914119262079	NA	NA	17.0474970582858	16.7231006368575	17.2617331148071	18.5245852338128	18.0157136434594	18.0797487622626	NA	NA	17.568219868976
A0A1S3XKP8	18.0635593317644	18.122452033396	18.0799096973129	17.289310293459	17.6145484383232	16.3909561195126	16.6064282570858	16.3135069594171	17.7091953236819	17.2872007235955	17.3154387189993	17.8391901378742
A0A1S3XKS8	24.9622162856066	23.3476490755915	23.5437951954061	24.5505707818201	23.2187196059181	24.6027212891694	23.6555466636096	23.7581149211706	24.2303611782984	23.9585991759257	23.0672889352839	23.256073179522
A0A1S3XKT6	19.269798567317	16.9951821252382	NA	17.8320945954293	17.3842040636912	NA	18.5977833106212	NA	NA	18.0870226606442	18.490299432709	NA
A0A1S3XKZ9	19.1373356276439	17.2170912301721	17.269353007745	18.8485831146703	17.6928382025952	18.5108402107717	17.661607521839	17.5842677532335	17.6431675443203	18.0923077640599	16.054216442546	16.8999903198304
A0A1S3XL06	16.0311593527731	19.9936013192044	16.8626664888862	NA	16.8791026050338	NA	16.7055203892223	16.2641234188594	16.2440230440267	15.6220809845898	16.5091538948853	16.9595541606661
A0A1S3XL53	18.4326888215481	22.1814730421692	22.3111704025141	19.8363304857162	19.9201802788731	17.5892218353763	20.4169552065728	20.8571280886621	20.8819873374867	17.8221056341826	18.770798565093	20.4535955597406
A0A1S3XL94	19.7124304409417	17.2447383655656	NA	NA	17.9735286902353	18.0659564445472	18.9296119406246	18.6336658794429	NA	18.6738960621438	NA	18.3757940678738
A0A1S3XLA3	17.1687232218161	16.6922882512128	17.2459769619529	17.5052092135559	16.8204046351724	17.4020691223473	16.9118407892571	16.9301404059495	17.2101980720849	NA	16.6830166511965	17.049079274585
A0A1S3XLD3	14.9875814961927	NA	NA	16.8395793188252	16.22571199216	19.1862242853451	18.8689123964501	17.6022940381837	16.4482142531194	16.8197362811726	17.0042895714852	16.7252649360082
A0A1S3XLF9	19.1127395152448	18.224208986401	18.3565900576794	19.848384446067	19.2297784654676	18.3968489373085	18.2161371875592	18.6664575333395	18.4973563048093	17.8758207687914	17.8254114688985	18.3195044070725
A0A1S3XLG0	18.8042938254754	15.7712162108112	17.8226825606808	17.9870285432946	17.64593774109	16.7295838207505	17.584317995115	17.6877635223698	17.9178872058412	15.5269669599289	16.4260061976146	16.9125277531254
A0A1S3XLG8	18.5287299943933	16.0404967570555	15.2855313324122	NA	16.7540876500029	16.7006950770554	16.0258372429797	14.778355809877	16.9296611487114	16.0123060391238	16.8387076717943	15.1748239129846
A0A1S3XLI2	19.891938486542	19.2724146496445	19.275576939442	20.3136885177338	19.5635726543769	20.0387303113331	19.2110352590348	19.1199142602495	18.7643573381792	19.6158270599811	19.0658803730067	19.5842078728329
A0A1S3XLJ2	17.2522522364592	NA	NA	17.5188230136107	17.2699199560745	16.7341627897409	15.4908633599084	15.8605395350033	16.6100110191356	17.4464718833726	17.1624065426339	16.617325874955
A0A1S3XLS6	20.6257919914499	17.2983557285997	17.0884555479536	NA	17.3444348932702	21.4052696438736	19.2956896335993	18.8626383033707	19.9084280806193	19.6585489515688	17.8721600769198	NA
A0A1S3XLS9	17.067673148704	16.3898345442133	16.0029090753171	NA	15.2035099139275	17.4902586629554	15.4684560013485	15.6742531617358	16.2279908816552	15.5975873805911	15.9894193611496	15.4375826815826
A0A1S3XLU0	18.5189271991377	17.6354274154238	16.7058456024182	17.719213326761	16.5755539034155	17.3992084178563	16.9376186117959	16.9808471582734	17.6230305980452	17.7283412507949	16.3590618428652	16.7531176715056
A0A1S3XLX4	16.8321886852356	NA	NA	17.9836472274171	17.0358047399837	NA	16.8844343807891	16.9968449708456	17.4766222415283	17.6293699617024	16.8439324535289	17.5075227081113
A0A1S3XLX5	23.3154706443221	22.6687501908981	22.6834416458658	21.0856786222856	20.4931702641546	22.3430265431453	21.9794923581468	21.6268323900108	22.4300175703879	21.6750527314024	20.3700103408693	21.4676768132695
A0A1S3XLY3	16.5216731582779	NA	NA	15.5927672499232	NA	15.4767583152502	14.5045598290726	14.4456610283833	NA	14.8954051711281	13.9101874255796	NA
A0A1S3XM28	16.8165133011917	16.1237185375836	15.0363503829613	13.8665111171492	16.6090960925319	17.2697017061976	15.4616433079289	15.8739420356225	14.2678662410444	15.9995274003504	15.73213698647	15.7895661801276
A0A1S3XM70	18.8164622271357	16.5427217053975	16.6062107892981	17.6918407277235	17.567937397122	17.9583294185515	17.0643916523434	17.126980268754	17.7509173222704	18.0524176364654	17.5790880122142	17.0220507797748
A0A1S3XM71	16.2238912330453	15.5733387305315	16.0238233746797	16.3145035879762	16.7018156640145	16.5919979826464	16.2549714985976	16.6401213447992	17.4291071063057	17.0734559727303	16.7002716422901	16.6109737869544
A0A1S3XM81	16.1542521280074	16.3557726239181	17.9764060962477	NA	14.2000022139686	NA	15.8290940200438	16.4736365175241	16.8939251890846	15.3528691692583	15.605838024149	16.2341666264539
A0A1S3XM95	NA	16.8800913004656	15.3105298548409	NA	16.7312902312031	NA	16.3143424641812	16.4746430896661	16.6555767974866	15.6584292066446	15.880066817429	17.4598692014113
A0A1S3XMC0	16.4079179806451	NA	NA	16.7306774327492	16.4832960847312	17.0014806989928	16.9699176528375	16.984847457261	16.8946742041257	17.3595966287042	15.6229147919545	16.3569714757499
A0A1S3XMC3	18.708092773435	19.0300664517422	19.1594080493789	18.87062039544	19.4365297025788	18.5469827477449	18.9889094006287	19.1338687389859	18.8142046743276	18.845828927784	18.8407845494729	19.631351156704
A0A1S3XMC7	18.5632975349576	16.6643966104392	17.0119710952427	17.2682375765992	17.2255649101404	17.1690357679926	17.1174557249248	16.0462129448414	18.3720327459101	16.11483910006	15.4084849790476	16.0400403353547
A0A1S3XMD8	NA	16.9261343555542	16.2164970625861	NA	16.0470313597216	NA	NA	15.5400945665667	15.883230492471	15.6346750292047	15.9425107469415	16.5706774151237
A0A1S3XMD9	15.3150125658986	18.6136703294653	18.7209544749249	NA	17.2690456147867	16.8862433101879	17.9907993189853	17.7968887096096	17.8666164772048	15.9892373520447	16.6541442120702	18.5447310148016
A0A1S3XME8	20.3939148956435	19.8564697929784	20.0273149615824	21.3628667189586	20.3096628604259	19.4406170165362	20.247778767938	20.5694442396008	21.3776466352292	20.3815998492463	19.8789044485974	20.294629442205
A0A1S3XMG6	18.3443140607027	16.2433667909991	15.8126652970166	18.382729425241	17.7563773511758	18.8880561067538	17.3458830074875	17.4029022431517	17.6967767632385	18.2057362845896	17.7425055805591	17.4189383771352
A0A1S3XMH7	NA	15.2411113514069	14.7953291490268	NA	15.5716393591769	NA	15.7067868709951	15.2313788217137	14.649490387591	NA	15.3294770603761	14.615127820666
A0A1S3XMM0	18.8201871445047	17.1534236933125	17.0769530545851	13.9622903447458	17.0477173719449	16.5656471615877	16.4715181949714	15.8524300690603	16.9442218887504	17.1666430526265	17.9469162664918	17.2275535179036
A0A1S3XMT7	18.2394152697401	17.6145930315777	17.2886099804556	NA	17.0603054022105	16.7946296426238	16.8446280980719	17.4052167885563	17.2945805063566	16.8633247051485	16.8001509410591	16.7280385140337
A0A1S3XMU0	17.0143321216536	17.1521816173412	NA	18.495463482172	18.0335727213454	NA	17.4121172905218	17.919382741693	18.389426399029	18.6938984607677	18.5588576527304	17.0596045589604
A0A1S3XMU7	17.1547628036935	15.2125799479811	NA	NA	16.6808660866942	16.1535232725181	16.1201119205888	16.3688775508626	16.6291639305192	16.4926575979102	15.7427014928762	16.4030660002637
A0A1S3XMV3	NA	17.3933243329646	16.9506340280038	NA	15.4448474430401	NA	15.7998588550058	15.2096083461148	15.7898026606073	15.421663199494	NA	NA
A0A1S3XMX0	19.1591889021825	NA	NA	18.9674438731522	17.3969222154212	18.8741072835868	17.8100111303996	17.8004087015687	17.7001905602519	18.2044401003437	17.023212386612	17.0007713085029
A0A1S3XMX2	17.1521158408652	16.7672259021908	16.4436183007645	17.5535880486145	17.8812888462504	16.9461797925545	17.0238084879946	16.3834857200374	15.2337179674957	15.9950812619517	16.7333198093532	16.684295006245
A0A1S3XMY7	17.4453061441225	15.7136234419232	NA	NA	16.7431695802463	NA	NA	16.2138685461892	17.1453794608296	17.6174127591046	16.5137936056656	16.9238859062793
A0A1S3XN01	NA	18.3442150306272	18.4039942125817	17.6567136596941	18.4803221823779	19.1747318872894	17.2490012990418	17.6120898488386	17.9446335194952	17.7221929944196	17.7205307872194	18.058880095745
A0A1S3XN07	NA	19.3322052709542	19.2441396510073	18.4682227988148	18.9165474769176	18.0455582121327	18.8620007802489	19.2119413048315	19.7465247770051	18.3676734943163	18.7096381271554	19.6175210484443
A0A1S3XN13	17.7118120973965	18.5966527107029	18.6910880146463	17.7249128565694	17.5151604598296	NA	17.7759537202961	17.5786979230458	18.7679303362751	17.1259399708044	17.2515401978909	17.6002615026745
A0A1S3XN14	15.8594827485968	15.94433995685	17.1650897751921	16.7282678562945	16.9502375466015	15.5716618083818	15.7526916899566	16.1906135221183	16.0882394273018	16.3117933463791	18.4338375509103	18.9092453398203
A0A1S3XN18	14.8100634144469	NA	NA	16.2295798729034	18.1182085722983	18.5360348006251	18.290617947442	17.2979401663894	17.6790169841262	17.1109374134302	16.4212610072831	17.8095279316386
A0A1S3XN26	NA	15.0901549115363	14.438347956134	NA	14.5233331863455	NA	14.2476882387654	13.6008261243512	14.317874621943	12.9856788434888	14.0913181898652	15.4005636537897
A0A1S3XN28	17.9909755936284	NA	17.8284462425185	18.4233397184534	17.3190751792289	17.2898340041936	17.9803923870122	18.1879018977856	17.8393671039456	17.3313167622505	17.8544641862914	18.9776724491606
A0A1S3XN75	NA	17.384667304521	16.6220032100673	NA	16.6981353227622	NA	NA	13.5826287585209	14.0937924653459	NA	16.1688653521782	15.9232274565038
A0A1S3XN96	19.9469285780118	15.0319713786818	13.1326580241115	18.7200847376499	14.2556105384032	18.6721497117592	16.8449367296167	16.7656561809132	NA	17.513687362659	16.5381385970834	NA
A0A1S3XNA9	NA	17.749113550996	17.8227199969896	17.2762434172524	17.0108316363007	17.4404877565918	17.03967429079	16.6658919019616	18.297051713001	15.9603634785018	17.2159094626332	17.1159977287324
A0A1S3XNE3	NA	17.6272134666614	17.9819378323975	NA	16.921968021337	NA	NA	18.0220157192059	18.1737484934908	NA	17.4087394405903	17.5037790415386
A0A1S3XNF3	16.2079724766192	14.5680593246825	16.5509761801522	17.7031036764644	16.1285541768788	17.7642674263876	17.4004526445145	17.435615455713	16.7583828436	NA	15.7417864593648	16.4934975665236
A0A1S3XNF5	NA	NA	NA	17.2356753662582	16.2356007262479	16.5807063079991	14.8942243793692	15.4419042989681	NA	15.5862361006364	NA	15.2902061982318
A0A1S3XNF9	17.9634070402207	16.9343121289792	17.0548101380723	18.4372923602642	18.0517887764602	17.5806570896438	16.8656683369996	16.9886598991131	17.4195164915994	17.6634549536992	16.7219915668625	17.4415733101886
A0A1S3XNH9	19.1760973451309	18.8559309293547	19.0346309009826	18.8579117259694	18.8227760027737	18.7205154446472	19.1444894347191	19.1838202626585	19.9734849857261	18.9615040103647	19.089831746972	19.2156064635407
A0A1S3XNK1	NA	19.2495075848036	16.9834118628681	18.8699179776691	16.8297865005995	16.3883389792184	17.8632474665758	17.5778458771878	17.3075289454454	16.8195571823835	16.8665399815297	17.4314173898227
A0A1S3XNK6	16.8261241503562	15.4886759472245	NA	NA	15.7341547249474	NA	16.3558512434045	13.219280357974	16.3686487281165	15.5562650231593	14.9510719441112	15.9817611468538
A0A1S3XNK7	18.9063092231334	19.1472134664186	19.2974262484228	18.4727899830476	18.3034603984142	18.262935999967	18.4648515739084	18.4938746235854	18.796377328522	17.9059720533433	17.8778497103672	18.5867683344458
A0A1S3XNP2	15.1939591791045	15.9162858701518	15.8778902336343	16.3492928390374	14.3180343861893	NA	17.6584915322189	15.6711335044662	15.6808377644605	15.3317355309999	NA	16.1043572016987
A0A1S3XNR7	22.1007439761392	20.0013227998787	20.2359613286556	21.189166860414	19.8347487874737	21.8203078249344	20.7453518123727	20.7521460180147	21.0985037755938	21.2501040762827	20.821890151669	19.7685733507236
A0A1S3XNS7	NA	15.4772418228029	15.405336132375	16.0548758681289	16.3356940174725	15.7301573753587	15.8703460923589	15.3101018330188	15.9980287647355	16.6468726638183	16.1627748477108	16.0904091913808
A0A1S3XNW2	14.9934257973912	NA	NA	16.2518779182845	15.8728475049952	17.0892345096752	16.2868500270058	15.8402218304093	19.6305709804023	17.0225660930238	16.3501283881548	15.9258643424031
A0A1S3XNX3	17.7894502641355	NA	NA	17.2709070909149	NA	17.5126418573748	17.0719963231895	16.2998668836394	NA	17.667726930331	NA	16.06730485735
A0A1S3XNX6	17.7710430802108	18.5218618259289	18.1266776937576	19.9143852234043	18.675885661492	20.1677142869079	19.052264386231	18.9059176254419	18.9251020055804	19.8844041025037	17.9422613248062	19.4267017644166
A0A1S3XP24	19.9429454099293	18.0973572110929	18.1159177432486	19.3576273058858	18.4984131856671	18.8732795397179	18.4870186063354	18.4964604314213	18.8854184983945	18.9545601133704	17.3363917360535	18.3151989112047
A0A1S3XP94	18.4464641845273	16.3490188958521	15.7845494835756	18.0723776489673	17.2724421311191	18.0680592279984	17.932999373738	17.4389584369489	18.3225288086157	17.5697786739141	16.8747441702776	17.6943243015353
A0A1S3XPC1	NA	17.3643122239129	17.7041247502685	NA	16.9387082636209	NA	17.157653476477	17.157374539314	17.5515842401435	NA	16.973459146819	17.0392465637421
A0A1S3XPD5	17.9173436684457	20.1086018219716	19.9410338112715	17.4584737012898	17.8328726347606	16.6422053124731	18.1325067899607	18.7419565556131	19.464932567664	16.6727384651359	17.6164736868573	17.7152634533343
A0A1S3XPF3	19.6010128847134	19.6628531653536	19.9634437319391	19.3988203956901	18.9775623188112	18.8150296637811	19.3875527526788	19.1939991711159	19.3366061206296	18.8072094665406	18.6762955427174	19.6413271226641
A0A1S3XPL6	16.4596795025942	17.7381471125852	17.5038706142608	NA	17.1928318824839	15.8091951416869	16.5147003312748	16.3497845637777	17.0345044646589	15.8903394326911	17.0579895753361	16.9883998659453
A0A1S3XPL8	18.4696067934814	17.5593845597287	17.5638529570652	16.471577110175	17.2054909520829	16.9162760281035	17.75658787983	17.5149558692642	17.9114486784977	17.6560533908986	17.3410514274496	17.7328970475784
A0A1S3XPL9	18.8077078855522	17.8638977636689	17.930172718149	17.7047403822321	18.3487208613042	17.4834290700104	18.3386224163919	18.1392089274894	18.7238756766862	18.5938065465265	18.188174391405	18.5051979447296
A0A1S3XPM7	NA	18.0117650422494	17.7780649944863	NA	17.3073303492906	17.039073329135	16.982488822691	16.8845867879663	17.244096232856	17.9870785207801	18.7153603469767	19.0849885408933
A0A1S3XPN5	17.4524081646718	NA	NA	20.0268072509439	NA	18.2773794969683	17.9082128344852	16.8326711154009	NA	17.1941210951392	NA	14.9862433396853
A0A1S3XPN7	18.1217191009285	16.4840832383757	16.7925662179842	18.1158120420141	16.1855405957967	17.9148880991031	18.338809952836	16.44668528339	16.8897449466027	15.6167788904988	14.1427533771328	15.5954787691285
A0A1S3XPR2	17.2546443048009	17.5308381535384	18.3405158341994	17.1318842720654	18.0859333680674	NA	17.7782051947439	18.7243133732858	18.4085456183978	16.4766587023063	17.1217510302803	18.7580697711963
A0A1S3XPT0	NA	NA	NA	16.727209712603	16.4778259425624	17.5355423657898	17.1006896058727	16.3592887052357	16.6821379884032	19.1940767463499	NA	20.0642715806044
A0A1S3XPT5	20.7017439740143	20.2451971054453	18.2399198327375	18.9116031036593	18.607132966477	19.3051272792902	18.9222864090291	18.9030665081003	19.7367159225475	19.1444340426842	18.3357644724941	18.6772461737984
A0A1S3XPX1	18.5618651124732	17.432811392892	17.7481902900092	NA	17.5587953076251	19.5624469398644	17.5646586545321	17.7577034330603	17.5457987701076	16.9904908527256	16.0331063716783	17.6606023545944
A0A1S3XPY1	NA	18.0401201234243	17.4185834191108	NA	17.9932805783737	17.3730881689491	16.6923328463439	16.7105873295419	15.5588401403325	17.1846793991597	17.8525317953113	16.9871786437977
A0A1S3XQ01	17.315594192589	19.9586552812175	19.8989998636485	17.7367962157092	19.0852223334117	17.3586186071745	18.9738827475561	19.2480639344941	19.469109911	17.7713344074306	20.0518295918198	20.3323850378499
A0A1S3XQ21	21.2035802585963	18.6895671194535	18.8674579501189	20.2678351018412	20.1098770318847	21.3487064103956	19.3575554946033	20.1858236661864	19.7773696067086	21.0272216358957	20.6710221446566	19.6284290749044
A0A1S3XQ22	NA	17.4013173011686	17.1336075827279	17.4630182795987	17.3192841575257	18.3182377219737	16.7079888632412	16.656353500511	16.5098787583105	18.3152360942034	18.1745778383353	17.01699305588
A0A1S3XQ23	NA	16.8974384438065	16.6979993115217	NA	NA	16.5101564053707	17.1153786817335	16.61386813386	16.8648029651723	16.400026508552	NA	16.7669352602471
A0A1S3XQ54	17.3392616260363	19.6990494286435	19.4669015592682	18.6176600414814	20.0260093724632	18.0459952333234	18.7879094326149	18.8059939466867	19.2710380780121	18.7602116252661	20.2427260824813	19.8984125339489
A0A1S3XQ86	15.5790446102593	18.436368683642	18.2760748381404	NA	16.9640738567259	15.0916957347392	16.7983440395234	17.1957785935366	18.245535153384	16.7723451839521	17.0039246328024	17.0851112785829
A0A1S3XQ98	17.0669980408796	17.5890937945446	16.5664483736554	17.9523918277603	16.9060155578853	NA	NA	17.0284391204387	17.5130836020885	18.3118105274929	18.287479895309	17.4757742428477
A0A1S3XQ99	18.0944611135424	17.5720857335945	18.1056348885045	18.137465561989	16.7461709775964	17.6433921745869	18.0007719955156	17.5837699390616	17.6770609596111	17.0290485736492	16.6222174157923	17.5651097508409
A0A1S3XQA4	16.0662828659113	18.6444911475588	18.4847085962817	17.180098699452	18.4297755169716	16.207293060004	17.6255651613463	17.6292355393905	17.1826365230251	16.7618025940277	19.0833522302003	18.8253519740554
A0A1S3XQB7	23.8769611818029	24.7880502732532	24.8443864514693	23.8408714491177	25.1835454307076	24.2205319915601	24.1498731506375	24.560692823927	25.6187202073107	24.0548826562282	24.5102719650989	24.2796342416864
A0A1S3XQE4	NA	21.3999462192082	21.2865732716333	16.6641085881333	20.5922871903928	NA	17.0184987037169	19.0645630257426	19.501939082329	17.9370433846817	19.6952805500398	21.1340729597091
A0A1S3XQF4	23.2139392775177	20.1006543193912	20.2910285953985	22.4500411398086	20.478062290086	23.1112985550446	21.8517744856898	21.6143400550872	21.3463700784953	22.1712331579355	20.5622213420879	20.799334888449
A0A1S3XQI4	16.6433253395502	17.1536939648129	17.0828963412307	17.3177508550411	16.8003863841861	17.3208319427023	17.4305703367328	17.1332590392312	18.1902481865398	16.3001813280934	17.0507660245768	18.1656749800806
A0A1S3XQI6	17.4449011403755	15.5093471064713	15.0874654311044	17.7199078666055	17.1135946582399	16.340144712783	17.5159941675655	17.0294815247151	16.6505732228508	16.3916184470649	16.170545534249	17.7336931144161
A0A1S3XQI7	17.6582585609572	18.1744678148925	18.245757090132	17.2194302981668	17.2094987309121	17.4106414239588	17.6874957196223	17.4464444964104	17.7046825558653	18.2166002269203	16.9607039038545	18.3502862395071
A0A1S3XQJ3	NA	17.6820138605954	17.1556724541214	NA	NA	17.7831457261831	15.8200072252029	17.319174296281	16.7015170386372	14.2709589741506	14.0755281137134	16.6336419354822
A0A1S3XQN2	19.3330799895444	18.5184557834644	18.5365118904273	20.1114077715087	18.596800779304	18.7567625501739	18.6353883327307	18.5211948501576	19.3284001911155	18.6390120793403	18.4727396684181	18.4402567063448
A0A1S3XQR5	20.5762243675986	NA	20.5568105318698	20.2470126377898	19.5017541070618	20.9852364527422	20.5991823444751	20.2526035038337	20.5427965546275	19.8927904243611	19.703178573106	20.3052877653545
A0A1S3XQS5	19.6900035148302	18.39704851616	17.7634632362215	17.6581064230689	17.0771958145983	18.4625380934985	17.2956728205926	17.0109553855045	17.9849077643559	17.5396967468875	17.2113664035334	16.512332615304
A0A1S3XQT4	NA	16.5162768929565	16.3857015496765	NA	17.3430887767797	NA	13.7136708434846	15.8936129772904	NA	18.3875490715736	18.3084273603289	17.6903425816545
A0A1S3XQU9	20.7336646725571	22.9729437750167	23.1608140805211	20.7834521061176	21.2780654244104	20.2818083713832	21.6508900286975	22.1031025605726	22.6716591885447	19.4364742947754	22.1346447179837	22.5026125902501
A0A1S3XQX9	18.2642580308513	17.103096315849	16.9822324630344	17.9449624894689	18.4904959201659	16.1595586456019	15.9836054801248	16.5246543351842	17.2754759184702	17.0820842167745	16.7936440864277	17.3388580909085
A0A1S3XR26	20.5233365364894	18.732231718609	19.0985013661119	20.9832187415523	18.3577066297082	20.3335652603152	19.6634473524699	19.6090692570113	19.2268557812538	19.5302917835008	18.1320815545584	18.2855220198743
A0A1S3XR71	15.3192044847625	18.2659170205545	18.560882519974	NA	17.3512097943902	17.6136583028466	16.9372670360699	17.4825666004886	17.8559641866398	15.9316874965081	16.6667878795394	17.7081437258962
A0A1S3XRA5	17.6775844886177	17.416211877857	17.2794202898817	17.3294312087984	17.014035288297	16.2658592339631	16.4635695227188	15.2184115798872	18.2390558214433	17.7443790194685	17.1536465006388	17.3700849946922
A0A1S3XRC6	16.6135814219052	15.0265305340816	NA	17.137990809511	16.5440463400751	17.2710571763675	16.9327402831006	16.2201483180511	16.3419171371139	16.4846212075632	15.724953229187	16.0413590312566
A0A1S3XRG7	NA	19.5299290101253	NA	NA	15.1097241875348	NA	16.9103497633709	15.967230129498	16.4990889497583	NA	18.2267232187391	17.4613536664217
A0A1S3XRI1	21.5769843347885	22.7685338773991	23.6181060738481	19.8612311955524	19.6324370371064	19.6884868111287	19.5675955728689	20.0245727545803	20.6500074659481	20.2270379980902	20.054593223056	20.2226487018599
A0A1S3XRI3	14.6264166771201	15.270848933679	14.6666862586762	NA	16.3340288110389	15.7227078014279	15.6361289488141	15.7562311436969	15.5412234328968	16.4328716552371	16.0980335290691	16.6078094571808
A0A1S3XRI8	NA	19.2140218670988	19.3598670963834	NA	15.987257071751	15.2693260380984	16.3529410796059	16.2649705479601	15.2465786839956	15.6173893288673	16.1891507195809	16.9613815102524
A0A1S3XRJ7	18.657064894166	16.8031329153121	17.6714162400788	17.6316672164169	16.5724451159065	17.6674355658459	17.4616685352194	17.4943653704452	17.7499615702379	17.1940729884371	16.9044596951083	17.039246899012
A0A1S3XRJ9	15.4424239277977	NA	NA	17.5934403644247	15.9473578987695	16.735723448528	17.2543827838566	15.8565036078101	16.3136739884185	15.4871549297935	14.0725986113638	17.0994499089865
A0A1S3XRP6	21.0543308947819	19.6053370855525	19.4692485584256	20.1103770503388	18.6000313032287	20.6432949493868	18.5294052931877	19.3462326327657	19.0063481670484	20.1294311306282	19.6424217194183	18.9506979173103
A0A1S3XRQ5	18.3770344094043	18.8510053367465	18.6727691044484	18.5818480900306	18.4270971984945	18.6324687666173	18.5048392288473	18.787271093916	18.5899119169466	18.5791184043436	18.8981619214381	18.818302090165
A0A1S3XRQ7	18.0461453198357	18.1883052609835	18.3714149418933	17.3508534162796	18.4449784610857	17.6900143887229	17.6831475472358	17.4404681128712	17.6281233214411	17.7655360011479	17.7526917921255	17.5328757195148
A0A1S3XRR9	19.096598225421	17.9852644266238	NA	17.0713481160442	17.3949049956152	18.5748327864516	17.1373081072049	17.2312964875844	19.7285755272692	16.9331709645733	17.6511398529484	17.0271563209303
A0A1S3XRS7	20.3859241300383	17.8909290377031	17.2254815075245	20.4098298500231	18.0493502046054	19.6945809571097	19.7041312951451	18.9687174108177	17.9486668377055	19.130201799605	17.2950337640618	17.8227098845462
A0A1S3XRT6	16.4049154632764	14.554629014444	NA	NA	14.6419912985581	NA	13.6132746403032	14.6145786539963	15.6792165543206	16.051004930806	15.3000540776373	15.5133541266171
A0A1S3XRX5	16.9077008426023	NA	15.6002643389223	NA	16.662979170062	15.7114661708199	NA	15.0573380175861	NA	15.6172590549632	14.9705997223681	NA
A0A1S3XRY1	NA	15.7435459956732	15.5097878078175	NA	15.4403126026067	14.9019472889626	15.4893984295819	15.1464919215433	15.6200003981868	15.8860127226475	16.0549174240943	15.8994813934327
A0A1S3XS26	21.3340124385141	23.0562493935323	23.0775871774823	20.4640544774313	22.0163334258723	20.7487464666958	21.6048625481915	21.9095289180033	22.9793625653696	20.5596695275841	22.6817099283224	22.6924107523678
A0A1S3XS35	19.6453721424251	17.2886350431879	NA	19.6831648992198	18.455344530181	19.0489461176683	18.9824056086812	18.7917909646147	18.3897505353002	18.0670426962084	18.4486479418516	18.5396678786948
A0A1S3XS39	NA	17.7138694521723	17.9840124617825	16.7674268726433	16.7769942873411	NA	16.6276937336598	16.3436972799647	17.0595444896974	13.1462541756282	17.3987455186828	17.6647842747324
A0A1S3XS80	21.2339581080604	20.780270220547	20.7410914688681	20.2081506923874	19.8804701649587	22.121404037309	21.1101603650845	20.9359777339937	21.261337716915	20.8702355474804	20.4636629349389	20.7549354017214
A0A1S3XS86	16.5286415361582	18.7919572531211	18.1830192426714	17.2005500833741	17.3335379641197	16.2924169876297	18.6781469522619	17.9046053154516	19.3038887231172	18.6085658302198	18.7325340942025	18.657046679896
A0A1S3XS90	NA	17.1712294920486	16.4987871346319	NA	15.8861040129174	NA	15.6367632232244	16.0720949768849	16.3267816646026	13.948186742869	15.5495876319404	16.7130512483589
A0A1S3XSB2	19.8478845019592	18.4109555263405	18.3695494243305	19.1164964233932	18.1228816955838	17.7230875090196	16.884840887344	17.4921980597298	18.4929354014986	17.4935139357189	17.2851377474945	17.6933889027948
A0A1S3XSC6	15.7606318390356	17.7333792924376	17.463227874147	NA	15.7435088103585	16.0335539020196	16.6203638171484	16.721634515235	16.7088774944005	15.6881324705639	16.3987645641113	16.7837500303184
A0A1S3XSE3	17.5623556335013	15.2680503497797	15.1229745616203	18.9741004982011	14.0877213180834	NA	NA	14.8435049571502	NA	17.7649681448195	14.8983725827858	15.6115012521989
A0A1S3XSG2	NA	18.4679783680678	18.4105527957139	17.4800338010229	17.118397911395	16.953738653423	17.7826537436777	17.8024414226495	17.8140536470003	16.9944843917344	17.1305498253228	18.2895710469363
A0A1S3XSI4	NA	14.131010064184	13.3575638171852	15.0827805604869	15.0712350053682	14.7444100229956	NA	14.8582688534437	NA	14.4153455305222	14.7022946679328	15.5563882923379
A0A1S3XSJ6	22.7114686915297	NA	19.7554144117313	21.0100860125658	18.8703058268179	21.3772685264279	20.0408846602701	20.0897884373991	19.875015012636	21.2463515091004	19.627144096087	17.4296165517805
A0A1S4CWC2	NA	16.2662767030676	15.8978062274749	16.8684664286627	16.2898378020844	16.3173510567683	15.761894687608	15.4649478937029	15.8010373067434	15.8612050654429	15.8599667510735	16.5200743025297
A0A1S3XSM5	NA	15.9824647991669	15.9353447464617	NA	15.2166629804104	NA	12.9851346307277	14.606536244799	15.6320373630972	13.3354823598597	15.5153331359499	16.1651813440885
A0A1S3XSM8	19.0456306969418	15.488930499296	20.990016858526	17.9546444163385	18.5387565893336	18.744579912637	18.4646235209103	18.2479545961628	16.3747958005025	18.173025152665	18.2086292499657	18.5912309307849
A0A1S3XSP4	17.2500643079836	18.6025557046442	18.4269022455132	NA	18.1203891375022	17.0918046701447	17.931383712468	18.0007001434362	18.4084191537889	16.7663893892257	16.7822102954634	18.3871356763053
A0A1S3XSQ1	21.5881045247814	20.3713854272087	20.498739544229	20.7367336741197	19.839405839293	20.5930060226142	20.8600742955924	20.5578745280248	20.9400507970247	20.6597319206189	20.3454729277722	20.2315730652343
A0A1S3XSQ4	21.7733356317346	20.1582298379261	20.1975219285583	20.5861882161896	20.0278596066339	21.7709349381011	20.808341470257	20.7918990442317	21.0029907718406	21.3523772824663	20.8721377145091	20.4727110403457
A0A1S3XSR9	24.3008255084637	24.2955240125262	24.2557538694014	22.9898570074277	23.7281463896245	24.31921826944	22.1381355309822	22.7276037121214	23.6289406331004	22.9619787229745	22.5780010727924	22.1076937558176
A0A1S3XSS2	19.8976397948052	19.50887122023	19.2109831069515	19.4111883417784	18.6041021944054	19.2604056078749	19.3297833385722	18.9671835061676	20.5673334064655	19.297222477383	17.3661439583298	17.4285416391815
A0A1S3XSS8	17.9179145138605	17.1634089054048	17.3458480939523	18.0790981686967	15.1836269015058	17.1252346693928	16.6849664421087	16.8773572539128	17.1911587907215	16.4474002149951	16.3507370316281	16.3120723713652
A0A1S3XSV4	17.7872391046381	19.2800449114669	18.9886641463485	17.047441142518	18.5904325170829	17.5392034295556	18.1337927172327	17.8116010615067	18.3518100305394	17.2423516112242	18.4061776219772	18.6730099916546
A0A1S3XSW1	NA	16.3937625324336	NA	NA	16.6707841664643	NA	16.4487478696853	16.1824986214449	13.9144824911634	NA	16.4804429917366	16.5824968006829
A0A1S3XSW4	18.43515379061	17.0982852995417	17.142962885917	18.5533076197929	16.8541476919611	17.6987746005475	17.3593274507486	17.5313202969921	18.0133040997851	18.2838511072495	16.2425789802752	17.3752773201095
A0A1S3XSX3	NA	16.4824238105597	15.8180110226138	17.0523707015107	16.4813088257952	17.6066917726797	16.9593727670494	16.4539900947266	15.8799379503775	16.8278138702832	17.0392770247792	16.7854793089844
A0A1S3XSZ4	NA	16.6728761220273	16.5049718184566	NA	16.6375529929906	NA	16.1895004977974	15.6870461733926	NA	15.1923209617776	15.3623116044831	16.1923415826345
A0A1S3XSZ5	18.8467550971853	20.3722651512241	20.3637877376036	20.5449803462769	20.7093342797369	18.9125344232942	20.0419729078589	20.1035175339269	20.3731723570077	19.1203677785039	19.9665813154893	20.7758463476119
A0A1S3XT01	16.4364368044249	NA	NA	17.8461490696779	15.7319446046802	16.8817222817246	15.6614435582869	16.3754110981097	15.6408994631424	15.8023406385458	14.8886863089728	14.7099771320936
A0A1S3XT52	NA	NA	15.2763134273896	16.5565612488556	15.4348376615375	NA	16.4778612613987	16.2766199853325	15.320598813384	14.0936193715891	NA	16.8179545390294
A0A1S3XT73	18.114464863478	15.8195872937482	15.8505912811634	17.9297841150739	15.6982019975772	16.0421327670297	15.0347710934695	15.6173888805836	15.5546121531966	18.8502305306393	15.4438207438731	17.3830896216178
A0A1S3XT86	17.466206686603	18.2609829721407	18.5915559018571	18.0254114768144	17.8828545900024	17.9530606450142	17.733876059569	17.9650791433785	17.6084851800514	17.789804948776	18.1063436048882	18.3015373614324
A0A1S3XTA6	18.0186864803644	16.818455305756	16.1872069184894	16.3081234595521	16.704562780886	15.9945052806979	16.9680426264484	16.9232912109705	17.441129254978	16.9898047877349	16.5683063971133	16.9605450132117
A0A1S3XTA8	18.5990449659568	19.8201205175695	20.104381518592	17.6100743451684	18.3454022686785	17.377316060044	19.0159121591054	19.1673363671094	19.9788341156557	17.3095678063611	19.0744897203629	19.452488603193
A0A1S3XTA9	19.6916965627763	18.2400673522606	19.0838986846685	18.7021199360668	19.0554439711838	19.2619092579912	19.0451463941942	18.7411028903221	20.3178841422413	19.1762728450608	19.3408709721886	18.2820379525496
A0A1S3XTB7	18.0690029076303	17.9655202715467	18.1281438259398	16.789344487711	17.6670351824691	17.2186851703253	17.8975000247522	18.0610758048738	18.9741556530143	16.7616181858919	17.310165225625	18.2862932195011
A0A1S3XTC0	NA	18.6570119961322	18.562994074839	21.0272125223948	18.4882817134657	19.2695824386672	19.1237898835366	19.2126894775518	17.3833124730917	15.965016151448	18.4663268164582	17.089092559258
A0A1S3XTD5	16.7685257004103	15.7748271662437	15.9559744247453	16.0854209139053	14.4583908423249	17.092513598487	15.8504198834805	15.7361667543392	16.3912522441954	16.0866715849922	15.6676412919688	14.5807242467813
A0A1S3XTE4	20.4390011903343	21.2264007264675	16.8831656892599	16.5997864277	19.7430560407295	16.5792932618071	18.2050347771843	18.9693681637406	20.4164598253749	19.5345693388758	19.4383299333544	15.6989776012185
A0A1S3XTF0	19.3637638137989	17.1609276114132	17.253883831605	NA	16.5804217852289	18.2474229913012	17.3680687840512	17.9047127990446	18.5275385717393	18.4015144396368	17.7992810288743	16.8578038307142
A0A1S3XTF7	19.6792801361015	19.1377690092644	19.1129430909702	20.3040295660222	18.9732766020359	19.8962336272648	19.7009878417767	19.3904535653073	19.2690067936198	19.3030945353263	19.0548669276566	19.506600806018
A0A1S3XTG6	20.030016762402	21.421024288127	21.4890681128804	19.9393945744123	19.721396187659	19.3237707092933	20.3575243528986	20.2162653968378	20.9169871170755	19.1569055127675	19.2598936534177	20.2822734364015
A0A1S3XTG8	16.7752683678665	17.1232343334101	17.0535050111209	16.8094932922356	16.7015074152734	17.6162527909905	17.5121044692727	17.4560607008269	18.0022347307019	17.8882017199168	16.234361957159	17.8481923420451
A0A1S3XTH4	22.1095365759984	23.6246637296524	23.706048664548	22.7531492012621	22.5878891972483	23.0534274515224	22.0381251030111	22.2083336495353	22.9983355380195	22.4851345253302	22.2683315378595	21.6624672633859
A0A1S3XTK5	16.6825687066786	16.3510097048679	17.0382937634801	16.0731823398208	15.5636198988802	15.3039763512096	16.8706068511369	17.0996473438106	16.4351731248593	15.6860858391253	16.6984049734208	16.613580410457
A0A1S3XTS0	NA	17.1869905943771	14.1928747636487	NA	15.4615219131187	NA	16.4133828516752	16.5578836406701	17.4844678036819	NA	16.0857787759061	16.6195510334367
A0A1S3XTU2	17.9719410626343	16.53284909234	17.1545542285342	17.2868264849146	17.3022622527181	18.3153168158135	17.67189713075	17.2585638772064	16.860119869638	17.8397468209222	17.4488627845528	17.8839824698746
A0A1S3XTW0	17.9413516915487	20.1612186281251	19.9927820925221	19.0008520943333	19.9899624799668	18.223462788394	18.5660078026853	18.7311738883379	19.45174362121	16.947062392389	17.8843511840003	19.3046640940727
A0A1S3XTY1	NA	18.0506745360466	18.0167387601385	16.6502838523364	15.6838968129989	15.8076643593346	15.6420353823919	16.4182471641862	16.7236078288354	NA	NA	16.4806193801559
A0A1S3XU05	18.0798869169369	18.3595407326178	18.2440224634255	17.8084992827209	16.0499118480081	17.1895851014638	15.0274249869524	14.8071244468025	16.2774647767406	16.5356550791767	16.1918048916182	15.6945448260651
A0A1S3XU16	18.0411918993046	NA	NA	18.1897859588602	16.4966003757344	17.5745220419489	16.4534540181769	16.9166509760388	16.8101312922744	17.1982690708471	NA	15.7303095663319
A0A1S3XU22	19.8830725339603	18.3877066935546	18.7055421148601	19.2465743350538	16.8116352577737	19.9720647741451	18.5581308263202	18.4311171510944	18.6105441299796	17.6647584550251	18.473686677077	18.6679041452925
A0A1S3XU47	17.6046179258006	19.8870071101785	19.696481231511	18.2215113063243	18.9439248453209	17.4765093934809	18.6072852696478	18.4418617585859	19.4512677175829	18.2141690931709	19.2475959652126	19.5992694197868
A0A1S3XU58	20.0479740842369	NA	NA	21.0826499912373	15.9777931377428	20.6361025008269	19.0868255958621	18.5135849661132	NA	16.8126245641667	14.5172326503033	16.1889606363726
A0A1S3XU71	18.2498668977619	17.8015061881193	17.8156288713251	17.6922389707227	17.384667699925	17.5850437887139	17.6443449227763	17.7632968732571	18.3291374506682	17.4734320224899	17.6074942224257	18.6061997174765
A0A1S3XU79	17.5151367530723	19.0573968563792	18.9364210195804	18.4916857819053	17.8140379956284	17.8480009766524	18.5603870660016	18.0330033346138	17.4424287370474	17.0282144936004	17.0750926018458	19.1113518906482
A0A1S3XUB0	18.1387928488497	16.2827345343814	17.0750703983292	19.8871211199833	17.6253668365805	19.2296542383134	18.5098082210888	18.7963581172643	18.6277537273898	16.3883283361253	NA	19.7586883269979
A0A1S3XUE1	17.6938340315721	17.6363783552937	17.2739651558086	18.7321546911703	17.5816233228587	18.203808893037	18.4396512126639	18.0159019532976	18.1272838822687	16.9063413394372	17.5753224976196	18.6728129050826
A0A1S3XUF6	NA	16.0869933533967	15.4390283385818	16.6492925841096	17.1502504033757	17.7039923647323	16.4610251113092	16.1334275987995	15.3105395623182	17.0991525829328	17.052092707562	16.4921816757539
A0A1S3XUI8	20.8964678527475	21.5483247640194	21.9743589196911	21.3141484001237	21.0353094072732	21.0199885333344	21.7769080703224	21.5816665320579	22.012297171958	20.8050845379523	20.7904729916702	21.6542613632606
A0A1S3XUJ1	20.343471205408	NA	NA	19.5122227673653	NA	18.9909684977996	17.8135134788233	17.493458108599	15.8708590040842	19.3191224641281	15.9619989408284	14.8507456838467
A0A1S3XUJ4	NA	15.9101812022143	15.7804547633998	16.1732316840441	16.4096870558652	17.2853938928882	16.0563443336948	16.017476875767	15.0302003519986	16.2530352166404	16.8978047508549	16.1837054907713
A0A1S3XUQ9	17.2209644064749	15.3851085360642	15.112086765777	16.6900609733309	15.545168112176	16.0561203708975	16.3367205186034	15.8985498173612	16.0153844241947	16.5991909727718	14.9317330271849	14.6158215605705
A0A1S3XUR0	22.8632227911032	22.7459635383781	23.1191094128831	23.034583887242	22.4290281633951	22.580265814343	22.6079843698313	22.7008232149364	23.3285035999677	22.1887403498989	22.641243210828	21.9924237398198
A0A1S3XUU3	16.3880956128455	16.0007015186292	16.4645138432437	NA	NA	16.9814102377933	16.278308081046	15.4930852192624	16.0175086487631	15.2852176301619	15.663629979793	NA
A0A1S3XUU6	NA	17.4355890061418	17.5248561210187	15.5599153575332	17.4064021266073	NA	17.9329248762886	17.094073013281	18.2757728523251	16.1103112515664	17.277299320516	18.228132725072
A0A1S3XUV5	17.1203769552543	17.5955942944022	17.6117220887171	17.2740733939587	17.2100427090402	16.313370498963	17.7947901513628	17.525798448718	17.6526887624243	16.6616579683711	16.9575880347154	18.0294821992696
A0A1S3XUX3	14.7711370045451	NA	NA	16.9128248465822	17.6007909698893	16.200805983296	NA	17.1741079707425	17.7760671105044	17.6539273715135	16.705679630531	18.3811261145641
A0A1S3XUZ6	NA	15.2590652381353	NA	16.3429526453912	15.198743423622	15.8599754685207	15.4193565206377	NA	16.788167297792	17.0018311411326	NA	17.2131014004511
A0A1S3XV28	17.5348268427135	18.1924957032774	18.343077117045	17.7093819280842	18.0098214431215	17.3773539275218	18.6018290373351	18.444766703654	17.5784737005087	17.9121196534547	18.6451370431165	17.5480255481798
A0A1S3XV43	20.4732792818547	17.4216300733662	17.7129485327311	19.6040873722764	18.1080375191449	19.8630209279987	18.4561451987293	18.6372546966838	17.9693209948311	19.5918008089837	16.8551329999544	17.3063113662051
A0A1S3XV63	17.5350858441158	17.0512157460239	17.5075587593823	17.4929627752294	18.4450763696398	17.6584953452192	16.4988484763666	17.0979596121645	16.9279944669687	18.4536240673195	18.3079048002921	16.9983972642047
A0A1S3XV64	NA	NA	NA	15.4459732795986	15.3246791190117	16.3078779865071	14.6730345851121	14.4873670586241	14.5928241530558	15.578060980657	15.2639667377183	14.9213637267449
A0A1S3XV77	20.1785709427518	17.5032914865579	17.879743834065	19.8386057353032	18.2353130853126	19.5646008617861	18.2542896399759	18.5783954968224	18.2139468400138	19.2693598565146	17.8687053002989	17.6579381372616
A0A1S3XV78	15.6218313296157	20.5509430762372	20.6916830399029	19.768314281006	20.2093270783543	19.4326451161532	20.9240092753559	20.5062968049783	19.8166829159086	19.0013478861154	20.3581029150534	21.0873025849858
A0A1S3XVA1	16.5197253849403	16.9260294519903	18.4528172235719	17.8711912225032	17.1895380497429	17.0606334340224	17.0705545203162	16.9099346396216	16.2661418504126	16.46419323753	16.5946519541879	17.0269645790586
A0A1S3XVD2	NA	17.7828779650368	18.3233606182795	17.9439880495051	18.0808547658401	18.478299957079	18.6484256105275	18.5903786036664	18.2853072462603	17.0881614474457	18.0919181158128	17.6322278935037
A0A1S3XVE2	18.3638156706964	17.2008899271618	17.321640786461	NA	16.6875951372209	17.5260449823191	16.2130963562792	16.9577166128929	16.8822342437719	16.6595627360773	16.5144525735545	15.7859620502783
A0A1S3XVH0	20.7033027942202	19.2096587633666	19.5127143051941	19.3420917633443	19.2458122061528	20.9455120640846	19.9532774751566	19.7547763079098	19.790622033357	19.4555378096945	19.0725968126583	18.8034637559713
A0A1S3XVH1	16.3270886526766	17.6560335272222	17.7107610394164	15.8575858317513	16.945345507361	16.3306108405391	16.9409144870904	16.5880111668101	17.5377172541547	16.1908855042931	16.9750336434686	17.2638567355531
A0A1S3XVI4	NA	17.0495723959976	16.7291427397801	16.0060121795235	16.2848475344324	13.6990021800081	16.8355972910993	16.6679444141963	17.1718467165728	14.7250429196074	15.9629438261177	16.4037939023465
A0A1S3XVK7	17.4404024631557	17.4599180915637	17.1483603605069	17.7081579376904	15.9777160275051	17.042266220438	16.3471222807266	16.5661321007541	16.7816716754042	16.9834848422153	16.6610507532965	16.881704173089
A0A1S3XVL1	NA	15.9654525429816	15.5101125698808	17.7114279395153	16.9574588249828	17.8350607926258	16.2732959172601	16.3660740375706	NA	17.631936372874	17.4137620714793	16.7666340452063
A0A1S3XVP0	NA	14.8080409206382	14.8389145999527	17.0835669740027	15.1830153037711	NA	16.031139492401	NA	16.6897418856055	15.2244318725866	14.4515537311836	15.6706026587512
A0A1S3XVQ4	NA	18.5445350559988	17.4118768685784	18.7935989437233	18.4561734050498	17.5521812530075	17.3211101885482	18.3050983260931	18.0772386890245	17.5617583891253	18.5940314749552	19.0870029065688
A0A1S3XVR1	14.8823870700688	16.3923281676435	15.8253665325393	NA	15.891075473666	16.3892838029226	16.2381498818075	15.8242441230815	16.4021948436403	16.1676640667397	16.1448015197008	16.3697584056906
A0A1S3XVS4	15.4330607078706	NA	NA	19.2161968521859	16.0529974837026	18.4048289505121	15.9709633610049	16.3939620151377	16.237433181904	15.6706332357916	15.4744459161658	16.1263484279017
A0A1S3XVS9	17.4990100947915	NA	14.8756885221913	NA	14.0556491752846	18.0868134507548	15.4265645971678	15.2267699549351	15.1727210977625	16.4447632919924	NA	14.1336936471954
A0A1S3XVW7	17.2869940939032	NA	15.3684680950766	NA	16.0320077122941	17.644190540688	16.1924740310568	17.4405751982785	NA	17.1135072278206	16.4702149930981	15.9177072328616
A0A1S3XVZ9	NA	NA	16.0188611624605	NA	16.5610541227645	16.8147542638542	NA	16.4376920133341	17.1113421786841	16.0993792755167	17.0152780715293	16.2574776215873
A0A1S3XW14	NA	16.6251832037049	15.7890098956776	15.5908267546687	NA	16.0544483191854	15.7911146860526	15.1591450071896	14.779516483432	16.3316587295049	15.9053327386276	15.5622880817075
A0A1S3XW31	18.2082444812932	20.1726457223284	20.3594270575935	19.0078750509973	18.4843754827763	18.3688684944585	19.8720770147902	18.8674752949066	20.2515390421682	18.609702802205	18.6627956994454	19.87548998962
A0A1S3XW41	18.1250479599748	16.8745314363786	17.7092687483404	19.4040364548534	17.2775409711333	16.9075836799933	17.404507795116	17.3210527816781	17.2727852433554	17.0643314536356	16.7434640221965	17.6930911870954
A0A1S3XW71	17.2953631373081	NA	16.3624663893149	16.616544580873	15.4567944354464	15.3769284616982	14.7193813004681	15.8513015491965	16.0922022547307	15.6161718962026	14.3106510537497	15.7108353298126
A0A1S3XW99	NA	19.6904396718421	19.401339047248	NA	18.7471121316523	16.4268430124948	16.6951442700641	17.6904618385698	18.0615262802642	16.2119361079259	19.039454084362	17.8302049255997
A0A1S3XWA3	18.8078230320193	NA	NA	18.307507405745	14.3236930700917	NA	14.7635324303084	14.979278647426	NA	17.732652811731	14.176607955756	NA
A0A1S3XWD3	20.6842399937474	19.3324109901866	19.8964095540222	20.5503046809616	19.0292873954948	20.1589187339653	20.4521913353828	19.323083768059	20.7086709359377	19.2791598214574	18.6006715506718	19.5715308108652
A0A1S3XWH6	18.3734721540739	22.0823139321962	22.1366638790473	21.1457726585406	21.2257611142459	18.2321360191485	20.3313647411442	20.6078728795961	21.1156639520344	19.9370699740651	21.4315255316788	20.8759438187475
A0A1S3XWK1	17.2816320945155	16.7856601931153	16.6010728650142	17.4171106788856	17.1970195686686	16.615384251914	17.6803348403103	16.81830696649	17.0040733292948	17.8102712549593	17.8843605008053	17.8405586812298
A0A1S3XWN7	NA	17.4437729495188	17.2905743597683	18.0059940252805	18.103754265017	17.9973131084355	18.4782437846268	17.6895085752176	16.7142415338794	16.9334439360479	17.6115261287291	18.7591843831459
A0A1S3XWP9	18.5073062630853	18.0549546743399	18.0189146324145	NA	14.9226963614644	18.1370178570649	19.8243077430605	16.9606682913126	18.0571080927888	17.3058041780387	16.2436538476858	17.1320139130643
A0A1S3XWQ6	16.5153389115123	17.8041604712417	17.0133322158933	20.3900526820157	17.5632562161482	19.425732742279	17.5466958511324	17.1554507313121	16.4524815650014	17.6824077517732	17.4616420594611	16.8636367345458
A0A1S3XWQ8	18.145216335862	NA	NA	17.7845610649039	16.2860269362437	16.6674611214674	16.2089179446737	16.764296890856	NA	17.1049470935731	15.8855220210294	16.39651763791
A0A1S3XWU0	15.9184222576246	18.964862581551	18.7682072473615	NA	17.0678726825313	NA	16.5733185033966	16.4446944261032	17.3692141928406	17.1531985314825	17.2985578012632	17.4943934503406
A0A1S3XWV1	15.3188736161613	16.2826925453976	15.7620203439573	15.7749296898102	16.6881573411099	15.9686021125374	16.3705143455525	16.2781123705572	15.2195302990349	16.1168815525307	16.8862821097986	16.4964861537597
A0A1S3XWY0	17.4309602470377	17.2806718106791	17.3245384927208	15.2232426984983	17.4730608591513	15.8757722203834	15.6771311973506	16.2870325747941	16.6929461899166	16.2533243962314	17.374757203006	17.3163667525491
A0A1S3XWZ5	17.6745494025678	NA	NA	16.9977158106642	15.8223681587894	17.0615847836462	15.5783655501088	16.0992694657104	17.0145560250629	17.2148273492113	16.3341541911753	16.5093020381767
A0A1S3XX03	19.7880979807029	18.8434416031752	19.1067178771839	NA	19.3375625622388	18.3280384074777	20.771094376373	20.2131776588562	19.2950135782692	18.4210724571365	19.4923867094826	18.928067864064
A0A1S3XX52	17.6063374329525	18.1742449993394	17.8179121986162	NA	15.6184673934699	16.58056681375	15.7476077786807	15.0357421620476	17.3158925174049	16.5524470080697	16.5152817564538	16.5120571957902
A0A1S3XX96	15.4906123311057	18.0656853289389	17.5266066922271	17.5129921302215	17.0902103276866	14.7598036803347	16.3034864580249	16.6479669045474	17.2730072976994	15.7357170446535	16.8347699044452	17.4232181349122
A0A1S3XXA7	16.2669494906376	15.6670887971008	13.6526236692361	16.7947201603577	14.6904167588631	15.8398556907624	16.0300096878483	NA	16.5261959394636	16.2915877939922	14.5608834528765	16.7205483215787
A0A1S3XXC3	NA	NA	11.612438953817	NA	14.4062696342107	14.872970433202	NA	NA	14.1220361503919	14.5976118163456	14.5834140555708	14.3310170988148
A0A1S3XXE7	NA	15.2856229044121	14.7579504825196	NA	16.859317902365	NA	15.368510591039	15.3683435304865	15.314219499931	NA	NA	16.730702721433
A0A1S3XXF1	16.3803950057242	18.2417852122954	18.2475738013426	16.3579425621869	16.628692718901	17.1226769901481	19.8327689332977	17.4903737463351	17.4337251253826	16.7685647696579	16.8017984336184	17.6576637589617
A0A1S3XXH0	16.8932714376595	17.0492950249071	16.3826967114821	NA	16.0346406392978	16.9930956865554	18.0845716087596	17.7924009926556	16.9567068020143	16.8392358954809	NA	17.0502532139485
A0A1S3XXM2	21.5221016079173	17.8471732185304	17.7535911647403	23.473053176796	14.8726834272516	21.3343980985482	19.6995009696112	19.3088910051184	17.8808309989686	20.3697553443148	15.300446268465	15.6253009452775
A0A1S3XXN3	16.6028083776801	18.1749599598483	17.6820834288591	16.3429160342007	17.7974720463436	17.0188426597706	17.8693163323344	17.3522103640037	18.0299059237414	16.6915035034199	18.0400575646406	17.6943149484203
A0A1S3XXN7	17.8427335912506	18.8893673020812	17.8608630582032	16.9003026297169	14.7986683665539	17.4325148846724	16.5722222329697	16.5229413690932	16.0242820799496	17.5882622813871	15.833045743562	16.8927776422109
A0A1S3XXP1	17.7856508155125	19.1639266353608	18.9781846506865	17.1286540717366	17.6870193606374	17.9786721470641	18.3000899771624	18.0322438583644	18.4899044176794	17.6493913789262	17.8188686454013	18.1335994306313
A0A1S3XXQ5	19.2985815729071	18.4583268797343	18.9668916811117	20.5356391811368	18.768014263358	18.2450628799885	19.3960860249964	19.1317301305514	19.2798213878778	17.5547681125155	18.4971724470662	19.1651566502372
A0A1S3XXU1	NA	16.0910333923107	16.6247343353246	NA	16.0377766665846	NA	15.750460329076	15.0578950735029	14.6533145968435	15.2761826340051	16.2924822858252	15.796263245487
A0A1S3XXU4	23.0427060761894	NA	NA	21.7684045467418	16.5638876272561	21.9275739924852	21.1077247202167	20.5590673179996	18.8926538888866	21.0715648171033	19.776665250341	18.4221225271197
A0A1S3XXU8	17.4785272161408	17.4945204117135	17.6340880420988	17.5829410920554	17.5130851685537	18.1665526490317	16.8624145075955	17.1312988560894	16.7079684371603	17.9659495545095	17.7124286567972	17.2083349892498
A0A1S3XXV4	NA	15.7896709448487	15.6537658121252	NA	15.1787431032648	NA	15.2100488049009	15.901801768142	NA	14.5769945957533	16.3355558234841	16.0016516354582
A0A1S3XXV7	17.0784432093246	17.4440452821816	17.4442611903424	16.6914776258833	17.1644124137385	17.1519722050303	17.3264632279125	17.6038328860468	17.9890673637685	17.2325712647231	18.2742269907877	18.1092606138944
A0A1S3XXV8	NA	16.9786144598119	16.886170452995	16.6705492821496	17.7726435977185	16.3254534186207	16.3904329661641	16.25788644785	15.9497864667193	17.0301550463858	17.7573968260273	16.9204501763548
A0A1S3XXX1	18.9454194559426	17.0023638556985	17.1143010644672	18.1962252451597	18.1620856393274	19.0876399118141	18.5429673709685	18.2727261656781	17.9910905020977	18.8915525168408	18.8946858595921	18.1109990429868
A0A1S3XXX3	17.7196858588707	NA	NA	16.028815275469	14.1295534470031	17.0409827897003	15.2206195179357	15.0765814168685	16.0274639663937	16.6633645000869	15.462591136258	15.9281573447403
A0A1S3XXX9	NA	16.4682939072067	16.2675102408275	15.8352099256721	16.1150252291359	16.9071939875505	16.4724603035577	16.0360885739089	16.5583191077072	15.540588642813	16.5931057845612	16.908527583292
A0A1S3XY03	14.980874345418	16.6276832702265	16.2764420787952	15.3620656806321	15.8231067444391	16.8264141680466	16.4981092808874	16.1070976414045	16.2369198676758	15.5685803312435	16.5166385468994	16.2926496605054
A0A1S3XY18	NA	17.3942996595527	17.1394311307967	15.2670636876125	17.782672938351	16.6998121889723	15.9682355046952	16.9078091946438	17.231536152622	16.9344135523241	18.0831621317289	17.6320723193312
A0A1S3XY51	22.7118118870515	21.384930874328	21.7747844460908	22.096435120081	20.5428786009368	22.0840422832913	22.1209517936537	21.895103266723	22.1789144835195	21.5486530772875	21.3900513696125	21.4820604945455
A0A1S3XY62	15.5637976919123	17.1786020944689	17.3691011437032	17.8198567070375	18.9254097415353	17.38098031868	17.213207775746	17.6446680499703	17.7081049853458	17.8832869950812	18.310476324442	18.2357486878636
A0A1S3XY65	18.7889498756722	17.8315798891078	17.280696870345	19.264137023769	18.4383352640351	21.2525366641389	19.0433400748777	18.5857154737298	16.6280105941299	19.9077023087761	19.3003306336693	17.4025347303265
A0A1S3XY66	18.3501838404217	18.7692276832921	18.8928209904158	18.2542148035372	16.8914433994267	17.6759121436823	18.3994898152143	18.5741132727522	18.7375807481309	16.4513381572737	17.7684591682181	18.4959771038734
A0A1S3XY89	16.372669545911	18.4608430618893	18.1788458125394	18.4251426395816	19.2502553295372	17.5430053798705	17.8911129379267	17.7507271215658	18.5680987663748	17.3486631920776	18.6529801668225	18.2238943256566
A0A1S3XY97	20.0424687975626	16.9683503050538	17.2099670286625	18.9961414012626	18.3451331368369	19.2138467478472	18.4455930891196	18.2083918515419	18.4685344316683	17.7623773751984	18.4172875126644	18.3176486042596
A0A1S3XYB6	16.3047830022114	18.7348142077242	18.5212669899666	19.522141847143	18.4974629050719	19.0563506185987	19.4989211336596	19.4315280821012	19.3193700285745	19.092947269386	17.7473155132833	19.546549614615
A0A1S3XYC6	17.0961259089923	17.3936605553526	17.7017592003019	17.2340796253649	16.2798515612894	NA	16.1925215891142	16.1480308846231	16.9820354396748	NA	15.0035848205465	15.8443179632425
A0A1S3XYE3	18.4006285355375	19.5755753685995	20.1412840917129	20.8834562106433	17.4446213871223	20.25024752144	19.2144636484759	19.0297030905263	19.5222171729145	18.1572247941982	18.1943658126683	19.3950165635624
A0A1S3XYE4	NA	NA	14.8013138577124	NA	16.1539400715298	NA	15.460689232914	15.770473757884	NA	15.5184468986019	15.813304832362	16.6475661312782
A0A1S3XYE9	17.6924399131708	16.4355395392592	17.39560368883	17.3531299955088	16.8467971729772	16.7393651977531	16.5875274616468	22.1451158701642	16.935899704222	16.4977255338729	15.9960317232987	16.8231764418093
A0A1S3XYH7	19.4982205739117	NA	NA	18.0889827718762	17.3705514607527	16.751175141152	16.6860672391548	17.0951326727603	17.2636609176889	17.390579778049	16.9994522174042	17.387034807976
A0A1S3XYI2	NA	NA	NA	16.4819564445237	16.3301988589255	15.7705228568023	15.9934513668501	14.4280160906557	NA	14.7292441004329	16.4368577850395	16.5862464103799
A0A1S3XYI4	NA	18.2374515631819	18.0128773451355	NA	17.4082727208745	NA	16.7050015212098	16.6350245818731	17.7689424904486	NA	17.912173939709	17.3089754145932
A0A1S3XYK9	16.3687696703427	17.8434655649962	17.8977285985511	NA	16.6998798458483	16.5979391035108	16.8377731450922	17.2922047830022	18.0684658701265	17.0963414948191	18.2649423519603	16.8365725222717
A0A1S3XYN3	NA	19.1175259540018	18.9021117532023	17.455675134443	18.2060181042136	16.3744944211129	18.118117142306	17.8038865345633	17.7441908302942	16.4758452269521	18.0029571326559	18.7672783451792
A0A1S3XYP1	20.5000345121645	NA	19.7736400779053	15.241645868765	17.9820817595281	20.6889778344989	20.2666863316349	17.9980042235177	18.4992838789547	18.2260665463117	17.5478609763523	19.5074455223172
A0A1S3XYP9	16.0372352504192	18.5616549212604	17.6899404039715	17.9219891705574	19.7283367871973	20.1267695281983	16.3971101603399	17.0798520942892	16.8428583452664	15.811380769706	20.4194375371309	19.6446330669764
A0A1S3XYQ3	15.8511207018638	19.1532177082267	18.9303730719414	NA	17.7555995129628	16.807264112989	18.5899841289953	18.2445969844885	18.1697432236827	16.2669740744698	18.309028445512	18.9361454651182
A0A1S3XYQ4	19.840111642885	17.6633995745814	18.2237333609153	19.9447973891557	17.7033075473667	19.5593491973836	19.2413751431626	18.9172436790214	18.5202216887692	17.7052718966872	16.8691587257516	18.8239701848329
A0A1S3XYS0	19.4131075094779	19.7043107445032	20.0189504476517	19.2448422877891	18.8209165276714	18.9963423700071	19.9358702176151	19.847446514425	20.3460635132608	19.6924594947078	19.9224940311076	19.8643785870481
A0A1S3XYS9	14.8233592701692	16.6976731742573	16.3741274278449	15.3469648943673	16.5645334150049	15.6075454682145	15.7352912661371	15.6518244853599	15.3649004910964	16.3489517860911	17.6107677028236	16.6052894919096
A0A1S3XYU0	16.9817306672736	18.0746272360971	18.3294461280347	18.2159288604336	17.4861322505546	17.7130305795837	17.7036395951069	17.5982432548827	17.9464735175238	17.3655903706799	17.1529960715921	18.1251121441416
A0A1S3XYU5	17.04269138308	15.9024531382272	16.7214070359452	NA	17.4224632694365	17.8643402330316	17.2825274049712	16.8222672983261	16.0254238121313	17.2177185764806	17.2435480967901	16.0527633840668
A0A1S3XYU8	20.312258958159	18.4210757967949	18.4735361935033	19.9832451022216	19.289198969972	20.636861553425	19.0896974507406	18.7736124129419	18.4840309797257	19.8596851073088	18.8280463919873	17.7476932037091
A0A1S3XYX0	NA	16.589815019225	16.1475026043378	NA	16.2920780914864	NA	16.044721954109	15.562768213163	16.3247347341208	14.7817106904179	15.8532886125348	15.9473443422837
A0A1S3XYZ9	19.5376358612352	16.5905752863064	17.6111279374662	19.560271369265	18.9745934025263	16.5052408390067	17.6788550947913	18.1188207045924	18.4491161439789	18.8429430110128	17.4297392565279	18.2360312773538
A0A1S3XZ03	18.9322500817364	20.0415483683654	20.0581574154627	19.3736672940649	19.8030456833761	19.4937222001847	19.7604770268475	21.7837603190316	19.8982059385208	19.3738625403861	20.1532998272308	20.0827151149396
A0A1S3XZ08	16.5147678612903	16.0534932448159	15.6087510266751	16.341154612486	16.1302399844047	15.9401314706397	15.5967676870583	16.0661969553823	15.8484361217216	16.5971049432676	16.6689313914657	16.4044456859337
A0A1S3XZ22	18.6166235484793	19.4758083748078	19.5176616998084	18.8332914201347	18.1804335301498	18.5223081815103	17.4627426415694	18.143892613603	17.5238835128212	18.6563195644571	18.1139972492807	18.3797659690587
A0A1S3XZ59	16.7358051396532	NA	NA	17.6080666278517	NA	17.1379739295452	15.9296590714854	14.6734606968969	NA	15.9631493841846	15.9535103470395	15.54343237994
A0A1S3XZ80	16.6815873727782	16.4540572629613	15.9359553503626	NA	16.5987806174999	15.2196198060778	16.9343187884635	17.146748425689	16.9713423459756	15.9636332565343	16.3363579548467	17.4744808227238
A0A1S3XZ96	17.2544084482933	NA	NA	16.4173619491219	17.0523277450592	15.9478467391775	15.7191323625282	15.5374237688144	14.9283317714241	16.9944247421997	17.1231414840941	15.8726538408145
A0A1S3XZC0	19.5865784615936	22.2128708213204	22.33797462373	19.949501342021	20.9249755594229	19.7531289974942	20.7263282500185	20.883685249149	21.6230247908733	19.3092281960935	21.1408222833388	21.3273046979401
A0A1S3XZF3	16.2773912744662	14.9292976942602	14.5239829083586	14.6110950595262	16.6926970105722	14.1870733809521	13.8118483588219	14.7140742191271	15.4326643569164	15.0492744157049	15.882329598794	15.822897536301
A0A1S3XZH9	24.929371476008	21.9438312410388	22.4249971257807	23.283274769069	22.428799870074	24.407943127653	24.1623335462314	23.0430017432112	23.4468245884282	22.7234004527119	22.8080364020305	22.853114869063
A0A1S3XZK3	17.2329879409334	15.9140997689433	15.5346078071279	18.7706795181144	16.5548821437257	16.9077219262617	16.9566275825369	15.4396160869626	15.5492219218795	16.9340400418539	16.2670855540327	15.3716057075141
A0A1S3XZL8	21.9214253841689	19.7783761650106	19.9191638486834	20.23017116998	20.3118591590454	18.5589875882697	18.8316048221624	19.6309842765149	19.0012499442251	20.6890098380435	18.9511482675553	18.9153495836973
A0A1S3XZM6	17.6262123416516	17.4686542437796	17.4480488598407	17.3684414511213	17.4632304936866	16.8921254094409	18.1730205762982	18.2654928657299	17.6274081974728	16.581780065996	15.4681117780621	18.0715062257772
A0A1S3XZN4	19.7842258604263	16.7526565774077	16.8459867114667	18.6909266219787	19.1667414175602	18.8083988229512	17.6436643267546	18.1590658389166	19.1347669060386	18.9938165460698	18.1329584062178	18.2260018478073
A0A1S3XZP3	22.9085855777725	20.3470868567719	20.9460972252615	21.8339433943667	20.210226318157	22.1720251764862	21.1895808789361	21.316344791918	21.1481755341583	21.6434029649444	20.3121595035901	19.3788811534115
A0A1S3XZQ4	19.8888744896382	17.0260754149824	17.0829012131176	18.7560434759084	NA	18.9888658124048	18.4199525937243	21.3230462366361	NA	19.3135708949063	17.8306262266201	17.3823927563842
A0A1S3XZS1	NA	14.7757651852179	15.2263986685884	NA	16.1310972263061	13.1072183529907	13.7098811379606	14.1712806581025	15.389578826867	NA	15.3820521815209	16.2020341214317
A0A1S3XZY1	19.979296531255	15.8720898878241	16.3754411932642	NA	16.2187926120665	16.3921895275349	15.7761544822358	16.8288897445215	15.4603280264835	18.4080477294899	15.569724910079	16.2551758493486
A0A1S3XZY4	18.5707104165738	NA	NA	17.4515700808644	15.228093227383	18.0248838251192	16.5551932843497	16.663478190085	NA	18.1139675313995	15.6735201119767	15.7867932761921
A0A1S3XZZ9	19.0876402355063	19.6608040533693	19.514036659194	19.3363093246584	19.8383860665321	19.7738838098747	19.6642857054821	19.5131691630341	19.7216479681731	19.2913407558461	18.4608851716408	19.506315209093
A0A1S3Y010	19.6004766932408	17.4102553005004	18.3640490027094	20.7263847994752	18.9524673706661	19.166147602029	17.8354003928876	18.050274972513	18.2766093372592	18.8905746171995	NA	16.9858458451864
A0A1S3Y013	18.764853676125	18.5145510556913	18.2540690120575	19.2770608940875	20.1125405240207	18.9602965684925	19.8160905929863	19.7835614118464	19.7368356382223	19.1360658456963	19.8095323473868	20.062696067061
A0A1S3Y027	17.4936975278022	16.5944581043422	17.1069481750708	16.8325670128491	16.3960019872747	18.1875032544956	17.0688378003114	17.1768900458053	17.6745925026938	17.1344930655839	16.6993289711766	16.3048895099185
A0A1S3Y041	16.2278606263863	15.5388634886349	14.7034711515163	16.0982838536855	17.5323219161348	15.0283372671729	15.7703420803422	15.9396277244871	16.156970608726	16.0830065927433	17.0766895425352	16.6875555210833
A0A1S3Y048	20.9579619614792	22.0419914504202	22.2573556130087	23.2984411760216	22.7247568689383	22.4261815606956	22.6443623078429	22.5725006287905	22.8728295672075	23.4600948814085	23.3134860621385	22.6623323037088
A0A1S3Y052	19.4312721247311	18.6773129610627	18.3465194141298	14.9605191187662	18.5135955674647	17.8101494380719	18.5541118468297	18.4229206749586	18.8998488412533	18.3963630666212	18.4970207372916	18.8384824402249
A0A1S3Y064	NA	17.947324721057	17.389944142448	15.8613029561842	17.6466457189504	18.0993356094602	17.7856820416016	16.5783844397477	14.7849524877003	15.9384396971267	16.5706955949466	17.3974086808858
A0A1S3Y081	NA	17.4521211886439	16.777258726689	16.7731782529902	17.182175335914	15.6361036074824	15.844089965448	16.1269386899436	15.9204842506243	16.3986026664478	17.0295474084838	17.1215117015119
A0A1S3Y0A8	16.0871470060162	16.0627688488215	16.5548778121382	17.6756072461223	16.7345802195364	17.1182822507823	15.8038872238029	15.7849248393126	15.6876975373813	16.4992613697796	16.6154586803501	15.4693991174995
A0A1S3Y0B2	18.6181773365952	18.3995508339058	18.1588494124128	18.8075672805898	17.8805602185234	18.7912960583196	18.2192227415387	17.674720394221	17.706890763275	18.9567186763944	17.9864463863067	17.7782207384785
A0A1S3Y0B3	21.6557522360101	20.3548459345959	20.1004812452585	20.3470664402808	19.0979221705617	20.6638954103428	20.3165643853969	20.4570071913991	20.9552058392204	20.626770463958	19.1358611242717	20.3419837607767
A0A1S3Y0D0	NA	13.846905895303	13.7546197448859	17.4321590455809	15.3559732631804	16.1726821897391	NA	14.6876336848217	NA	15.7795670788727	14.441525820634	NA
A0A1S3Y0F0	22.0818846893211	21.179154807063	21.1259640843311	21.9747079603261	21.1766330629388	22.0818957388087	22.3567995814961	21.3294305244362	21.5914204204561	20.9772411367959	20.7626915418048	21.3656362886311
A0A1S3Y0G0	19.5716999946081	19.8024347170807	20.2432517198072	19.4067690448796	19.6167719368833	18.0388483425826	19.5810377972245	19.6088633513499	19.5978604704168	19.5932419058216	18.0211114647103	19.46390859663
A0A1S3Y0G9	18.5683617217888	18.9651658290878	18.9619359912376	18.3871226573744	18.651037453341	18.3274291562754	18.0147635526697	18.1925434113565	18.3920825900215	18.2673276351105	18.2398588112034	18.527445506325
A0A1S3Y0H1	18.2940373358999	13.0452735685384	14.7820823852135	14.4894103125194	17.6109709726917	18.1910879886986	16.6520089183635	16.4779204120873	17.9731159367899	16.7755152407106	13.8073000833074	16.3734649852484
A0A1S3Y0J3	NA	16.2449488149053	NA	17.0749613349185	14.8131063355255	16.2926863061842	18.7312362570061	18.9004190943028	14.9317920797167	15.514098319462	NA	NA
A0A1S3Y0K0	17.492235718255	18.57363724948	18.6677220583286	15.9284290976437	16.9285351816967	16.6638190979513	16.8754313994542	17.1010597357474	18.3457024782608	14.5745876377005	17.5263197744397	17.4380086598164
A0A1S3Y0M1	16.5180371786641	19.2432826678736	19.5344593900063	16.5003960050461	17.1760009858907	15.9353309866009	17.9941891441427	17.9903831675292	18.753995362732	16.0079422706779	17.498697794902	18.2156637807134
A0A1S3Y0N9	NA	20.0751298246217	19.6661932238246	15.4752106946054	17.6529178220818	17.7975122203405	17.5191277472905	17.5433438746141	18.9538664210445	16.7970273896628	17.8359549752266	18.8406457868556
A0A1S3Y0R1	16.2752289477044	16.8125946014172	17.0255963289705	20.3770386471541	16.4979988316126	19.3804770510007	17.8484570397871	17.8917692435687	16.7891365957629	17.8341950919947	NA	17.2506263100444
A0A1S3Y0R2	19.2190908052957	18.8522570795353	19.0755117923503	18.0936851304115	17.9349950458289	17.9438779992378	18.2567459910737	18.7896139372225	18.0225191921532	18.5016005705091	18.2281880780539	18.8943623393301
A0A1S3Y0T4	23.8466622390673	22.5634726910792	22.713255816133	22.9841001909394	21.3848451305148	23.1850354067331	22.955843385255	22.6359246559536	22.8799195398334	22.7115898904603	22.1920483467328	22.0644033303091
A0A1S3Y0U6	21.1651397783852	18.5334124375757	18.8084122770917	19.9340811778576	19.7838341404865	19.8500654824778	19.6038563112304	19.5921282759156	20.62561309388	20.2675478164449	20.7556013465381	18.5510919201564
A0A1S3Y0V9	19.267720108835	17.1805693527693	17.5255441072635	18.2485580995868	17.597316853755	18.7016300877106	17.5454160718734	18.1081142724477	18.0958929118857	18.8891235635822	18.5087253294688	17.6475687654423
A0A1S3Y0W8	NA	18.2013643169841	17.1065715667377	NA	17.1231206395487	17.4873292727965	17.205020752026	15.6609986538225	15.7981424839183	16.0604322368772	17.3474186180581	16.3836643507105
A0A1S3Y0X6	19.4892092663963	17.0464554369724	16.611662099544	16.2719476771784	16.9391019163752	17.9182726557633	17.1316904156334	17.2584307463641	18.2603454467207	18.5962534638665	17.0427511569209	17.0556500019713
A0A1S3Y0Y1	17.8673728258159	17.0942168914375	16.7742521965121	19.0966694776864	18.0186944597764	18.3703859661095	17.8204247944737	17.7297630352647	17.7216394164502	19.0982735715827	18.293953170324	17.7257611774231
A0A1S3Y106	17.8571760342791	16.8974296725666	16.435908530568	17.5611360695884	17.1029771805601	17.5939567305938	17.4826166968511	17.3822016961667	17.1675241143592	16.7779154527254	16.7345361863643	17.4695235775966
A0A1S3Y124	17.0927558507344	NA	NA	18.5977021688738	16.9537725712514	18.4554520225738	18.9884881093981	17.2488625068283	17.7300012282217	17.613909039153	18.4753522206747	13.8400150896776
A0A1S3Y145	18.4228348505486	17.693535025434	17.8626632728834	18.7404305264025	17.3515256473853	18.6042524418929	18.1946366376495	18.086652636205	17.9926487361113	18.5235493939827	18.9016390178202	17.9999356770547
A0A1S3Y175	18.6312643308978	18.6231442725428	18.807358263431	18.5031457585033	18.7465478413128	17.7077205762288	18.4075412410964	18.3784284870909	18.6079326883628	18.0818708773425	17.5138030013486	18.8787520017014
A0A1S3Y184	20.4012422923579	19.0295359507001	18.4345875079327	NA	17.7317308629988	19.1177673718458	17.8527180845667	18.2582600728128	19.03855433476	19.8873745874779	18.3066512463329	17.6177732436571
A0A1S3Y187	20.4845114417108	19.1535599172195	19.2860606474876	20.4433609381607	18.6090383619401	18.9454640192555	18.8330905381883	18.891570038024	19.3757670286893	19.1050874926383	18.592117209614	18.6097574632443
A0A1S3Y189	NA	17.8348860934806	17.1127301312381	NA	17.3105211184459	NA	16.1031706102958	16.7484119475034	16.6864384379275	15.8321686895245	18.1046233863932	17.7971043957896
A0A1S3Y190	20.2958822737867	17.1487181508103	17.8546778064672	18.2103291886502	18.7319638647299	18.8773137189902	18.0707893534733	18.4909673813781	19.3999204109969	19.1358972813144	18.4724759216545	17.4687179984593
A0A1S3Y197	16.4978082350812	16.7663635057672	17.4331335706003	16.2952053277256	NA	20.3119884201507	19.8147777287262	15.1993627708838	NA	16.0060788009625	16.3240286058515	16.8742948419106
A0A1S3Y1C7	18.6120414643445	15.7799536489134	15.9617865079107	NA	15.5026408738987	NA	NA	16.0777903965416	16.4067900606806	18.1832750906019	16.1398958815974	15.3354882207716
A0A1S3Y1D2	17.3771800753375	18.5351558684876	18.7053659828546	17.5922083627863	17.7426993342614	17.555110647619	17.3272528826966	16.9104544406251	17.2735982794391	16.6542356827254	17.2878101530893	16.8940433737374
A0A1S3Y1E2	20.3282333516728	19.1013563479123	19.2519619748586	19.9338454190956	19.5664196877527	19.6336563462108	19.5172912902244	19.4502006400571	19.7086818801654	19.5956381116626	19.0780999776134	19.2173462839331
A0A1S3Y1E6	17.5370239078781	18.3032222145837	18.4760937688439	18.0778194022203	17.8554027008892	18.0014611124001	17.7745541371857	17.8521472358914	18.0742038678124	16.667435241512	17.9757708414848	17.6759752249712
A0A1S3Y1F9	17.3343639974236	17.7253775961463	17.5076165836996	16.4715417613098	16.3241979927349	16.406582742956	15.653786472561	NA	16.3970374144495	16.6656439685891	16.1344216198624	NA
A0A1S3Y1G1	17.3339795566838	20.6116523068837	20.2003212309942	19.3260108216798	19.2720304301178	19.2634070441091	20.0943794422812	18.9945233214352	20.4552760420637	18.972603246686	17.8209867200247	20.3551581688794
A0A1S3Y1H9	NA	16.2666778971739	16.3801101230964	15.9845054682769	16.8057439703798	16.3778606676502	18.0764254927572	18.0003913794212	17.4117262606864	16.7724330833275	17.1795865900597	17.9392985228201
A0A1S3Y1L0	16.9618709193864	16.5166705238258	16.2204649778709	16.5504950431922	16.7925848834438	NA	16.1543054446017	15.8551511589744	16.2989013304412	17.1016022502123	16.0983530950187	16.6410642335328
A0A1S3Y1L6	20.5633787727998	19.2777134927493	19.6250600988353	20.7311824873348	20.1898308915972	20.1108479098984	19.4653164162207	20.570784059276	20.7347524069371	20.5326226226188	20.045565710491	19.7232645117383
A0A1S3Y1M4	17.8559835705323	17.8323101050438	17.6369137578472	18.6413316433998	18.7785905258757	16.9204812524912	18.5615874529897	18.4061985164494	18.4170757729791	17.0677044920444	18.1103698811267	19.0595779901718
A0A1S3Y1N9	NA	16.051560122727	15.9926156328897	NA	16.3158187366054	15.443847927895	16.3867115074356	16.2306536191005	16.860761254525	16.9617135712212	15.6735881505349	16.3771281667946
A0A1S3Y1R2	19.4187605870946	17.2037074981488	NA	NA	17.5651732181664	17.4624072874672	16.0909034062388	17.1358191752065	13.5747412210036	18.5759726483347	15.5160250762616	16.1827004678054
A0A1S3Y1S1	17.7280457824536	15.0651404790323	14.6258196324251	17.7154844661284	15.4740792234031	16.3598712508466	16.420075480411	15.8824726190334	15.6389226209713	16.0206724337068	NA	15.7800034277715
A0A1S3Y1U0	17.2936645856211	17.3940421149388	17.5735859408779	17.6208141588474	17.366192794529	16.7449287660851	17.1728272875777	17.1948994483399	16.4687600031375	17.1133236053688	17.6872923784351	17.5575089264646
A0A1S3Y1V9	16.9292535314409	17.8031815063009	17.7093457451911	16.1259398132488	16.9693585890928	15.5830809306284	16.9973042346529	15.9958999606248	16.7830629744541	16.7790205549081	16.0249409597591	17.4134581351325
A0A1S3Y1X0	18.1040840874397	18.9625650989642	19.0715887112069	18.4713183612032	18.4109240931429	NA	17.5256414769796	17.816584782084	18.4464937168047	17.2073012534653	17.9374596724995	18.5741731111664
A0A1S3Y1Y5	18.4519062026064	16.9278957559989	17.0227926161502	18.0094652484427	17.3781903243101	17.3299531462427	17.6335304154736	17.9263578944811	17.9029337008716	17.1897500724604	17.235876188708	18.1419794109476
A0A1S3Y1Y9	16.6224874471818	16.2352260074606	NA	16.5870690108445	17.6308766600548	16.8325185319375	16.7466987229698	16.9135262253695	16.7783630291283	16.8607108715656	16.7910069452084	17.0805379679527
A0A1S3Y1Z6	18.1651575705144	16.6149963319245	16.3361450323432	17.7521203884673	16.7885104498962	17.4338916594326	17.1352774779665	17.2656239168049	16.753365915121	17.6988815077364	16.8281175948238	16.9902868159937
A0A1S3Y210	NA	14.9106468472971	14.761888500895	NA	15.8396429395001	14.383963952863	15.5955000537933	15.5473507910008	15.6937727892732	15.6294074288732	16.3163537697094	16.1245548944506
A0A1S3Y218	21.5847067971877	19.7132251851662	20.4014061077318	21.8237596442511	19.3702624982518	20.5302654658488	21.2368636809353	20.7535383236842	20.4601406382961	20.1052342739416	19.8095191001017	20.6626582716871
A0A1S3Y219	17.6544653710261	16.3584647508306	16.3373362048973	NA	15.5710171205638	17.8906099612602	17.1829501605609	16.9493430832121	17.762828683587	17.7691717797015	17.7510753090736	16.6235336924773
A0A1S3Y235	19.2963080924468	20.6350755235639	20.625927069495	19.0217689139394	20.512686218385	18.5383209792663	19.0562798279591	19.0947178565845	20.0366951400194	18.7654361465135	20.6255182301558	19.7441376441336
A0A1S3Y236	21.1801425690012	19.7075735661663	19.6353334159545	19.8169911401361	19.3400266458547	19.0093808418489	18.1688373554575	19.068355157839	21.0707909906863	19.4971324799515	18.8390219948905	19.3908786029925
A0A1S3Y244	17.857167394567	16.6091903510341	16.8566230929227	17.4313310490956	16.3840624003088	16.552009647284	15.885133492622	16.3735872500795	16.9735211582975	17.5719200659772	16.3197091890128	15.897676812263
A0A1S3Y268	17.3735978699448	18.5975934043177	18.4383927581852	NA	17.9000636803811	17.1480433014613	16.9708453463612	17.6949609149846	17.3680791775104	17.620425012144	18.7226268244997	18.4181369924056
A0A1S3Y274	NA	17.0701764798277	16.4599694800547	17.7275455489075	18.2036066930392	17.9381992637922	16.1139263707313	16.6574274920452	16.1762067877002	18.2646544896633	17.8610292430952	17.2200358094664
A0A1S3Y279	16.5962546015516	15.2153275478157	14.2267708372076	15.3458203523624	15.3995792559276	16.0964919034209	15.9357913731429	15.7782919360003	15.7173651638044	16.0757640968624	15.042105707591	15.1174197362234
A0A1S3Y296	NA	13.806672038448	NA	NA	16.2559831692548	NA	16.9045038879695	16.8153569080434	17.0162764591582	14.3990176150185	16.1388136241407	17.9560773503228
A0A1S3Y2B1	22.1810800513794	22.1605602189694	22.2652976984236	22.6631512126584	22.3887390253177	21.8835875603303	22.3815094185613	22.3416662189638	22.9914407085289	21.9800166439706	21.9332545451449	22.5466768955469
A0A1S3Y2B9	15.9838842921647	15.0509049902648	17.129245278544	16.3750688712459	17.3238093215689	NA	15.8723585046395	16.5705927657153	16.6939341829864	17.4871629052393	16.9192752542611	17.1582343073345
A0A1S3Y2C8	NA	19.4502450754228	19.3540766248175	18.6829169175777	19.6312638867626	18.6313810228628	19.2879613075002	19.0094814795879	19.4631269479928	19.6772400432236	19.3001241994855	19.5282131165117
A0A1S3Y2C9	17.3522257225144	NA	NA	15.2403988877222	15.9696176859322	15.0327488190301	15.4096467912603	16.2069231333165	NA	15.584910446293	NA	13.8490360336614
A0A1S3Y2G1	17.3369981686243	13.2548109377037	NA	15.148366567323	15.2065052688218	18.1231844360462	16.658486846845	15.8363144962893	16.993997719398	17.8481869921886	15.7922414089667	15.4613567893324
A0A1S3Y2G4	16.1040604052834	16.8976193933881	15.9950514932349	16.0571530554969	16.5073673644685	NA	16.4740683276592	15.615615045296	16.484848579297	15.5774418519466	18.7892007882404	17.4723415513075
A0A1S3Y2H0	NA	16.4333032296891	16.2328127667614	NA	16.1623522951688	17.0289494602455	NA	NA	16.2690713046905	15.1759492268165	16.0700798241464	15.3321592327322
A0A1S3Y2J0	20.902224483606	19.2881227284761	19.5030437033696	19.9348514709523	20.1667892186579	20.7823540933939	19.503166144162	19.4370439023884	19.5113257042147	19.9126655273384	19.710715013199	18.944199543883
A0A1S3Y2K8	NA	17.5448604607274	16.7046031997974	16.9337669134942	17.4223994908173	16.2749738332367	15.6921654193347	15.4461279283636	15.5145776616085	15.5415772335259	16.8877396476048	16.214003333139
A0A1S3Y2L8	16.3071338107262	17.6095634908969	NA	18.6931266096776	16.9557675757221	17.7949700711356	16.6666968767992	16.5410494548204	NA	16.5698042805164	NA	17.2936175814124
A0A1S3Y2M3	17.1255216241593	18.6540390750614	18.7730024382217	18.2585436066164	17.7046563855068	17.4307126102697	17.2288048955979	17.4920921708184	17.954131865668	16.1254987639158	17.1562400386759	18.0910865137737
A0A1S3Y2N8	24.4587423977242	22.03949357679	21.9822706803686	25.0009756715537	22.4505830163486	23.8219120418964	22.4735181094251	22.9056799720155	22.8795424931654	23.3384102357942	22.4906546822289	21.7568340002621
A0A1S3Y2R6	20.9000678273895	20.4650633941262	20.5941007465771	21.3059754401319	20.9148644738476	20.1520703370944	20.2389893709768	20.3659257783384	20.656552630287	20.9845584014102	19.8987177132566	20.4834077882625
A0A1S3Y2U2	NA	15.7926666942008	15.6604047628511	NA	15.1677329659511	15.8401934918653	14.8544415478345	13.4974264785291	14.9960966515183	14.399867880695	NA	14.7886069278046
A0A1S3Y2X0	18.0218090631284	18.4551330344139	18.1989031553214	18.422314276881	17.9433240450534	18.789909795409	18.3502035382655	18.221195318668	17.766526482279	18.5668379571337	17.7168864297994	18.1851412993138
A0A1S3Y2Y7	NA	17.5310119388752	17.5570072855575	14.8424450137318	15.7706356666156	15.8112084719381	15.9626214025267	15.4163335370367	15.8381757918601	15.2202946250711	17.0256473529159	16.2181913096547
A0A1S3Y330	15.6120368507808	NA	NA	17.3379989792489	15.7383018651636	NA	14.2789421141272	15.5216775908692	15.0976733905242	16.2904836636341	14.656497749827	14.9118628182593
A0A1S3Y346	18.6149804983592	17.2298724722941	17.0477295179034	18.2841466049759	17.076687422764	18.2894168240473	17.2813251840927	17.0279800489555	17.1813548983381	17.3181938573013	16.9128487797382	17.0848051445183
A0A1S3Y351	17.7002343827031	NA	13.9103997236241	17.2608510688761	15.2784610853286	18.8132131240426	17.5429591080312	16.8138733529424	16.4440729678028	16.8570850786482	16.1754268089375	15.8642999882183
A0A1S3Y354	NA	15.3000056053707	14.7177876905928	16.2986717609098	16.4818959811789	15.4095161501359	14.3563162875068	14.3019239872296	13.4312205966718	15.4724233647671	15.9297409602816	14.4737632134179
A0A1S3Y357	17.9849462581825	20.0672874579748	20.6406637441305	19.0088100298369	19.7644478518227	17.7690069812499	19.2393963306259	19.6668771426238	21.014041419446	19.2131861152529	19.8584485224011	19.8771562349353
A0A1S3Y381	17.3288833417759	14.2614519281891	NA	18.3725988780094	15.3288796442424	17.0918072522162	15.4692078103061	15.6984270175587	16.7897479459354	15.9275884593642	15.2597662468988	15.0937466957077
A0A1S3Y3A2	21.3715840399877	19.4412365450614	19.393979160902	19.8933450485061	19.1200837528757	20.9182970445806	19.7169416764466	20.2362773110578	19.9340555250611	20.7910325889254	19.9489423271951	19.3948415566275
A0A1S3Y3C4	NA	15.7518074853574	14.4869617909349	NA	15.0457573286883	11.9814530062264	13.115735856223	NA	NA	NA	14.6495341328538	14.6340561264014
A0A1S3Y3C8	16.2173740946401	15.8827777376741	NA	NA	15.8102640954525	17.0230351847113	16.6862653027021	16.2383041431449	16.9884894091849	16.4804893404577	15.9666347344079	17.2123080175616
A0A1S3Y3H9	NA	14.3662337562943	NA	15.6365446385805	15.5426043473448	15.4466200426221	15.6276051283205	16.7338666496511	15.8821678092063	15.999031670671	NA	15.0249571872451
A0A1S3Y3K4	18.1519592028049	17.2202243519546	17.3222956781697	16.4046733183954	16.4284077140162	17.5010018162183	19.1266178328276	17.844417006512	17.5281447821521	16.8067685873041	15.7512075307325	16.9473928598733
A0A1S3Y3L0	21.3259138199194	19.697499047819	19.6285112879432	21.2723435952574	20.5518994945703	20.2222256376628	19.3898617147992	19.7074632987879	20.0672226190282	19.7747922866078	20.4602712749753	19.652974260561
A0A1S3Y3M5	16.2543121335685	15.314247994325	15.2679632261549	22.3250355680225	16.8824652494531	22.6649722644504	16.6464919119628	20.4322950445926	21.375516627067	16.9476595871731	16.1606546915548	16.7801013779371
A0A1S3Y3N2	NA	15.3803150697215	NA	NA	15.1788848580609	15.0600244790218	14.9369804146705	14.6448891468341	14.2060479233662	14.1076694948934	NA	14.8451573174963
A0A1S3Y3U0	18.7508318831438	19.0236119016775	19.0681253417596	19.8529555780076	20.7410430045531	17.8281437496045	18.0858291743118	17.706183391497	17.8309029651887	19.8187697821657	20.6501915831911	18.8255945973117
A0A1S3Y3U9	NA	17.0421289252199	16.4700494958502	16.0969338684286	18.1135968836853	18.9721913678536	16.5864610668647	16.7596336442265	15.1192223148919	16.8428297710127	18.2464569101528	17.0399397995706
A0A1S3Y3V1	NA	NA	12.1538264530059	NA	16.0798979815276	15.561662961027	15.0906957275192	14.1015586509775	NA	15.7936176957728	15.4792016233768	NA
A0A1S3Y3V3	NA	17.6594481921436	17.2360079124321	17.243281650579	18.4109760930284	17.1810606341616	17.9460979396666	17.6888601622	17.9736259920272	18.4630653160637	18.2684664717465	18.3558450617693
A0A1S3Y3V5	20.5697656966201	21.5710442102349	21.6439748391661	21.0424736403737	18.4422320476559	20.3989505740166	20.2006838752218	19.7263774190652	NA	19.697935913534	19.0292123992439	18.0612591106651
A0A1S3Y3V8	16.3815853278702	20.7081957290701	15.4441768788856	19.9387208251169	17.0731228334626	17.4036783311627	15.6650334400428	15.5356423844493	16.6803695046475	16.4175784109004	16.8040454254456	16.0089397642437
A0A1S3Y3W7	20.750825750978	19.2834150952039	19.4513884690949	20.6113121301491	17.986007356373	20.9895730245553	18.5209017001359	19.3321845061615	19.1434507914007	19.5610742893318	19.2242194395655	18.1576494678083
A0A1S3Y3X5	17.8819972297914	NA	NA	16.952547974886	16.9262906557895	16.7011001916455	16.9629671185207	16.8982420185815	17.2607333646081	17.1285817073929	16.8333157438713	16.9764836262594
A0A1S3Y3Y2	23.0714122782935	21.6836384635356	21.7563993417401	23.6553800444109	20.5683152120588	22.2867775654037	21.1484987703456	21.2497966044417	21.2771344131047	22.288467905922	21.0959762673103	20.354449829631
A0A1S3Y3Y4	19.3996370116834	16.1977242333237	15.9263408813779	18.7798856385006	17.0134344526595	20.247966037043	19.0011183135981	18.3392720933885	18.4084961222995	18.4097214936406	17.4218037864283	16.7724420439867
A0A1S3Y3Z1	18.7008767524611	19.5973368606668	19.3477915218378	17.1987312863399	19.0586594984693	19.2563555595787	19.0719707994397	18.3487733967811	20.1836697551164	20.3957142874679	19.7385097907939	18.9389567760758
A0A1S3Y460	NA	19.0952450512956	19.7139724161278	NA	17.7312426802042	19.1026206767001	18.493698504942	17.828506481352	18.7221253336872	18.7304987457438	17.9927113105182	18.4510742425293
A0A1S3Y478	17.2096373472066	16.0053058709686	16.1894873769426	17.3215996392105	16.7500426639761	15.7905643673175	17.1240056364749	17.1773091231711	17.2683552414053	16.6345808697782	16.2723071412385	17.2927108765955
A0A1S3Y490	16.3603726469855	16.1967182781611	16.321682757931	17.2594279256039	16.717640760847	18.2985924798866	17.8010603051559	17.6574822286039	17.6500553609618	17.5243862801152	17.153989998597	17.6710893286788
A0A1S3Y491	14.8322477063052	17.0864555213878	17.4772765381198	NA	16.1844468048832	NA	16.1107171486882	15.9055980831556	NA	16.5200907327639	16.8555416667982	15.8136782610224
A0A1S3Y4C0	18.7770168693245	18.5781495706142	18.7986798354748	18.5176769564813	17.6636443113147	17.5843200601946	17.8631286235036	17.9655155154104	18.3416470830184	18.1555518697971	17.6748301764143	18.1390786815386
A0A1S3Y4D3	19.3977904250234	19.7198689182436	20.040917259462	19.0205172999307	19.1417027263583	17.6984492740691	19.3947697427065	19.5019263303633	20.0351402302249	17.0700552500302	19.1747998404608	19.2605880868462
A0A1S3Y4L5	28.6334341860266	26.0333038533387	27.2350497902243	30.6519353668228	25.432048783926	29.2799790478484	26.84224856806	27.4980250137999	27.1500073857132	26.5806701995146	25.4910202459257	24.7749204428649
A0A1S3Y4L8	18.4934416163325	19.4610471005796	19.4438685370488	18.2062734838941	18.6913453530559	17.7888950295845	19.1647263563637	18.955332945231	19.3000416454783	17.7237046849051	18.2323828646117	19.3536000900364
A0A1S3Y4P5	NA	18.4576509061944	18.6568190390146	NA	17.6392857218155	NA	17.350114626218	17.6839027009664	17.9198779704065	NA	17.4667919302125	17.8292996214285
A0A1S3Y4Q8	16.9262044982509	16.4674761977844	17.3373167394405	17.3637909452344	16.6383995647337	15.3918869105867	17.0696667543204	15.51827291406	16.9569926333423	16.9820251652423	15.1618851920383	17.4075061033005
A0A1S3Y4V1	20.0797653610187	21.3642801590856	21.4399557659635	20.6602588365299	20.3229253870698	19.7782134179774	21.4739649378131	21.1653483619689	21.1324416787619	19.5140572530274	20.3267306535631	21.4655955486415
A0A1S3Y4V4	21.4090500707719	NA	NA	19.0058184629953	NA	19.1234416439867	20.7342994648563	19.6144544167389	NA	20.5842577730334	19.3273643240381	18.9225453875541
A0A1S3Y4X7	17.0511448697588	18.0540932014018	15.9518720741953	16.8590581300757	16.3291865969943	NA	16.0045805299439	15.739250843064	15.3041919849815	16.1807056170809	16.3150894291284	17.1320941094286
A0A1S3Y4Y0	16.4193131811865	16.3653248455383	15.894561992348	NA	16.0699515411642	NA	16.492851442688	NA	15.9858601730994	15.8937657131856	NA	16.2391530138297
A0A1S3Y4Y6	18.2602646051679	17.0565120347299	17.3466704927314	18.4204313564587	19.9311091781573	17.8839868494524	20.1647729969099	19.5469216531234	19.8382912254557	18.7124428261082	18.1079197487333	18.8813855708186
A0A1S3Y516	16.6562894464398	17.0433011880306	16.7462709442316	NA	16.9400428186251	16.9305153788657	17.3608119960588	17.8352350850394	17.8513043138993	16.6711719549862	16.4117665967013	17.3330289280944
A0A1S3Y529	17.3370685595514	NA	NA	14.8622018397638	14.2259105297062	14.696268539028	16.7246584191396	16.1461646609844	14.1878218755753	15.4154707444263	NA	16.5273563726272
A0A1S3Y536	17.606680817527	16.3811150217478	17.3560830457553	18.114506485417	17.676875183579	17.1352001202813	17.6703273284641	17.3354455582532	18.0756576969159	17.1398036301087	17.3468851133698	17.6894838344264
A0A1S3Y542	NA	17.4098209175017	16.9552364411978	16.4066012964306	17.7349889513077	14.9456291329677	17.3718700796342	16.7792290078572	17.0326555085261	15.5935856858701	17.3914448631691	18.0127691022694
A0A1S3Y546	18.953666906286	19.0938693352819	19.0617395184732	18.2380059580489	18.5536922143524	18.7839626948398	19.0627530413304	18.9584817386057	19.0913608079264	18.902978216568	19.2391358197333	18.8610944806092
A0A1S3Y577	17.5529110822283	17.1164840495879	16.4564060564734	16.7259680067207	16.9287609699576	17.5467281110733	16.7313260760802	16.585768071819	16.8139583663314	17.4777545618504	17.7519360659446	17.0756405609773
A0A1S3Y581	NA	18.2782930493342	19.1799118227574	NA	16.6199557478753	NA	NA	16.1504445706578	16.9981479349727	NA	17.1256160537253	17.3091407482344
A0A1S3Y582	19.4606883580886	17.1045990739858	16.4118424819668	17.0830476706927	18.0092497801436	18.1921215107567	17.085735506706	18.384004808579	NA	NA	17.6309861642768	16.7749605462178
A0A1S3Y584	NA	14.9834081224477	14.8602890767405	NA	15.7058886208825	NA	15.1127679859181	14.9029392193032	15.1341395641071	NA	NA	16.2791980868919
A0A1S3Y5A9	NA	15.3191498968468	15.8597403601466	NA	15.3698993509974	NA	15.8489419855379	16.1126031988271	16.5543780660525	15.1794521936526	16.2043871122893	17.203398639624
A0A1S3Y5G0	18.9807082492943	19.0096895672814	19.0982754994729	18.749896222085	18.4337440971784	18.213476125063	17.876472169206	17.9393012131289	17.8954122901685	18.5332448831796	17.0738153442374	17.8723253414502
A0A1S3Y5L0	19.1122154937176	17.470257202421	17.8929646416507	18.8326775848659	17.6282541758332	18.8465212671487	17.7957971149676	17.8138308925826	18.2369890400341	18.3472332793816	18.2358274097364	17.558284770317
A0A1S3Y5M3	NA	20.3244409794327	20.4109908389234	NA	20.3314041070704	17.6034378858532	17.833803103892	18.6553175845494	16.0898663290039	17.2354921924888	19.8754840838391	19.9895838513987
A0A1S3Y5P8	18.9644287440878	20.9547207288606	21.1675337613964	19.7154195273945	20.7265961126612	19.1848614234755	20.7119367319995	20.6490288392352	21.3274350497315	20.012174390214	21.1167085109579	20.7444312729832
A0A1S3Y5Q4	16.2498666085886	15.7398958491375	16.4532448830378	14.831316136402	15.6047960530421	16.0850504784708	14.95965974979	15.574216775396	16.0739640347721	16.529426145464	17.0196473952429	17.0943382019179
A0A1S3Y5Q7	16.9279182648512	16.308985409921	16.7545613352322	NA	14.8361704866779	17.0791204733769	16.0095599004502	16.2813499489376	16.455220220629	15.9760683950942	15.1857421681931	15.9598807185485
A0A1S3Y5R6	16.1347235147488	16.8362674902664	16.6927608521632	16.0723763405321	17.1263463798535	NA	16.5379696954219	16.5051092434071	16.9374955022213	16.3190128660334	16.1820182893903	16.762351520238
A0A1S3Y5T8	19.3430438983891	20.6573645755493	21.017161144963	18.6729424653567	20.8996922310343	19.0259375839807	18.966166921455	20.445353382493	21.8446128702155	18.2368168326555	20.0244488149685	20.1900502578522
A0A1S3Y5V8	22.1781864325889	21.5304664681437	21.6378924552239	21.9134946338355	20.8278889593039	21.5146638564314	21.4394051897524	21.5012182372229	21.9905585406319	21.5814351849042	21.7624909248671	21.9006066719235
A0A1S3Y5Y3	19.5491896004597	18.5495828143459	18.643849365487	19.3512545543007	17.4561474548701	19.4579360330354	18.5807414959094	18.5296194017338	18.2105405555736	18.9332804832367	17.7284055068672	17.751799416759
A0A1S3Y609	20.2990250478193	20.093030634187	20.1641423013528	18.8329060416519	18.9981075522556	17.1680302675034	17.855970553099	19.4628765363034	20.3995059826026	16.9467515672204	19.0503061973239	20.1725189182543
A0A1S3Y654	17.981078584972	17.7352752534522	17.7126487401614	NA	17.0508058726922	17.0781840418457	16.7761518712656	17.1052569773412	17.2672924830004	17.4762701950376	17.7346366528513	17.117390881625
A0A1S3Y683	18.2618893212167	NA	NA	18.1009434787532	16.2748521582394	NA	17.0861180792405	17.0685903497635	17.5727632453315	17.7520230732716	16.934638511218	16.3049432481892
A0A1S3Y696	16.80403104447	18.1012080494527	18.1654529491493	17.4415945849112	17.1739546166533	15.413834365937	17.2604630388363	16.7615604635129	17.623927247057	15.8894313636322	17.0435218101139	17.0428822151524
A0A1S3Y6A0	16.4617137423027	17.1342719807386	17.374168297768	16.7937777225986	16.9642380007992	17.451861063756	16.356919775378	16.3054891479749	16.7909454184034	16.7089494612442	NA	17.5139109224302
A0A1S3Y6A2	19.1703699474854	NA	17.9030890398225	NA	16.7460580848736	NA	NA	16.6694320334865	18.1696773251662	17.5935497842588	17.1577367309244	16.6145983109896
A0A1S3Y6C1	22.9926435504035	24.098101818357	24.0651574110506	25.3265106820795	22.4240800255494	23.9897005163092	21.3926937045025	22.38242402536	22.6851984552276	23.0124658092929	20.9020095980451	18.4536686487283
A0A1S3Y6F3	18.0321040930215	17.6994408145077	17.6686771637221	18.9610543195595	18.2646622201759	18.7177087376357	17.8230819558702	18.4098671321291	18.0308822912157	18.8169381306483	18.7102968220774	18.2305511615954
A0A1S3Y6F9	NA	16.331955527225	NA	17.4201774073758	17.1288275743143	NA	17.6512676509985	17.2617993858969	17.240771829379	16.0119267485739	15.2416124126072	17.3764074823931
A0A1S3Y6L5	22.6733028205612	21.4006450812191	21.3098744551449	21.3778079897332	19.0797993715988	20.6348281072886	19.3550266675861	19.8323817732465	21.3292208205408	20.2829540733219	18.3337321666517	17.7462532072606
A0A1S3Y6M1	22.2936331560365	22.8262419104177	22.9665457604318	21.5471500089905	23.2812722573667	20.6074071905921	22.7913657190979	22.9657922096009	23.8323354113735	22.2572012170814	22.7511234375491	23.4571418704225
A0A1S3Y6Q6	NA	15.090098524558	14.9930663948859	NA	15.0874502155416	14.2625615765786	14.8213933975448	14.7863866973763	NA	NA	15.2946229923324	15.0221319074675
A0A1S3Y6U1	18.1730022706861	16.467222434584	16.8205179930655	16.6610591286871	16.3939074348872	17.5240480915294	16.9071666583829	16.2800803207716	16.855566569346	16.6057697655525	16.4799450188183	16.6950406971299
A0A1S3Y6Y1	17.0189535026672	17.4799873145528	17.551310580364	15.1162690727797	15.4730219529294	17.7673400819482	15.9364864402483	16.4178608826313	15.4232208284435	17.017186127522	NA	15.4193858412978
A0A1S3Y6Z5	16.1959496132011	16.1694802240199	16.4202513087813	NA	16.2811172862734	NA	15.7632446903854	16.5864803087956	16.9924316923778	16.9235490113857	17.640127193384	16.940702331351
A0A1S3Y716	15.7911502666992	16.9905844208985	16.9617027972544	18.6276263896528	17.0680730087842	18.7263833443524	17.5576809309014	17.8080141036297	17.3536906720218	17.5829011355827	16.7075720921145	15.3716711073356
A0A1S3Y717	16.2508570042919	16.02691697754	16.3088290833043	17.2825078927204	16.3939494501121	17.0613715228273	16.2281788281476	15.9966395899164	15.4619873297796	17.4167528227926	16.6678028203056	16.994742554018
A0A1S3Y729	19.9841584431194	19.484151847944	19.6720182454442	19.4750911782424	18.9148314523678	18.4417353954031	19.503986435699	19.2656050320578	19.7959798806691	21.1828733482779	16.6513815322972	22.6990887309272
A0A1S3Y739	19.492747556823	19.2624831534622	19.4361456166705	18.1275937289357	19.0110309952047	17.464497266434	18.2521966434669	18.5675802552126	19.5470168842679	18.2833158932475	18.2689668295627	18.7169665785997
A0A1S3Y747	20.5929003243923	19.9071041134668	20.2959953240864	20.9094591502682	20.2591973048611	19.7255591028768	19.2867799620534	20.3172422902085	20.9242607853583	18.9827114574976	18.9013047145513	18.5166829059005
A0A1S3Y751	18.1675110986582	17.5201198750882	17.3460267102301	17.9703574800873	18.0551624308503	17.9255805166289	18.1882954497269	18.1017056316079	18.1632551783956	17.9952346685902	17.6022997021077	18.5332944387177
A0A1S3Y756	18.3294362732883	18.4128020147506	18.5002581304548	18.8259702916933	18.5956787413749	17.5088267413697	18.4433895222154	18.4546695420376	19.0583130138154	18.0734917670479	17.4309205716415	18.6362960357681
A0A1S3Y759	20.1844183522314	20.8585806510861	20.7708709361143	19.7352396105367	20.9014019475119	20.6714001500471	20.6284168371097	20.5712340549343	20.5651724044956	19.6535441034069	21.5761764958686	20.8332335040901
A0A1S3Y789	NA	15.6521347786071	15.9186124221574	17.6907026666396	16.0376392790722	NA	16.4475856080125	16.1308693380912	15.0003243229324	16.1182912824655	NA	15.8463573245411
A0A1S3Y793	18.6319225002256	NA	NA	16.1049659630476	15.4787430855728	16.2236342402118	NA	NA	15.5909001770052	17.7805652978837	18.5123579360565	NA
A0A1S3Y7A1	16.0142444229653	14.7749526059463	14.6774925512324	16.0673353876247	15.4945967047332	15.0582593328395	15.0098696123786	16.049992254837	17.1431555456296	15.861474391123	15.4414956798334	15.9542007485852
A0A1S3Y7B8	15.3352939815121	15.786867042174	15.4837424782833	15.9421136378779	15.3133846160809	15.6755372568035	17.3235236242633	15.9590116795251	16.0835111404428	15.7615109578577	14.680192525854	16.4555465887708
A0A1S3Y7L4	19.6384818742732	19.1254904082656	19.5022228754836	18.8712601392071	18.4933754018233	18.2222120739706	18.7960116765649	19.3077828145888	20.4067154660687	18.5433039864049	18.7667629283516	18.9107454655519
A0A1S3Y7M0	NA	17.0146389377035	17.0027779392918	17.8671014872577	16.7168551438568	NA	16.2319787539289	16.0174106085291	15.4314468488497	15.857160653745	16.5355334666178	16.8019320060379
A0A1S3Y7M2	NA	15.5616269553742	15.0279805546154	NA	NA	16.0520837492947	15.8328626897543	14.7661426678532	14.2137156538928	15.522138254324	15.5959355799107	14.3097907921324
A0A1S3Y7P1	14.3754081812846	14.5274671027704	14.7109226451628	NA	15.5540444934267	15.3211207889567	14.7591879396134	14.7436837363155	15.8987287826054	14.7914144101159	15.995252613741	16.6474070424584
A0A1S3Y7P5	18.6652575114723	15.0436641445749	14.6788053537046	16.3621316481045	18.0975468950734	16.7271944398978	16.6154071526065	17.3925143542512	18.430161940715	18.1583375622241	17.9347507984363	17.7441055054353
A0A1S3Y7P7	20.8988461128234	20.6220001923091	20.5397907995195	20.3618039225839	21.8219471628562	19.9059771933009	20.0006449627353	20.7870574210544	21.7665988657329	21.0028543223267	21.1607897732882	20.4242351162854
A0A1S3Y7S4	16.3855647726459	NA	15.185214057994	16.5798895055155	16.7143778042673	17.906121651353	17.0162922737517	15.5407374948142	16.4219328058223	17.707044795842	17.8642303604948	16.5003349723182
A0A1S3Y7V4	15.8402660184813	14.5948684381512	15.5495990296239	16.8132371036868	15.9121074067857	16.5221889112035	16.5742974007902	16.6107135312756	16.4645406403014	16.3755239184433	16.2934389523495	16.2047270978016
A0A1S3Y7X2	21.5881268337139	20.647672839005	20.425676662168	21.5286169767105	20.7157521504353	21.9043525604926	21.1279828320592	21.010264129801	21.4072375476657	21.7491154949936	21.877448718389	20.4936348671335
A0A1S3Y844	19.1419742671917	18.4634123668054	18.7273670964911	19.3495800925005	18.5014698572128	19.1594653332491	17.994744970011	18.1556991637999	18.1471504138502	18.6354576398093	18.7244149698715	17.8233485792385
A0A1S3Y890	16.6645384292948	17.3864757601647	17.7147609676559	16.4124491617529	16.0961712815323	16.1661712060228	16.0926463419881	17.0066957173883	16.7239537728249	16.9713173472489	16.5708641819713	16.3697026358997
A0A1S3Y892	21.3165752951448	21.8612164264182	22.1054043808649	20.6747963484975	20.5103270248225	20.4426882905602	21.6559182664695	21.3984261367617	21.7952971399154	20.2813164104666	19.8638340701883	21.6926228440361
A0A1S3Y8A7	22.6754604802607	20.3208739377538	20.2771256137286	20.377721556792	20.3215682623113	20.7808185733914	19.2350011294339	20.4022501521816	21.1779547651415	21.6622329774921	20.7135640827029	19.7754214999373
A0A1S3Y8E8	19.7818622405998	NA	NA	21.2271280693648	NA	21.1186059175587	19.1923328526523	19.4249971257807	16.2488769797516	20.5949749032907	15.9525915190898	17.384941542978
A0A1S3Y8G8	19.3247153720076	20.9743895560262	21.3053868597157	19.5961499373894	19.5840435914727	18.4684075241812	19.741187672398	19.8525923705305	20.2555046518263	18.4489902888429	19.1344723839063	20.3711691022658
A0A1S3Y8H3	13.6799722648538	16.9657424582978	17.3525548228664	17.6532368472611	17.3197082249123	NA	18.4095432116568	17.2994771907951	17.9791231859773	16.9675033290328	NA	17.664587145797
A0A1S3Y8J6	17.3143149398962	17.7124108132159	17.736912312792	16.5753199579247	17.7821541924817	NA	17.7946546266848	17.9051801204893	17.7520128614158	18.7155840682544	18.2679145202309	18.6078673499978
A0A1S3Y8K9	NA	18.0865220929954	17.8504844580454	NA	16.0360181239427	NA	16.9710049495832	NA	16.6354304041631	NA	16.8467096735369	16.8990101930505
A0A1S3Y8L4	NA	15.4559706819646	15.5241926805535	NA	14.7157672298976	14.1762879133024	16.0148508788203	15.3440916057521	16.3754148103161	13.7303677225807	NA	14.8142194434515
A0A1S3Y8V8	19.4960778305949	18.2668522946411	18.0076836373454	19.9086453104155	18.844261829529	19.0248386900078	17.8548030534804	18.3107858307866	18.8074489690905	19.1530246869649	19.5239725024772	18.1220386787172
A0A1S3Y966	16.401485534647	17.4186325699346	17.2482261172986	16.9764872096995	17.9704345454566	17.9686437689008	18.1543446965109	18.001960130231	16.9745836882948	18.2885295813218	18.4519915722008	18.7320698939476
A0A1S3Y976	17.3676440362835	16.3319362618665	18.557517223158	17.3386405049221	18.1241260459675	17.7906305834881	18.5359785782887	18.1647271234902	17.8128940079348	17.7492145417572	17.6968763914443	18.9700041365354
A0A1S3Y984	18.584806332022	16.614431051211	16.4798165216419	18.3985665272099	17.6649281166476	17.6392204630371	17.2666724652405	17.5364744215061	17.7668642068115	17.9318962945219	17.1033643347966	17.0341459144905
A0A1S3Y995	NA	22.158367612632	22.4952245999054	NA	23.0123331518505	NA	24.7263306409411	23.6493423658794	22.1612293940021	20.7374457242212	22.8905977159264	17.4712144015077
A0A1S3Y998	NA	NA	14.9825010083288	NA	15.8028567128528	15.7265306328562	16.8040875841023	16.5292606300112	16.7073831475871	14.9036410067206	NA	15.8790534194496
A0A1S3Y9A5	NA	15.5696643074552	14.9134831293971	17.1215575465435	17.1667688418565	15.1120901077911	16.797210296493	16.0758662462782	16.461986455741	15.1336575915468	15.1926272347283	17.4193461037621
A0A1S3Y9C0	18.4710650248337	17.2650810375154	17.5854181829571	18.2604716532833	16.9995016804836	19.4857133709464	18.2833426023637	18.0522474682943	17.6293010286568	17.8324218557483	17.120897230203	17.2061531796597
A0A1S3Y9C6	NA	16.5605668902564	16.1525783810347	NA	16.4903744804886	15.976257580355	15.958393676497	15.3494907368576	15.3665963596841	15.8068925586095	15.9238248975282	16.1621002412155
A0A1S3Y9E9	NA	16.2935454589787	16.357669854148	15.0651442598396	14.8968166719086	NA	16.0900248466997	15.2408756006778	15.4152089559581	14.0345390546403	14.6648982862515	15.3579371944158
A0A1S3Y9F0	19.6219867823582	18.4971474676761	18.3118649781222	19.4056581424508	19.0635432037881	18.9370752730269	18.6436417596295	18.834627476772	18.9320355662526	19.1972693452091	18.6457590163844	18.9562990460274
A0A1S3Y9H8	NA	16.5482182108515	16.5150196567254	NA	17.0082460030077	15.7837010792632	16.1994529391764	16.2444036155423	18.0704636224836	15.924721909077	17.1374639984684	17.0090744435462
A0A1S3Y9J1	21.3496556760348	19.9827545364116	19.8357025243198	20.5362480458371	20.073287451142	20.9675971686243	19.1647605698065	19.5717101774015	20.200083359917	20.0431900303186	21.2505736904004	18.8338631197813
A0A1S3Y9L3	NA	18.084374695767	17.7619104078102	16.8412273474389	17.8264402568978	NA	15.7687188173225	17.2617443032647	19.2150596906599	NA	NA	17.245720828291
A0A1S3Y9P0	21.1404196205313	19.394946720291	17.8987746277008	20.6019004287271	19.1728158450644	20.7983534335561	19.7110799250424	19.8325933769599	19.6415546855216	20.2083275463755	19.6899146044809	19.2958483709789
A0A1S3Y9S2	NA	16.9641011862175	16.1641720776607	NA	17.1656705339091	NA	16.3138491611408	16.166079086808	15.7319181994549	15.0058321663841	15.4113286598114	17.9586152820228
A0A1S3Y9V6	NA	NA	12.3137148084954	NA	16.0228764110079	15.887812332325	13.4755058554831	15.5271211621575	15.2108981144268	16.104193531204	16.7290051595337	15.9448673441499
A0A1S3YA15	19.1398281374115	18.275538009466	18.5175863762707	19.5958135957174	18.0771994010793	18.4233277912424	18.0565884364783	18.7848538685312	17.9166828629472	18.7571428642949	18.2218571614186	17.7602237083402
A0A1S3YA34	17.5483095931998	17.5899432245128	17.6620860402209	17.3366121133452	18.7871309743333	18.5326909833672	17.4446792625211	16.8464087854727	16.7399967658231	18.7693102233773	17.8359566129664	17.6749206675793
A0A1S3YA94	NA	14.3142336089208	14.1039387891386	17.405997214329	15.4809798553245	17.2651673339337	14.2922502879562	15.5200966093545	15.0642548027827	16.2596740246555	16.5932326719463	15.502520330767
A0A1S3YAA7	20.3743776726996	16.327980727157	15.7728515649398	16.3007554207844	15.6295089295322	16.0437690927883	16.2208360235521	15.9946904241436	NA	NA	18.1481111268017	NA
A0A1S3YAC6	17.2868816043033	19.2204205462955	19.5439253147608	16.7565968378147	17.9414121427933	NA	18.3770007718237	18.5602969119426	18.6277843355691	16.5502769642305	17.8325587072138	18.5672898817208
A0A1S3YAI9	17.6964530018171	16.1704258807877	NA	18.4690928899424	16.0708108039863	16.9911294371027	16.656832129425	16.6689522684033	NA	15.9563999103346	15.876881298797	15.8612931106013
A0A1S3YAJ9	NA	17.0084455493451	17.1621254489861	16.5966786409371	16.9924510556181	15.9213352124186	17.3888837767832	17.3690332308782	17.4298270971593	16.3984194822702	16.1108257722122	18.0263895387659
A0A1S3YAN6	17.333261285601	13.9443606019529	NA	17.2500132588705	14.036119269158	17.6394811483483	NA	17.7275486645389	NA	16.651839701182	15.2351586498732	16.4029109582952
A0A1S3YAP0	NA	14.5920455605588	14.0923940698322	NA	14.9039903021511	NA	15.6223854515915	15.087870038904	14.2610062228326	13.8657392163512	13.8842922070204	17.2568283252283
A0A1S3YAP1	15.1358030518229	16.9183147903926	17.0446962768667	16.6218601644635	17.6824437593001	17.1999757142123	17.5881195116628	17.4624890428263	17.1737184570583	17.3105688229878	16.343038881617	18.5425823860614
A0A1S3YAP4	16.5231826471419	14.8513893430689	NA	17.565171242294	18.941063909434	16.0966127013868	14.7521632745794	15.5171117580287	NA	NA	NA	15.3989930946523
A0A1S3YAQ4	NA	12.6539780872238	NA	NA	14.9814192094315	16.5966722721687	15.2216226675066	15.1119071007577	13.8404758926054	15.3939588738916	15.5064776878284	14.9165570436338
A0A1S3YAR6	NA	16.7714509823321	16.7384910309172	16.5762142166913	16.6580180316958	15.2438566124191	16.9712440125316	16.7013560686405	17.2448745084282	16.0717173398914	17.1931309765653	17.7005985682779
A0A1S3YAR9	17.0382086822842	17.9396500515006	17.7535746391427	17.6351164974513	17.4591696813177	17.5707280170583	16.8127636986798	17.0648955168184	17.2290452678712	18.7671057515799	17.9550574312221	17.9908152425299
A0A1S3YAS3	19.6256460884958	19.2276984881351	19.7189956007382	21.0825273688067	19.0731282281283	19.1851721579748	20.5017469407666	20.2394301294865	20.7217549668013	20.0794499519921	19.7869787806775	19.1398482736735
A0A1S3YAT1	NA	17.1348787460327	16.9544739413397	15.9067241984723	15.5592735681851	13.6663052819522	15.8494552127152	15.8321803781638	16.4664296346215	16.9650251383328	16.2029649609206	17.0855941835148
A0A1S3YAU3	19.8059770271963	18.090507725158	18.3641661888177	19.8263741121047	18.5563328577054	19.5068671023588	19.2589391955592	19.1006021908134	18.6048027252802	18.8024114445707	18.2736974407363	18.1320013574962
A0A1S3YAW6	19.3397767576485	18.7348993603248	18.6542795034529	18.8096488201309	19.0818432529887	19.4180745666229	19.3532667855098	19.0467112091662	19.1089491963815	19.3305579131454	18.4174442368928	19.0855664680244
A0A1S3YAW9	19.5734726845162	16.8460677495752	18.1856688310922	18.737178011498	16.8443921032523	19.1104525638755	17.9179639396241	17.8822047596368	18.481621093637	18.3728709038793	17.7126430735313	17.7454447576072
A0A1S3YAX1	18.2881044183297	17.1085445566862	NA	17.7678749877569	17.2270963322394	17.8733618753286	16.855080136967	17.3341906166037	17.0350695660801	18.2508580162588	17.8579289961256	17.3588083904974
A0A1S3YAY2	17.3815844042451	16.4976900890244	16.6294575693381	16.7650518399197	16.8250273767627	16.29679104848	15.7341261889269	16.0840662960774	14.267815675369	16.2623612808056	17.1439741755635	15.3086108086968
A0A1S3YAZ3	16.2428441024282	NA	NA	17.6466474766498	17.1638897923943	14.7018104826383	NA	15.2532216604204	14.3796776708732	15.7635290873431	14.2301629593677	13.9723025231477
A0A1S3YAZ4	18.5817884543876	17.2899417614799	18.3004102386428	NA	NA	NA	NA	16.3900449388616	17.2802743487854	17.0513264536085	15.8489366384606	NA
A0A1S3YB08	17.1477129771747	18.3441636837115	17.5995577413743	18.7776985832793	20.7462462355431	19.5599438230736	17.6061434524987	17.8595448338441	16.9236526448279	18.8222358811664	21.2949690013005	17.5302359321558
A0A1S3YB26	NA	15.4739087202251	18.2791114921232	16.1336044473116	17.9709162439977	18.5039857082456	17.1956914990804	17.4377344228974	15.7754942422213	15.940297644127	17.1009471667853	15.4168875768149
A0A1S3YB35	NA	NA	13.7839107554503	15.9394214777218	15.4681974376313	15.9957523169451	14.9340735268277	14.4584243866275	NA	15.8410700026531	15.2442060097891	NA
A0A1S3YB37	19.2899572351676	18.1292970116027	18.6241513219055	17.7345128263546	16.8501688062873	18.9650649593631	17.643139683501	18.4318349925236	18.6634047867916	18.4693915403551	17.9895739773207	16.8968933343786
A0A1S3YB42	22.9653861325415	21.2939141719426	21.3430086453315	22.1741710752532	21.750329879105	22.7634852206778	21.4649530022932	21.5801963351733	21.6998977387062	22.2942740953849	21.7061824424247	21.3217364246896
A0A1S3YB45	17.9999817697238	18.0469439624403	17.9383981471022	NA	17.2438786884202	17.2256196265433	17.7027143391762	17.4586337739994	17.9210100751471	18.2582997593968	17.3748427524596	18.0029576478219
A0A1S3YB46	16.2466275356408	16.7149942111701	16.5549481701282	16.3852477266456	16.3178702069694	17.988639098739	17.2891974222476	17.0335424762262	17.1003108774317	17.1860350255534	16.8919650858021	17.2390000090489
A0A1S3YB66	NA	16.7257924791451	16.6221866896335	NA	17.1928943235247	16.943757301271	15.8689728529135	16.014103243266	15.6665590611665	15.6070750442546	17.838428771837	17.4356523321166
A0A1S3YB98	19.0599434743618	17.7318253109024	18.0372516751899	NA	18.2282553212797	16.342475812461	17.6333954933105	17.7062586554791	18.4129275790609	17.5876216524341	18.3085759539492	17.7739448621566
A0A1S3YBD8	18.0799064429955	19.1353429303047	19.0384814932655	17.9994072260224	18.5309424272526	18.9197571563504	17.8211592167139	18.0280952520516	17.3101316572531	19.2333145232693	18.6322338853123	17.9920820725841
A0A1S3YBE4	16.865990145889	16.5874562710234	16.9064190573703	16.5288066458249	15.1433864838876	16.6683314512888	16.3363967762549	16.1249159560196	16.7044039444795	16.7087985781861	16.1412458862273	16.7936901210956
A0A1S3YBG7	19.5189923710894	16.2453491641259	17.0451700636781	18.8886562130409	16.885438421837	18.5234076120658	17.2055119829137	17.5194567723941	17.870462367447	18.057708530856	17.8278340236744	16.8963512535323
A0A1S3YBI6	19.1908371388556	17.9811836554957	18.3437024298429	18.5783176342657	17.6018145323482	18.1699850797087	16.6614681327273	17.5578390118159	18.207796770684	18.1140666937145	17.7314975130523	17.1335906513988
A0A1S3YBI7	18.0452532350239	NA	NA	18.5486281506776	17.1167887693238	17.8417486038931	16.7019054297168	16.7501341825693	NA	17.4598173085287	NA	NA
A0A1S3YBJ8	18.3116503497167	NA	NA	17.5384562109356	14.9273112126053	17.8572787553305	15.7306610574168	15.909647021046	15.4657887051765	16.8077924783088	16.2348079314106	15.3002540971075
A0A1S3YBM6	17.3464221585643	15.546625913763	14.9274223528093	NA	15.8573933352778	16.044331912467	14.8715808916907	15.3585857448807	15.7990175308276	16.4234957862971	16.394239203095	15.8502877683055
A0A1S3YBQ3	15.4575750132195	17.3035724379788	17.5261781456859	16.2281995302724	16.2782310763459	17.3859241298277	16.0279171300405	15.6322880323096	16.4188548877546	15.8397070373295	15.8725771944868	15.9434156255646
A0A1S3YBU2	18.6071720316385	17.0947524825378	17.7973538939352	18.7337266233777	17.9178985840997	18.1354043092166	18.3649612543754	18.2755266428515	18.4790477653793	17.6220424328397	17.1514933674671	18.4811227882325
A0A1S3YBU5	19.6386406248516	18.0231649998303	17.3803008000491	20.8068234469212	17.8857955951247	18.0905984992161	17.947424609322	18.4596902573591	18.8261569381629	18.4147489695319	18.9924228753786	18.2483868331332
A0A1S3YBV7	19.7045750222069	18.1676296159981	18.4911081044766	19.4926718988189	19.0650752146728	19.0838956016034	18.8833481576208	18.9323123575026	19.0227404751106	19.7576646785581	18.694002115734	19.3964653756188
A0A1S3YBX4	19.6212291412055	17.1233175455742	16.399152992412	19.1514682830698	17.3742428698592	19.4022373988612	18.8642033398644	17.5169515547517	17.9959094467252	18.5936553209445	16.4386917403738	16.1503602744771
A0A1S3YC03	15.0098933548441	14.1229666647778	NA	16.2715965291977	15.7286180811333	16.9960124084989	16.7759318242622	15.839391902291	16.6335636729452	16.8101787649045	19.3133489075856	16.3116861001002
A0A1S3YC23	19.8716163278041	20.7198183782166	20.9058630117614	18.5415124830542	19.0565849637593	17.614043099175	19.5299932107439	19.7108677977743	20.8002401254317	18.8873606414147	19.5483137091923	20.0808513507841
A0A1S3YC29	18.5595156147774	17.7206671949069	17.9272863428753	17.7702171467473	15.8670888524145	18.3097400093739	17.389277106548	17.3953081946193	17.4270915707093	17.0902839962801	17.5866376708903	18.5177377405427
A0A1S3YC63	19.0351091787111	18.1301907999323	18.0844436348517	18.0347192157788	18.6046661071384	18.0206273363503	17.6029860490079	17.8318294871961	17.9770657100304	18.9900607583309	18.9294366753678	17.988243997212
A0A1S3YCA3	16.7879409085189	14.0603416891758	NA	16.6780969717102	14.7453141608988	17.4159509970358	17.104949012566	16.7856113078523	17.0689563454671	17.6078529055941	15.0629060044147	16.7255223878448
A0A1S3YCB6	22.0495039303446	19.5305095704395	19.3706123850891	20.3350260931189	20.0904498978773	21.5790889331972	20.4600862549474	20.4546277526514	20.9334285366161	20.8035190363806	20.2200464405652	19.6983676655926
A0A1S3YCE5	15.5432888804475	16.8790482766588	16.7228431699387	NA	16.8658442556694	16.3888644684882	16.387764794816	16.4023781996812	16.3308658763893	15.6887758757233	17.1073144683208	16.2815606432228
A0A1S3YCE9	17.7294446229007	18.8726352431827	18.8707003436376	17.0018953790759	17.8601964227053	17.4196341442554	18.301680806088	17.8666002539506	18.3884427785186	17.5264830010846	17.8106967499501	17.5709831999573
A0A1S3YCH0	NA	16.0398427699889	16.375987701299	NA	14.5751268404101	12.3244566367816	14.2729515024611	15.5710864645659	13.5255570105966	14.206901081108	14.2998508176487	15.6932536139064
A0A1S3YCI5	21.9890355645429	19.5914196214548	19.635886140299	22.0477290184793	20.4974056463912	21.0596398732388	20.3023803825113	20.3464139068602	20.5474049244399	21.2968803684214	19.847926258174	19.564929910162
A0A1S3YCI6	15.6676678176233	18.4718451135574	18.4866771887057	NA	18.5904881415551	17.9651895260169	17.2308734605205	17.5030109374704	16.4158403917661	18.1848673243631	19.021759427112	18.2722537401371
A0A1S3YCJ8	17.9601920869034	NA	16.5566927942379	NA	14.8436692243766	16.7678804421937	NA	15.6619573495652	NA	16.1677687923897	15.9153487629773	NA
A0A1S3YCK4	21.5103325789762	19.5205830744398	19.5982006523903	20.6562397938133	20.7714649871493	20.1349296507218	19.4955144743868	20.5157829589578	20.9025557219844	19.8058572079177	20.2853560738561	19.8862841564616
A0A1S3YCL4	16.6476235477986	15.8915877441616	15.8371384947023	NA	15.7810180591792	16.1766160205333	14.4897051549049	15.5288049768642	15.7773823497379	15.9242530820412	16.2116076194961	15.1402606149981
A0A1S3YCL9	NA	16.2262072554004	15.6379199756807	NA	16.5263929721748	NA	16.3718080115557	15.5838296076371	17.3463615563751	15.3539020976295	15.698645538228	15.8550828946817
A0A1S3YCS0	17.8907780417173	16.3031590733511	15.4781905732476	17.9204087408528	15.7628749010148	17.3492391075486	15.1533063223692	15.4714358335194	15.3358199342756	16.3084624964193	14.8825143190964	14.3633772356158
A0A1S3YCU5	17.1165387799459	15.1739748921175	NA	16.482914283516	16.8679997815139	17.1096357242791	16.9456775295196	16.3716237859331	17.0928337438707	16.469789851534	15.7845713487613	17.1108639959258
A0A1S3YCX5	17.611582972631	17.1396597003393	17.140441933457	17.495359052689	16.6080639198434	NA	16.7451778066931	16.6419120548677	17.1608960761966	16.2074168443622	17.1891900905874	17.4266362535911
A0A1S3YD06	20.2501114513311	19.2117311825951	19.416107608318	19.3217962813623	18.7254215968489	19.245305637548	19.0987933660105	18.9223262480697	19.622368358519	19.6020763990879	19.0164400411103	18.8346262232649
A0A1S3YD19	20.1100435646067	19.8589708959622	19.9134969164629	22.1463422860234	21.3811471109159	19.2050555153194	20.725090467667	21.0009825461926	21.272503498303	19.1389969982723	18.4617543281244	21.8320478378945
A0A1S3YD27	18.9826446184438	17.1000110011478	17.4335627749868	17.6552335000457	16.9257797889011	17.1095440686776	16.2898117759505	17.0953720706864	17.4406971018577	17.7918540450881	17.271509334236	16.7573900093666
A0A1S3YD39	19.5054108293203	18.8155554865546	18.889653236267	20.7075508182854	18.8539515011093	20.1433956708934	19.0415777777255	18.9602592671354	18.253458288013	19.1499232189911	18.2624511810138	17.952997481704
A0A1S3YD61	19.2193140404559	18.8780706573018	18.9811780797913	19.3902041253265	18.1979407534725	18.7099379154103	18.3448259025759	18.5544540697183	19.1190699821897	18.6519176353042	18.6946195312055	18.0690881593612
A0A1S3YD65	25.8894342417552	17.0814068802689	21.6425498511985	NA	23.1648205564405	19.242302468668	19.8541185788484	15.3348482913455	25.1052636923627	22.3903556839544	22.4437337511724	20.3673227603793
A0A1S3YD67	NA	16.2995853481125	16.1370502314562	17.6876238611106	15.7637532622974	14.7536464511604	15.4855812103495	15.2025895888042	13.4392519747484	15.403320508835	16.7861581330766	16.1032978947414
A0A1S3YD74	19.7681009123578	18.5243904653122	18.5513855718744	19.3897908339361	17.7093868711018	20.0384495088266	18.8275111476681	18.8901593309526	19.0177147325881	19.1980933776512	18.6194078566059	18.2183143102809
A0A1S3YD84	18.7675893253153	17.3084627744385	17.3523407750811	18.0211662073693	17.684702613104	17.7831330337352	NA	17.3070923867693	17.4945663103831	17.9038458143823	17.5107437686319	17.2717754612739
A0A1S3YD88	18.6919277097742	16.8578671262582	17.5351677363085	20.1588178314901	17.7326173117965	18.3992125909706	17.891169874979	17.7533436735676	17.4628432196636	17.474455571313	17.1046446601174	18.6930587418993
A0A1S3YD94	18.7619376898921	17.5418073820759	17.7367806320022	18.363960672192	16.8096297851043	18.5134762977683	16.9984050117302	16.9112540003573	17.9175571926391	17.9583442883739	17.7167093751533	16.5382415154547
A0A1S3YDB6	NA	17.2737241864823	16.8912992263426	17.1252783467078	17.7372707624657	17.5588611551845	17.6598784443709	17.8722031097916	16.8377361940597	17.8175458168902	18.1388273701989	17.6873103214575
A0A1S3YDC8	19.9365501514898	15.5398620153423	17.4745914785019	19.6022898462348	18.892632953517	19.4286528080719	17.675703825349	17.8839458444417	19.0296645085556	18.0600853529803	18.1227686057394	18.2125239926025
A0A1S3YDH4	16.9050855298014	15.9992083187724	15.4512926234096	16.5766597543455	16.1090569962767	16.5098245270084	16.4105469732576	16.3699801322531	16.1502628009276	16.7909294138029	16.2909099538599	16.8337180927278
A0A1S3YDH7	20.7942958763471	18.7506655901794	19.2473686607395	20.5743143800468	19.038295270243	20.8793797363311	19.4658431229237	19.3242011521933	19.3320073102142	20.3270985234282	19.184638240318	18.2146791533488
A0A1S3YDI6	17.5172322902279	15.4529859656432	NA	16.9179991651444	17.8469613523031	18.7560739237952	17.2983764266394	16.6912151983887	16.7293248101738	18.0696780619172	17.7448069489518	16.9625564502599
A0A1S3YDI8	21.0019252644587	20.8875163648017	21.5384412912234	22.3957430469539	20.6322550781843	20.7427123874643	21.2182597596146	21.1747734823236	21.3974880667529	20.6097403325282	20.7995627577738	20.8034201999356
A0A1S3YDJ6	17.7285767730981	17.7452488068281	17.5680211579789	16.3916416511649	17.8300163836846	16.4739282852227	18.0714631811744	17.1669087149637	18.4784252563381	16.025061476849	16.3532013539696	17.4615496402703
A0A1S3YDK8	16.8814284223025	16.886446787514	17.188673050683	NA	16.148985738051	NA	16.8166174936839	18.0661350246524	17.321844990477	16.7710948809037	16.6039921008537	16.9409376010069
A0A1S3YDL2	18.6979784266529	16.5363442213726	NA	NA	16.4998219271744	18.2390081697086	NA	NA	16.0752868681454	17.8667371085068	17.000072402604	NA
A0A1S3YDM3	NA	16.7416950268519	NA	16.8145706340662	16.8452991887307	17.1400101342852	16.2724405644474	16.1304334071528	15.6793228803396	17.5784117370399	17.7694385651613	17.2162750197132
A0A1S3YDN9	16.7554617850753	17.528038397719	17.1533684878732	NA	16.8170517615466	16.8189846590125	17.0101256342984	16.856440251442	16.1562465208377	16.1618956454891	16.9716520405119	16.0995905235083
A0A1S3YDP9	19.4864064025408	18.1028636408547	18.2995300125948	18.9193560981414	16.3205327098302	19.3122765489918	17.7826225517888	17.8457056740022	17.5934668083117	18.4195091623186	17.4834143081377	16.9031974645105
A0A1S3YDQ0	16.582562264469	20.266793830954	16.228117895194	20.8575504286563	NA	14.8849716450308	14.5299343704788	15.4686457923109	NA	15.2368865937145	16.1991810693893	12.4596870058228
A0A1S3YDQ2	19.9643490657975	17.7116503814275	17.8005391450476	19.4868859514984	17.5738659218242	17.137515124965	18.1625508333976	18.2038347262414	17.0760876539336	17.7247331417404	18.4748759994267	19.25968666598
A0A1S3YDQ9	17.6589072558649	NA	NA	18.1127232915683	NA	18.5792268437693	17.1038978215968	15.7279452716711	NA	17.2229054285417	14.3765589081367	14.6050536483539
A0A1S3YDS3	NA	NA	NA	16.8351800423767	17.3999206721053	17.0130351767144	15.1293114772857	16.0208633183666	16.4421491364762	18.1935014480524	18.6456725035698	17.0314131389019
A0A1S3YDT2	NA	17.3967661196538	16.6877303165039	NA	16.6328443643725	16.543116213815	16.0323286194676	16.3469005286759	15.8366658389095	17.0475795966491	16.779715348079	16.6816722945007
A0A1S3YDT5	22.0847324929999	20.5826063646272	20.6757923238707	20.6758800633961	20.3671130259348	20.8105929129366	20.9828058797897	20.650288125759	21.1851735193711	21.0982690731621	20.9414832476712	20.047482080528
A0A1S3YDU9	17.2045269667682	15.2324036526584	14.1738977526293	NA	NA	16.5027541241326	14.1446036349308	13.8915256322994	15.0199873459116	15.4152072790366	12.4997094194129	NA
A0A1S3YDZ8	21.3383180091127	19.8972988384728	20.1166863042974	20.0101739639011	18.4622495056341	20.6550647692011	19.5805450776467	19.5938504181169	18.7075151161954	21.1889316691132	19.3650668828331	18.4753229023474
A0A1S3YE52	20.408600036232	18.1064662964732	18.1916287112485	20.510782515132	17.190535911284	18.5327807392735	17.7218068987805	17.7637764577783	18.1237943030814	19.1019543580883	18.0026182942728	16.6867069724239
A0A1S3YE60	19.8894018399985	17.4982199653055	17.5102747426708	19.5147469164395	18.9243369096165	19.0336696692126	19.375334465388	19.1221644673713	19.9229323168385	19.7186544235914	18.2444230696635	18.9736441206572
A0A1S3YE85	20.3100008421685	19.1819897887542	19.5234293887302	19.9287719914603	20.5527236179615	19.9792329353907	21.4639264272971	20.9328587534738	20.3903719542373	19.9185631091248	19.9166249200316	21.721477025049
A0A1S3YE92	NA	14.9197721561666	16.5877336883225	16.115181959195	17.0636118284611	17.8977786285617	17.8848566266206	18.5181136799052	17.5459292978874	16.9908907902926	17.5067217346643	16.5183065357803
A0A1S3YEA6	18.3049975413886	17.9893260641234	17.996323920756	17.502222025329	17.5017284780885	18.030511558206	17.3612803975937	17.3142556021541	17.8379323889031	17.3961278464276	17.1706793876087	17.3184087555908
A0A1S3YEB5	17.0600500496048	11.5387456976142	11.794672175397	NA	16.5453228562452	17.0593338974727	15.974380540286	15.6188477734624	15.4091814016232	16.1908592876448	16.8040019857873	15.6339032984113
A0A1S3YEE6	16.9237601698418	18.2244281927752	18.6181353190712	17.2671310013786	16.9171220979901	16.7284989278149	17.3969416769889	17.0694828753131	17.5289474216169	17.29411280064	16.3000301909113	16.9589332055212
A0A1S3YEF6	NA	17.4290833469576	16.7057702102577	NA	16.2645161924742	17.3599157430573	16.6331979100013	16.6274874629383	15.9411246414288	16.9985356853137	17.2607221673889	17.0213265239762
A0A1S3YEH2	NA	18.2465388185835	18.1653664582405	17.3014346529951	16.8076870566576	17.5424998507737	17.9530232450772	17.2755982510277	18.4679857042785	16.5895000564377	17.0689356863673	17.3218803514934
A0A1S3YEI1	NA	16.129880881689	NA	18.0604759420199	16.1956617651505	16.8105532005493	16.942464659841	17.1818888191339	17.2541878380831	17.7165698719295	16.926752939943	18.6111363822018
A0A1S3YEI2	18.0274550234342	16.9430659073352	17.2575832201994	19.2003935276466	17.8127733910739	16.6057090761405	17.6229560010335	17.6961362800703	17.913575345345	17.5391364422837	17.7251003516679	16.8275531096244
A0A1S3YER0	NA	19.6388160366293	20.0809056613402	NA	20.554736149128	NA	16.2409910069729	16.2308228998627	NA	16.4906053541	16.3378253535326	18.4688661275719
A0A1S3YES2	16.3011517481153	16.2907097593617	15.8500972533008	15.7963190007369	17.6016100820641	15.3195888866554	16.5109307327529	16.654429203828	16.0419747453672	15.4905907878408	16.3348056102481	17.0199227204519
A0A1S3YES5	17.9824383377766	19.1549392183755	18.972833633454	18.8195776466497	17.587049662018	17.7212595359267	17.1967215793934	17.8369325632481	18.2673619290266	17.2266222453123	17.6687769124016	18.2861695338814
A0A1S3YES6	21.2694623056426	NA	23.0336399301824	NA	24.5745032174925	18.637825475619	19.1225673597084	19.0869622646698	18.9937679243264	18.7034111622377	NA	23.3899745919477
A0A1S3YET7	17.2390969136687	NA	17.2730881397685	17.7007801505337	NA	17.8582773916035	17.5998985448702	17.7062434764366	NA	NA	NA	16.9019382696518
A0A1S3YEX4	19.2050668541604	NA	18.9861008687555	16.4446114035794	17.9207927915916	17.5521526339286	16.9890309727807	17.3900028102749	17.5423816474027	17.5983860484707	17.1475140944214	16.6377216840702
A0A1S3YF27	14.6127417509413	16.4481344583903	16.2117840502471	NA	17.4692955166297	16.4244270981269	16.172749476795	15.4071754266161	NA	15.76473444087	16.5268058174629	16.0087078066638
A0A1S3YF36	19.5085927213008	NA	NA	18.7433257472578	16.1195612844733	18.1132580998471	16.0871887760928	17.122767026715	16.4842493467445	16.8659827865656	16.0501359461231	NA
A0A1S3YF61	13.8259830004997	15.8060598522379	15.4934776543568	17.7115951414837	15.6107744604473	16.7952204346355	16.574491206624	16.1896862876748	17.0839309755816	15.8829577375195	16.643616109008	14.9885104727802
A0A1S3YF68	15.8141077408408	16.678296239726	15.8805900170295	19.2263897010727	17.0762812970798	17.4297268717943	16.0904776809301	16.9179112363429	16.6113475918815	16.9608358271741	16.2020230578452	16.7607853155052
A0A1S3YF85	19.24195799087	17.967516433421	19.8723309781819	19.0068874330411	16.359730528583	17.2938601614273	17.8290824999237	17.4516382417089	18.0354518832665	17.8401551617426	17.3656374897397	17.2911158838927
A0A1S3YFB7	19.1488067316936	17.4882158745476	17.3925011217321	18.8678589948475	17.4026498725907	17.5731841886428	17.7343006022064	17.8057656150492	17.6397597790977	18.4255825504387	17.8588656401219	17.3995861659904
A0A1S3YFE4	21.6578370909497	19.9917557181175	20.2973131702461	22.1273695373441	20.5652009989356	21.4465592157243	19.8831735212168	20.3647861691909	21.0561915001875	20.4896311742533	19.4616381875655	18.5414077888553
A0A1S3YFH7	NA	17.654088912252	15.8940120931687	NA	18.0695120479719	NA	18.7136988434127	NA	18.8063488167785	14.6396545810912	15.3554626734897	18.0004565419691
A0A1S3YFI0	17.635117715034	16.5297060128691	18.2467040714636	18.2838239839667	16.7759794316255	17.4858957474476	18.3462706483178	16.5960114732985	16.5313769388361	17.3622619686588	16.11784471846	17.0483659695663
A0A1S3YFI2	18.5298763611037	15.8621881214322	NA	17.8503382312318	16.6895168928057	17.8257467497994	17.6258165118632	17.1721730875626	17.2811835225311	17.2841336115802	16.3170671147385	16.7822213959865
A0A1S3YFI6	NA	15.9515656633982	15.5458478962313	17.0267630206171	16.8078308921401	17.4411011332212	15.7396988346993	15.154761876465	15.5492017062585	16.1292768844717	17.1757735353549	16.081275374083
A0A1S3YFI9	NA	16.0480409585499	16.286135683959	NA	15.8702444854108	15.60568127349	16.376106704816	16.4958344155396	16.0896898547403	14.8529020646974	15.1081702788004	16.8086898726838
A0A1S3YFK5	21.2054471013087	19.8331112936071	20.5702636165824	21.4072248383575	19.7479255877938	20.3896385595651	20.4548107134443	21.8346804188653	20.2679705104247	19.5173476447508	19.2305642073699	20.3886164614033
A0A1S3YFP1	17.0644278364667	18.5952441623083	18.4503392287607	17.7619248098071	16.4089957993974	17.1174263947701	17.6167853952146	17.2109654255707	17.3711863881801	17.2031303509986	16.2440571703657	17.6833635751008
A0A1S3YFP6	20.5769143515121	18.5840837457672	NA	23.5645776046444	NA	22.0978360345255	20.8535368624904	21.2445032066448	19.9457582471175	23.386037315674	17.1620756486216	22.4810252010016
A0A1S3YFR1	19.0061425080995	20.457538192298	20.586359011656	19.273490717056	18.7381988704251	17.9141706817682	18.7831835025683	18.9844477523985	19.2967067632901	18.2141091963602	18.6451463908158	19.1676043512452
A0A1S3YFR7	19.0515367243287	19.9589588622647	20.1580664638417	20.015841567457	20.45307265343	18.8708604148301	20.7652806347934	20.5668330807325	20.4843199154005	19.428575374095	19.3671050252887	20.6083016410435
A0A1S3YFS8	16.4622111808181	19.1708948104309	19.3655313693066	20.4407000158511	17.7887489948588	16.724717010906	17.1501970918359	17.3550383664699	18.0780700000356	15.5429235768993	17.1397652297934	17.3556884899866
A0A1S3YFU4	17.753396725469	NA	NA	18.5370883861707	17.6810809550588	18.3695602071206	17.8373458403597	17.4492815409562	17.5720936000194	16.7897253637021	15.7574268383548	17.2843389567263
A0A1S3YFW3	17.9791068709814	18.3570434503853	18.398588184743	16.6367497280774	17.618270443286	19.7005383534342	19.1937599545487	17.2501318409746	17.734718818277	17.5167559929053	19.1525415566173	16.8027850418004
A0A1S3YFY7	16.7108395322925	17.8783505126139	17.890747246984	17.5554428039757	17.7572336281886	15.7789165180513	17.1217633597526	17.6912015644872	17.4262762739037	16.9387980737167	17.4431646288214	18.4982381072719
A0A1S3YG63	21.5307025624415	21.7582477194646	21.9391046070507	19.9940370087285	19.363518271152	20.2370577713076	20.7242598656504	20.5993398027689	20.6024870641735	19.0803517278485	19.5511020146926	20.8869929745668
A0A1S3YG65	16.8250607716565	16.5399999419349	18.1774575578325	18.9776868590913	18.3742366333741	18.3803792833612	16.4660174455986	18.5753630106144	18.6186797736874	18.4192275275285	18.7397433274758	16.9344723155542
A0A1S3YG70	17.5694692730826	17.0237291464095	17.1242185163541	17.8445071362406	18.0864916420118	17.4477202868773	17.7194834539213	17.6691736764695	18.3518419698646	17.9077608864532	17.4203672309248	18.754630346237
A0A1S3YG82	17.9847667257408	18.3695254627595	18.9094769129776	NA	16.9891138049751	NA	17.8202336060483	16.7939883190497	17.683060569949	NA	15.9014466947264	16.7626429870766
A0A1S3YG99	17.9937436560918	17.8304338711172	17.8495425462907	18.7499320157393	18.977305256595	18.3171696826445	18.902872627516	18.2574393511391	18.7244848135407	18.5823554119344	18.7930872884314	17.7610554825067
A0A1S3YGA0	17.0849658408321	14.9924348044553	14.1643711331943	17.2992860084018	16.0999132751528	NA	NA	16.1831667886547	15.5882651414695	16.2163755352975	16.602385796526	16.0191743152787
A0A1S3YGA9	NA	17.8735735610228	17.9173785448752	NA	16.2743474384982	17.3634149358095	17.7588457703816	17.0973957923916	18.1578295385525	17.9907421140705	17.7320273384005	17.4874833542467
A0A1S3YGD4	16.7895612059389	18.3204604053631	18.5045551013539	18.3793558903647	17.8318723870215	16.6738954156842	18.1330005961359	18.1222796589188	17.6856676102483	17.3862032617694	17.9277319450099	18.3015535485082
A0A1S3YGJ1	11.3988027856541	17.0807287385193	17.1146886861583	NA	14.5780663951664	13.7121088097567	15.1090129840914	15.3669940783798	16.5177312536744	12.6630863730034	15.119050028898	15.6536427176152
A0A1S3YGK4	18.5318160781313	17.2693846846871	17.2649032773166	17.5527722742551	17.2428685194957	15.7416329031171	15.6236774646349	16.6428612649441	17.7687724169582	17.5292234492788	17.0485322725342	16.1639869636377
A0A1S3YGL0	18.1343001861867	17.623139359473	17.5158228938635	18.0171443201856	17.76710605491	17.6460569892575	17.0430781958144	17.0799946318803	17.4646955550581	17.9814527445968	17.1991698337605	17.2464066026493
A0A1S3YGL2	18.1241011126645	17.4860375802492	17.5634318426161	18.3575842195452	16.8000172036295	16.5931422672211	17.3841537258029	17.7393925999779	17.474900501014	NA	17.3532342045495	18.0633029085018
A0A1S3YGL3	17.0456768524738	17.2390800104337	17.1865531634278	17.4491060662809	18.0098537272235	16.6805267169386	16.4877985811756	16.6502158012766	16.7023459312392	16.8975740662451	17.8617672318711	17.569024175206
A0A1S3YGN1	21.0540126914902	18.8963344366604	19.3657436027946	20.927545058292	19.0040827610918	21.1231642235073	19.9696651087388	19.7675600283908	19.7490926765141	20.3532387822693	19.2132726050265	19.0337913072252
A0A1S3YGN2	17.8492394808516	NA	16.8207780803446	19.3511363144502	16.7498311773014	18.8605324311022	17.6212068909014	17.8487543485891	17.5276355679562	17.7104859114313	17.3638961250575	16.3396509139653
A0A1S3YGP6	16.5610084262092	14.2386282128548	NA	17.8371190483	NA	NA	15.8450741218973	15.9100647903007	15.8299312461777	16.3903496481156	NA	17.6708204652668
A0A1S3YGR9	NA	17.8353006320473	17.9118818315699	17.7910575365998	17.8392605999862	17.2939223083826	16.5264113604381	16.9563595835417	15.4005024172517	17.4120471067595	17.6385524692439	16.8493182360688
A0A1S3YGU3	18.0151422687018	16.6996607701101	17.0726491458551	17.7224842444274	15.3687787274525	17.8084377118089	16.0120307906382	16.6232778123057	16.8690062817651	15.6675692911073	17.6342576919223	16.279293887864
A0A1S3YGW3	18.246580858392	NA	NA	18.8566400937379	16.0282060613047	NA	19.5098204202432	19.1093919854537	18.886589865351	17.9580784676055	17.5868442538723	20.105525074271
A0A1S3YGW5	16.0828549343084	NA	NA	15.337812834269	15.188791049137	16.1814636395	15.2393314985589	15.3599469673216	NA	15.1195147421149	NA	15.2885516879369
A0A1S3YGY8	NA	16.4853394573381	16.95679762633	17.1307623701387	15.420065325884	16.8536466009951	15.9067863932901	17.2449557813476	16.5370377755056	16.3918736721436	16.5115913712409	17.2117591021339
A0A1S3YGZ0	19.3504419148204	17.6957386875405	16.995434901312	18.0273023047455	17.3394016400527	18.4896823730252	17.7206833710859	17.880419250829	16.3559791757709	17.4154675205924	17.2678692406288	16.3859887522273
A0A1S3YGZ3	17.2746086349626	16.999147659813	16.9073654644426	NA	15.8142382227154	17.14625510846	15.9827440057145	NA	15.6564602159682	15.6590360009661	15.5925296922799	16.7300668623159
A0A1S3YH03	NA	NA	18.1247025478683	18.2257408184581	15.2063824496806	16.5865952968906	17.0410346107214	NA	NA	16.6648340680813	17.0758394857613	14.5455793910909
A0A1S3YH38	17.233315108945	15.9518808761244	16.3282391051659	17.2850104332889	15.4486164373291	17.229001246555	17.0805895262269	16.4930310862581	16.7736866545553	16.6946006168931	15.7586362824424	16.1152557926098
A0A1S3YH50	19.8072680436341	NA	NA	17.6458400277879	15.3563332153557	19.0212578917079	18.3998315125131	17.5618412284639	15.290246984575	18.7406982540132	17.6225210724383	13.8829032735966
A0A1S3YH55	17.1275805051325	NA	NA	20.1072504451411	17.0979777710845	17.4044494539071	16.6774449141395	16.7587960688351	15.8835574507659	18.039513992211	18.2227848814978	16.4477315093333
A0A1S3YH65	NA	19.1185450871016	19.6380633165008	18.2757684482622	18.4146151772743	18.6631848804864	19.0927810091425	18.7888200728337	17.6583511875493	18.3010449642767	18.5650717384443	19.1487369225404
A0A1S3YH85	18.0143665177813	17.1525548627982	17.2056834932049	17.7569500227812	16.9171761048305	17.6314289844253	17.3050838487198	17.4639073499215	17.6055941324699	17.1587315583751	16.1779643427312	15.8460308186004
A0A1S3YH99	22.6098282379942	20.9359542716547	20.9712909434524	21.8539423663003	20.4799383599327	21.7977206897643	20.5513611618591	20.7231030326351	21.0681302632584	21.3542025619635	20.7507228289043	20.7987482508713
A0A1S3YHB5	NA	15.4875697113323	15.254894823605	17.6686785700365	14.9714099740898	17.6791015203901	16.9808274646569	16.7305456997016	14.9238798326951	16.7602210686389	15.5359141688057	17.4090227408645
A0A1S3YHE1	NA	NA	13.3775781958577	NA	15.7390310713327	16.8631428998812	15.710684643599	15.30903580274	15.6276759235516	15.8073088300023	15.7008161257928	15.4729197270906
A0A1S3YHI6	19.8620301129181	17.6125705637652	17.7332295975336	18.5591447091913	16.5285880056005	19.438657987364	18.1610868167635	17.9978920172106	17.9710847878079	17.7896088629741	17.8018163890389	16.469691743334
A0A1S3YHK3	19.3437623307158	19.3903521412072	19.6436790780491	19.5915310208012	18.6296977934927	18.5359072888217	19.7728855856905	19.3704723075031	20.6248553477114	18.9400183470318	17.7510519086127	19.1263288901495
A0A1S3YHL2	18.3942323983605	17.9180960077366	17.449276880579	18.7075871517038	17.2587999183048	20.7738571552677	15.770197180789	17.670924603191	16.217637972922	17.56250749702	17.2362415399504	15.9511407065041
A0A1S3YHP3	19.2615569491962	18.6717640218412	18.9486700452366	16.4475100663794	17.121062970183	19.4047237252931	17.0054381481106	16.8559147755396	18.3032219358203	18.6038014261452	18.2924328560311	17.9982280071379
A0A1S3YHQ6	19.668234376383	21.4370337396012	21.7753314712188	20.1149412199239	21.5064578330222	21.3672246303217	21.423667479946	21.1670808936016	21.8102413412169	18.9401849817924	21.6490366261365	21.067628347991
A0A1S3YHS4	16.6861700696078	21.6241854657686	21.430144708762	18.3199127021927	20.4272152576037	18.1823893522289	20.2566561666368	20.1953911325575	20.1392222010467	18.6138649864764	21.0254723080217	21.3884741796203
A0A1S3YHU6	20.8892932098886	NA	NA	22.1482627514399	NA	21.3058267175408	19.0028685686025	19.6625424528342	19.0503598430851	18.5471956760152	15.1654354674606	18.4987535415464
A0A1S3YHX9	NA	20.0962551037291	20.0239713873395	17.3025552585424	19.7731391060853	15.6102040299216	17.9090057607647	18.2617015553976	19.0547566572758	16.1707982561918	19.3816023574619	18.4382884297271
A0A1S3YHZ1	17.6760180675826	14.11536597974	NA	16.5582968001871	16.2168358344	16.490261478504	16.0590336348149	15.8262928333891	16.254161160808	16.3561083062059	16.0389000724381	16.4679791141046
A0A1S3YI48	19.4301627063615	19.307602456918	19.4136834465783	19.237974750517	19.279956242755	19.0796892004481	19.1699049748791	19.2834966278871	18.8948075888363	19.5550859495749	19.4684592331017	19.232599222281
A0A1S3YI66	18.5105278059667	18.3238717024813	18.1414673080425	17.794843584537	17.4892086535846	17.9569802296522	17.7520194989669	17.5996093835969	18.9199709600827	18.1672957825596	18.0282001583878	17.5033329822229
A0A1S3YI67	20.6291289040282	19.4353805718439	19.2745317171792	20.5119959307499	19.7716581144102	20.9483975336347	19.7435633551494	19.4997401927463	19.2006757941727	19.5556884189451	20.0417625750981	18.9125335096344
A0A1S3YI76	16.9431956087961	16.9093370031213	18.2564338846928	NA	16.3697419012642	NA	15.9521524638525	16.4632197652806	18.2587717449599	NA	17.0120287444201	16.3013093273656
A0A1S3YIA0	19.7761452432339	22.4038500596412	18.9257389590027	19.5219642352002	19.0833519055445	18.9462088915425	18.9016863351519	18.9695942375535	19.1822800742513	19.4139504174399	18.9250184039557	19.3763464046041
A0A1S3YIB6	15.107786168165	14.8169288563845	14.5034323475233	NA	15.5226974169518	17.5701744253151	16.9054760671094	16.27148782	15.2832138579085	16.4876323903499	16.359680401221	15.7946175460051
A0A1S3YIC9	16.5056761341326	17.7171184936845	17.0129143329896	NA	16.4696524981541	16.2011937876136	17.2753555644865	16.8266293635328	15.9576161069197	15.8410540657914	16.5528589136058	17.4436796309735
A0A1S3YIE0	16.5491354164831	17.209947401607	16.2689028847685	17.2238408689356	17.2472859300592	17.044382445871	14.6860323911347	15.0051096604391	14.6599782593209	16.5485620696366	17.8898822214039	15.5626711051966
A0A1S3YIG1	17.8270038194276	18.2522032858316	18.2163842691706	17.2605994286671	17.344386940488	17.069627752054	17.4591751857513	16.3435677116404	16.1480315054676	16.7133615505761	16.9578810398369	17.2287639487609
A0A1S3YIH2	21.4575150222393	19.3265455177042	19.2807897400794	20.4354048631987	19.4450873600249	21.1394459634358	20.6227034812659	20.4079849952217	20.7716132853991	21.2382662353898	20.4144131101556	20.3092856592354
A0A1S3YII5	17.1539858259061	17.2153668042023	17.3619340048835	NA	16.00456475761	16.512075044182	16.4980754284694	15.8204535241233	16.2006258103334	15.6250466059258	15.3826343162094	16.5852547269378
A0A1S3YIP6	17.7718720659238	16.0347351652762	16.6124316425083	17.6853162131697	NA	17.4802505550134	16.3913163658766	16.2846059753144	16.6721383794461	16.6005619892111	16.5780767636048	15.7535059858677
A0A1S3YIR2	18.5773927528323	20.5736055860507	20.1743611357091	20.6851219771604	20.9917350482624	20.6856634401782	20.4562143975439	19.6467569990682	20.0237824359261	20.6293119247444	20.9589994706602	20.0686451233209
A0A1S3YIU8	18.077549855073	21.3660369408301	21.3559447749481	18.2765282660858	19.496998314603	17.5302857104297	19.523956594783	19.4021137638905	20.147814038358	18.4109467303463	19.8371269424947	20.1611263458833
A0A1S3YIX1	NA	16.9967505149278	17.1857317353372	NA	16.6889029441129	NA	15.9009108349265	NA	15.9891735871077	NA	17.2002641991621	15.8853273511246
A0A1S3YIX6	20.979761850207	19.7429578037139	19.3666873299432	20.287139978194	20.2140690166605	18.1594513204695	17.9457746747783	19.4105499491624	20.5875569897787	20.2791175865273	19.9663620753847	19.0346769058027
A0A1S3YIZ0	23.2043006852175	23.1542799455788	23.298884973689	23.9093219854876	22.8102612511927	23.8499742685723	23.1908742040655	23.2744027530129	23.434735747581	22.3043903174712	23.2362808150957	22.9856416715259
A0A1S3YJ09	NA	21.2744911949511	20.5414242141051	16.9783615124096	19.0825632633388	16.0147717237668	18.2505187557574	18.1235461562517	17.7359997945948	16.3437002614389	19.6046046926163	19.1292253082407
A0A1S3YJ19	14.930726330689	16.7258820138544	16.6500259886797	NA	15.956014673794	14.5848902661261	16.5221384939171	16.0074152049723	16.5686042196499	NA	16.7880599350256	15.9739203987035
A0A1S3YJ34	18.1720793668485	NA	16.9435460096006	18.5188282950858	17.7033201168921	19.1418286827671	17.9556718104385	17.4109191776339	17.7476289822099	17.7423370910269	17.4662457762529	16.4086508244416
A0A1S3YJ62	22.1980421049246	25.3593035867181	25.4232310890821	22.4852650069898	25.1352373900498	22.7795573606967	25.1667150649958	24.8834319716367	25.2565055829994	22.5406885492352	25.3027998263035	25.6465015803135
A0A1S3YJ66	21.8804624111342	21.5304044319161	21.7982604731197	20.8023630247134	19.4567431840369	21.1918336506277	20.9991630616876	20.8504374342908	21.0141587630196	19.8662864114199	20.7125263707249	20.6178543850979
A0A1S3YJB8	17.9229284163108	16.3629014901459	17.0076897958208	18.1359580108355	16.0492154106543	16.6440476976479	16.493754444859	16.763243576534	17.0457948166225	17.04072650194	15.9500193686596	16.1608416179181
A0A1S3YJC9	NA	17.3835666668344	17.0477241935435	NA	17.8669752285961	NA	NA	15.2377701364118	15.4715945983794	18.144397476552	17.5236218943131	16.5883553946319
A0A1S3YJD3	17.3144001388579	12.7546504269345	18.207355474793	15.6536785756943	17.485579613577	16.1026989998403	17.7412227571241	17.5838009208391	17.3123700399759	17.335764608985	17.3010303072472	17.5322703053486
A0A1S3YJD6	16.2952475147277	18.137255878999	18.7265936182444	15.9691916890412	16.6432626861147	16.7273259607162	17.2647017314962	17.5636441023614	17.2256927253608	17.5264180470489	17.2680921963608	17.5658072768724
A0A1S3YJD9	19.1850068144037	20.1753601035836	21.0739447547952	NA	17.553579026235	18.3121614428812	20.1151471846548	19.3367252849434	20.0755951915094	17.8734298433853	18.9672757836322	18.4945824230089
A0A1S3YJI6	24.1673555104843	21.131689316528	20.7514714271119	22.3841771816709	21.7202958272864	23.4103377358725	21.31510753848	22.2278760460921	22.5825666285742	23.2915723377833	22.8633454079676	21.1312822119418
A0A1S3YJI9	18.8113980178822	17.414147128789	17.2797141468147	18.4728535556256	16.9724218203995	18.9989846873385	17.9418906470117	17.6459686260535	17.820652083989	18.2456910926691	17.9450297571588	17.5292140345067
A0A1S3YJJ6	17.649019955887	18.1782773260583	18.4126969816807	NA	17.512436185522	17.3367226976979	17.4757987287891	17.2348270774245	17.8241543700518	16.8732192638825	17.718389890467	17.4458909617251
A0A1S3YJK6	NA	16.2689088798047	NA	NA	15.6530866940586	NA	NA	17.2491159125245	16.9982261127269	15.4862849863204	17.1231103753313	16.5587150955961
A0A1S3YJL2	18.1120916988502	NA	NA	16.8964341307607	16.7551297351515	17.110625083648	16.8316107175147	16.5157259417805	16.9696118899855	17.123071843438	16.929989758631	17.1507861984291
A0A1S3YJN0	19.0878533711051	18.9795161698065	18.9453988257578	18.9638857124886	18.3197306855888	19.1829006193791	18.477773580296	18.9392624680654	18.8231233671745	19.0088801117363	19.0719210600629	18.3432768180968
A0A1S3YJQ9	20.485423117254	19.4274085057821	19.6740553828283	20.2064095781091	19.6198403665842	20.6308833236792	20.1843122552152	20.0511717597641	20.3999868857557	20.6306921714021	20.8159536355813	20.8385024451347
A0A1S3YJU7	NA	14.1793917491214	NA	NA	15.7353277339996	14.0296621495295	NA	12.946743269577	NA	14.0075926261384	16.410204051313	14.4986269519379
A0A1S3YJW0	NA	15.2691051291697	15.2214661696564	NA	14.6719002611297	NA	14.5130799863317	NA	14.7416037947215	15.9723228592517	16.6113641415445	16.2105467981029
A0A1S3YJW5	18.5380064150675	19.3134118812748	19.4012033541713	17.5462278889739	18.157934363909	17.8127005461376	18.1688248103244	18.2400817682074	19.2372567962709	16.6666901593561	18.6895473914696	19.0978911557531
A0A1S3YJY7	17.1602145882372	18.0339073916683	17.7601343509203	15.5807306866369	17.1505965700078	17.6254481093024	17.6392743485247	17.2804558891775	17.9322210612074	17.0146702626969	17.1830153043528	17.6236130589385
A0A1S3YK07	17.9551574951952	19.9824591419534	19.9590239766987	17.8174563297	19.6030668941249	17.8739723465022	20.281471077175	19.786045832621	20.0079429548316	17.2880646976582	19.3660691002896	20.3692577316993
A0A1S3YK19	20.4205801583159	20.5678260171338	20.5923072673584	19.978282687641	19.6407122809155	20.0750692554919	20.2764853860901	20.098544896798	20.3869685226427	19.5830964291839	19.4335630292618	20.4791530124656
A0A1S3YK26	19.8620972922924	17.6728354520087	17.7839542046631	18.6933963472145	18.8198404366485	19.1471678077575	17.8694342902552	18.516335571622	17.957198509043	19.2751449567807	18.7380598830197	17.7507006494316
A0A1S3YK74	22.7061599888483	19.5358113214864	NA	21.401335010498	18.9460231334455	21.8187457966483	19.8197587887121	20.060756282809	20.1321954857512	20.4224220767999	19.3561983276955	17.7871841937921
A0A1S3YKB4	20.5784874060894	16.6131153223566	16.4054705284421	18.9814501317542	18.298369154389	18.0742522217095	18.5478880341134	18.4098174224404	19.1641909560552	18.9118789977947	18.2048006662793	17.0603748408011
A0A1S3YKD6	17.4358655584177	17.1877275051416	18.1922782140456	17.5235127829445	17.2997458927197	17.1585844193331	18.3326845540528	18.3406357623189	18.5078807574683	16.5675443967156	17.3596282618591	17.7553463554982
A0A1S3YKI1	17.6526611940959	18.9177962662644	18.9179775932634	17.9810945286257	17.0621708424951	18.0605165123524	16.5989791105311	17.5740347169957	17.4838941144793	16.3833739162246	NA	17.2405373328804
A0A1S3YKI8	19.2194246849221	20.0998367264319	20.0927360139879	17.9854339082445	18.2416900878575	18.6116588349711	19.3353220626539	19.2074662954387	19.7307062444751	19.0929392067707	19.1982113579698	19.4189572864876
A0A1S3YKK2	17.8159979871339	19.9603505740571	19.5440888025896	19.8176268093757	18.0135066956055	19.2944409818636	19.1843602344329	18.636283643228	18.117887193935	17.921218062319	19.9226069040004	18.6243779284907
A0A1S3YKL0	NA	14.0495443120245	14.5984230791738	NA	14.2573664039554	16.2254615018154	14.3452134212281	NA	13.6460135769246	16.1780018922087	15.9431926568041	15.6531427982991
A0A1S3YKL6	19.0600573083133	18.2204221702993	17.7908736495071	18.4634567712999	18.9648943895537	18.2969579239628	18.5227636162616	17.5750881679382	18.0656859862504	18.7142975111794	19.0871604438269	18.7581958626364
A0A1S3YKM2	19.512724671861	18.079058443183	18.244752445085	19.1001865383727	17.3267141980043	19.0093360737395	17.4874215273613	17.7177049725536	17.5896616605203	18.4658020295299	17.7425696200263	16.4044349010431
A0A1S3YKN0	18.7690255512989	17.0344759177458	17.3941643492509	17.2097048662468	15.0995532844669	16.9334573529097	16.8424988214866	16.701254421916	17.307522414686	16.0517600722309	16.8865499579969	16.9997490552136
A0A1S3YKN2	NA	17.9880872443164	17.7179023993907	17.6451249462318	16.8800538279455	16.6666235282263	18.2319673317647	18.2225237118318	16.8215627319891	15.976896465916	NA	17.6452042337905
A0A1S3YKP6	NA	17.2096427012169	16.9365805221857	15.9908805793968	17.7930821272907	17.49193356707	17.0083663837132	17.5551426030851	18.3427881585922	16.9864537644031	17.7288371619383	17.5527583221897
A0A1S3YKS6	NA	16.2537710388084	15.7618623337757	14.3622124643677	17.2225178158083	17.4129782146599	17.4045383281566	16.6071508056849	17.1301464846001	15.1212146180828	17.1708621171227	17.1506856553389
A0A1S3YKU4	21.056143529656	19.2916303679658	19.5859273446523	20.8032121581342	19.7580441446515	20.2922532374933	19.6719943902557	19.8309967460266	20.2294022311336	20.5206854546411	20.3502465757694	19.2247495070904
A0A1S3YKV1	16.3995568311633	18.2304799207908	17.8192720213955	15.9412675929938	16.8746015075133	18.7830569777676	16.9310924013886	16.7399656686269	15.6715302691252	17.6905088349982	17.0108657751477	16.1929307343893
A0A1S3YL55	NA	17.5954038724218	17.3112944581788	15.0317149986395	16.0863134585831	16.1325729959515	16.6646273990691	16.3412886060665	15.0754478116453	16.0592919735137	16.1832005674262	16.9021161702649
A0A1S3YL73	19.7791434258518	18.0771759257696	18.2508372032688	18.7792316136491	18.1328305752235	19.3805333305696	18.1418891628773	18.3501248804156	18.8219249812968	18.9648785297657	17.948734467227	17.9978575699742
A0A1S3YL98	17.5359484494264	19.1224254912411	19.5069385098378	19.1409810710122	19.5135603899532	19.9986012752029	19.881147389484	19.0571710734277	19.3208890832102	20.576961852887	20.8417935127658	19.6048119985593
A0A1S3YLA8	18.7854334103709	17.0934291706908	16.9648342976581	15.5343106014726	16.3932621334994	17.2959433526438	16.471049887597	17.2782268222791	18.4784232812586	17.7555092577574	16.9680256584336	16.932539176514
A0A1S3YLC4	20.8078604624666	18.8746037584141	19.0089356620427	19.9820025272964	19.4825930640848	20.1292389887145	19.6763435409748	19.5980703383138	19.7964900162118	19.3805497120034	18.266013707487	19.0222004986041
A0A1S3YLC5	17.4920046167492	16.839966570391	18.1601114671127	16.9376626981234	16.7342919182282	16.2058736226644	16.6385026450122	16.8198651827691	16.7422399368085	16.52789359695	16.2843489832153	16.7893530458945
A0A1S3YLD7	NA	17.2051520415742	16.8423310633964	NA	16.4303918051174	NA	18.2399989098458	16.1720950890877	14.7763399539182	15.7119283324428	17.8596791366253	15.9722749100821
A0A1S3YLE3	21.4325870104088	19.2918329635227	19.3312994022706	20.5671829787331	19.0660451622273	21.3376537484686	19.7409437042153	19.7842953641238	20.0888927043667	20.3357993577137	19.1119623234538	18.1921579408416
A0A1S3YLE7	NA	16.3727788618469	16.2786890731106	16.1798425917841	17.4189295004206	NA	15.1098196573592	16.3065551588248	16.835433259853	16.0529034836149	16.8365777218363	17.3349954159143
A0A1S3YLI1	20.7384996889969	NA	NA	20.5334037632512	17.4756283055523	21.4607320967095	19.3453431127145	19.1946662419595	16.9332099634958	20.9903685378638	19.1381881961745	18.0798128779703
A0A1S3YLI3	21.5158779825153	17.8591195690339	18.9961296750741	18.563467221409	16.1104788493059	20.4360670583799	19.9060054619327	19.189379842158	18.6516960802147	19.1767371395697	16.2023211494774	18.7550752185686
A0A1S3YLJ1	NA	17.3930634709682	17.1700746570491	17.9002602423151	17.0856740844211	17.6894975910412	17.1137180063201	17.08538979169	15.4102543948832	17.4285703903734	17.9242091272774	16.6138113792075
A0A1S3YLJ6	21.828168935385	NA	NA	18.3503415507611	NA	18.5725084929535	17.8896843329832	17.0333648576391	17.788949676597	20.1403868534056	16.5522647611729	15.7388854654624
A0A1S3YLL8	18.0864419150808	18.9983718679298	19.420247453167	17.6808660866942	18.1205223472293	16.9146795616334	16.9922053655132	17.2526378605994	17.6341722603142	16.8617635414276	17.8302274637152	17.7656117724629
A0A1S3YLR7	NA	16.9224535619561	17.3215609684095	NA	16.7444557057953	NA	16.9056545425979	16.7574301952294	16.8158511538668	16.1757936326786	15.518715939385	16.6406052768456
A0A1S3YLS5	NA	18.7179453739594	18.1497320820927	17.1130094061757	17.8735831351215	17.8400270993424	17.3864194487955	17.5134793099435	15.8912376582276	17.2147569585608	17.6499335934342	17.86473968972
A0A1S3YLS8	18.0821448173015	18.6935824537291	18.4935430090451	18.1975025813978	18.2402878021363	17.9908378298458	18.5622538387282	18.5457576539557	18.9710805763757	18.2007190422235	18.7772130683472	18.9869383884174
A0A1S3YLT9	15.2910942376249	20.8447148619756	20.9270131987152	17.3475754142831	19.0583273835174	17.6051601559317	19.9887078277487	19.5345813306324	19.493241986239	16.5267894635266	18.3052898533094	20.1589680272651
A0A1S3YLU4	20.5395707413569	21.5887279009675	21.8207463387899	20.5518837745356	21.3695735186201	20.4328680879681	21.1647584219012	20.8412014286285	21.3755239183585	19.8053044151115	20.8291052495011	20.9816495862672
A0A1S3YLV1	23.5661518480595	21.2205150170094	21.4721515015455	23.0595784852469	21.3634758951115	25.0878617858357	22.9864373584897	22.6241535535552	22.4077218445016	22.665255342334	22.6493770152202	20.6311551805595
A0A1S3YLV9	17.3379464579307	15.6854223040186	16.0437904485755	NA	14.2301871513472	16.2881120239342	NA	16.271509904336	15.5551268009607	15.6219135842148	15.3671755628751	14.9891446495387
A0A1S3YLX2	18.1825525711354	17.6661599512704	17.6272323949988	18.3890055297677	16.7452072538691	18.2927729324577	18.7379536744193	18.2327160243691	18.4367224695707	17.229032942038	16.7766867335369	18.2746448890228
A0A1S3YLZ4	16.4767664719223	16.6707297165481	16.6315069187858	17.7176534156077	13.7436737735572	18.9014602289893	17.1238397604703	17.5263526124532	17.1032141604342	17.6315576523343	18.0469521195024	16.2160307325826
A0A1S3YM01	18.584952411037	19.2876734938856	19.4084901619218	20.1459556166317	19.8598680113973	19.0539730975194	19.514419343346	19.2513253620193	19.2305543864045	18.9381300609051	19.7145136415468	18.8064553199464
A0A1S3YM44	18.2837919159036	17.583189073	18.3228125025062	19.2445349988878	16.9947910564856	19.1479743866602	18.7014236524779	18.1533494675257	17.956101197288	18.7239035832871	16.9957079860092	18.2126827991546
A0A1S3YM56	17.2972618060915	19.9121981572424	19.4823481015896	17.8186964593302	19.8427238099142	18.798773362067	18.5190876635468	18.2337284982488	17.830494704157	18.1237766248211	19.8294258329993	19.4594954071558
A0A1S3YM66	19.8972299542173	19.409755671301	19.4896627756238	19.496241954064	18.7631958502144	19.7867046520615	19.9718784584992	19.528824169033	20.321683308413	20.0380698278396	19.054562918628	19.1027356772379
A0A1S3YM97	17.9926181396264	20.5874223913651	20.7126975381139	18.9035090800882	19.4456986585408	18.5277843310239	19.6212175130422	19.4728158832441	19.9908873291255	16.9442507592607	19.6578582382284	20.4942272845811
A0A1S3YMB4	22.1620272294605	18.3637342760401	18.5030744057495	21.0365517806793	18.6340190014806	21.6571533436046	18.6375945602168	19.8645476733155	19.587361497481	20.3128891855858	19.1312431125513	17.7023345160551
A0A1S3YMB5	21.4731128967538	22.2537469500895	22.2757055145626	21.2957905102147	22.2973520768565	20.8879493269267	21.2089657077561	21.8823758743531	22.6884493533335	21.8515097289287	22.1235257911625	21.2089691299689
A0A1S3YMD2	16.1982470350451	NA	15.9710889986101	NA	15.9472853879551	NA	NA	15.2141100860299	16.2754769129511	14.7363144927657	15.8275409964139	16.6028674905859
A0A1S3YME4	19.5349375946771	18.3817991729937	18.5639213663445	19.9975222699717	17.1876242183763	19.7697153883612	19.7268199690115	18.8157390885889	18.9160785375234	18.3242962087665	18.1643174199092	18.0878637279486
A0A1S3YME9	20.848145625664	19.5722690793685	19.6740615267784	20.6400407839754	19.4987504986629	20.5988609036529	20.6236352718069	20.2276378285067	19.9962447779753	19.1991043673929	18.5905670633893	19.9680668039492
A0A1S3YMH7	16.0273122614125	NA	NA	16.8613472608395	NA	16.2797077714501	14.7329888324768	15.3717511247424	15.7382038192187	15.4827493753513	NA	14.3959447397141
A0A1S3YMI7	22.682775929042	21.735923071511	22.2555266941912	23.221294459501	21.740988570292	22.1875912974577	21.0993038223085	21.2414352279444	22.2616496250766	22.365020946755	21.5480611891711	20.9919176073248
A0A1S3YMI8	NA	15.4322193353437	15.1797961321322	NA	15.7529213313569	NA	15.1267592898581	16.3884308223129	15.0863853823775	NA	NA	15.747263159089
A0A1S3YMJ8	20.9068006114794	21.4548099605667	21.7539103098365	20.4786043601133	20.0449105168864	20.0549344765196	20.2126093347449	20.4496100106445	21.0726038449717	20.3131585857742	20.5417667423337	20.8652848090217
A0A1S3YMK4	NA	16.2252150874931	15.7058084869153	17.2016066126391	16.9157269606853	17.048640691746	15.9612124471073	15.4632830123357	15.9992628661117	16.8446838337999	15.4833217969628	16.4399452434115
A0A1S3YMK6	21.8134478151637	NA	NA	20.9462978789281	12.2171521863405	21.8561245710107	19.9171671797008	19.829299815013	19.2737042693683	18.7603099128592	NA	NA
A0A1S3YML6	NA	14.5875593929879	13.6173132064538	NA	16.1159650364885	NA	14.5164804543371	14.9361481616583	NA	14.2157416802274	NA	16.4718249003655
A0A1S3YMP2	18.2431613420738	NA	NA	16.1014738537482	15.7800168485209	17.8913189755743	15.3431274174928	14.2683509577522	16.6865884729278	16.5818490093268	15.7227123867227	NA
A0A1S3YMP6	NA	16.6349945695534	17.2812118276966	17.8632468046357	17.5406314436835	NA	16.6753021765885	16.9246213421976	17.2772348929515	16.1805051607802	16.1744210292849	17.6082384633315
A0A1S3YMS2	15.7448581601787	NA	NA	17.6308593340254	17.5454119472285	15.1119395660861	17.3258887113437	16.6060662821231	16.9343158187129	15.2801783291951	15.5582751930221	16.383936011817
A0A1S3YMS5	NA	17.0660380976084	16.7704124574483	NA	NA	16.7643330382475	17.083323823061	17.1815446216438	16.9154759645163	15.6913932791217	17.0242795429935	16.8200728834249
A0A1S3YMW0	17.0748646730282	16.443534204575	16.0006912046497	20.5809426010496	16.5717027717037	17.1026126679646	17.4966521814598	16.5700765402777	14.0610129942576	16.3457651381587	15.5735296602145	15.1966186345144
A0A1S3YMW1	18.4732469479054	17.0461761344579	17.141093522294	17.5994298198691	17.1510075557244	18.3478299017492	16.9677714643085	17.2884959279457	17.0424093468245	17.6947362035979	17.775331471058	17.2809628645009
A0A1S3YMW3	19.1278479484771	15.4198777763492	17.0312775006842	18.2508481879398	19.2308967614931	17.3632212120422	NA	17.343969525405	17.3794972235735	16.4846004350938	16.5534261026062	16.1669945003356
A0A1S3YMX2	17.572967547	17.2164347463759	16.432162997039	18.0664804569657	16.5105902199461	16.4181615757973	16.3070308047497	16.1916506971555	16.4757413460114	16.7879169031401	15.6400464124494	16.3639839245664
A0A1S3YMX4	17.8300334105583	15.1848987938712	14.9349383732984	NA	15.9646606162184	17.7530326685694	16.8196164296073	16.8685367949853	17.0636039293541	17.0036757421655	NA	15.7747561997401
A0A1S3YN02	19.1034480598249	17.0784086781034	17.1183456273311	19.0716837927257	17.1604748188878	19.3142341622082	17.9291906726303	18.4632277491978	18.1272445169015	18.8714918738508	16.3357458027696	18.1908538637605
A0A1S3YN05	19.3915479146279	16.6835311698379	16.7098121616511	19.1842494408938	16.6938179768146	18.7222386559142	17.842282046325	17.4897889296284	17.9902361704889	18.2898573566253	16.3753266428769	17.6779243364513
A0A1S3YN45	20.8304958647017	18.3765688434901	18.5298515844287	18.4399386507981	18.5168765541376	19.6852374949157	17.7855346838517	18.4411607969536	18.4622104317926	20.2386594060682	20.4121702809543	18.4241180948194
A0A1S3YN46	19.6475071743496	18.5381989990326	18.9144644253523	20.3300791542082	19.2623766229086	19.9365604843611	19.2417292144908	19.076459745268	19.2413469184546	19.75219074128	19.3866042946819	19.0523680473531
A0A1S3YN47	19.3701613744629	18.8722099684259	15.7589913065043	19.4475075440543	18.7464198048666	18.5680694174591	17.3864560255429	17.8178560033834	20.4075495390379	17.9905941149557	17.9851316768384	16.2092046479815
A0A1S3YN48	18.2635766798605	15.7091793340704	11.5297985750188	17.4966373100927	17.4786339821052	18.8556618973973	17.4121975513013	17.2749903214789	17.2930243575152	16.8011974996266	17.1122637042663	16.8231053832066
A0A1S3YN49	NA	17.4095423050953	16.774395382309	NA	17.9410036227571	NA	15.7068616824447	15.8780531585534	16.0443525928214	16.126649653947	18.3804277715472	18.0299992443961
A0A1S3YN60	NA	15.1474434460705	16.3295060761164	19.0030913414597	18.231074512638	17.657795122494	18.6540529552517	17.4452403350513	17.3607877543547	17.1741546133458	16.8660415719328	17.5934697721853
A0A1S3YN86	19.3208619589621	21.4632660468193	21.2928932458347	18.3719504845708	19.9961860633724	18.7240114559662	20.3667242765843	20.2455911482576	20.5809982478856	18.4636079359057	20.2361498458936	20.6736834634365
A0A1S3YN99	16.7274496769709	19.6922978298344	19.7213202485396	17.5669894658612	18.5114560104056	18.1718661052845	18.2351400932879	18.3142132756818	19.12944150745	17.3898995167123	19.1509990361858	19.0497578332136
A0A1S3YNA4	NA	16.347362113259	16.5454221996152	16.0687528614275	15.2900049211709	13.551681979774	17.0277961762556	16.1169852724923	16.2340717295101	NA	NA	16.1867604873643
A0A1S3YNC4	21.3425651967763	20.2007977533418	20.4423706443226	21.3309267227525	20.5202830849941	21.1894760658067	21.3759419791498	21.0887159492338	21.2575046692617	21.0007099416577	19.8605311048796	21.2824797539197
A0A1S3YNE4	NA	17.7923356516203	18.1363838262634	19.3181573015795	14.1154582198775	18.3660429459764	19.9641427081344	18.5032560568976	17.2611772889417	NA	17.0690360252472	18.7810655996281
A0A1S3YNE8	NA	16.2575194877654	17.0016516352383	NA	16.658470830408	NA	16.7430799822548	16.5968776507106	16.1527355707103	16.3799406996941	16.9148453184164	16.9200830309044
A0A1S3YNF7	15.1524547522698	14.6674573309811	NA	NA	14.3467390611817	15.2376190272981	15.6092940732249	15.487977751379	15.8751826694582	15.6543155641162	15.4728974224932	15.8699306818339
A0A1S3YNF8	17.1821222811486	17.3141163071942	18.4227519717098	NA	14.8123675077635	17.030568471273	16.0800587369748	18.7504014441749	17.3076905543137	16.7007165571871	NA	17.0988646707955
A0A1S3YNH7	NA	17.5502352705929	17.5727032333323	15.8816542359478	16.7236002260723	14.8259453583048	17.0762212656712	17.290605574173	17.6855420755079	14.0366673076245	17.4168468687532	17.9206198133937
A0A1S3YNQ4	NA	17.564377577561	17.2118381042162	NA	16.0559867045124	NA	16.9624646648971	15.4672473153027	15.4953292834421	13.9629977330734	15.9293550403051	16.8639127884187
A0A1S3YNR2	NA	16.9554931201095	16.7219558029479	NA	16.8778978146924	NA	15.1312544184076	15.894597238682	16.529447950663	14.6647611671298	16.4240186255191	16.696421375563
A0A1S3YNS1	19.1965532020154	17.3251572019128	16.9282671551695	18.116586846242	16.797627391883	19.1652287368369	17.5255273805487	17.3387117679464	17.4100158628164	17.4594896537973	16.3160175493887	15.7856118066612
A0A1S3YNY9	17.0523990610478	NA	NA	16.1449124291271	NA	16.03192158669	NA	16.0127863192965	16.3574255541619	16.2857487531504	16.6282193494282	16.8260929145481
A0A1S3YP07	NA	14.838651703967	14.8610732715902	NA	15.5760014910653	NA	15.1390355758725	NA	13.588307236868	14.0572325636232	15.1607142335911	15.7638986079742
A0A1S3YP15	NA	16.7766706714846	17.4656817316288	NA	16.5445091148876	17.0225549177482	16.4276593957174	15.5230954038186	14.9298374692716	15.7930979084445	16.7864559977582	17.0232631570169
A0A1S3YP19	NA	10.9043133247254	8.07891890653531	NA	10.6991449809302	NA	11.6653603166476	NA	NA	10.9744970404826	10.7379876004624	11.0360635815639
A0A1S3YP28	19.0452063992286	20.2009633918008	20.258661920929	19.0977572862612	20.0531614301991	18.0999176079235	20.2269436596658	20.3432080849347	20.7192943910119	18.0102682281171	19.884332084213	21.2449877082776
A0A1S3YP30	18.4844561254263	18.8498313297446	19.2517438795619	18.0543128413977	18.7343750341612	19.7115493519166	19.4757136431639	18.1153007262203	19.740425276348	17.8605077089967	17.7589023805865	18.6619747409723
A0A1S3YP51	18.0453322352817	20.4670827213787	20.3394513897062	19.3593561402173	20.2935593504724	19.1871975531163	18.7590638656233	18.2691729180486	18.2206459375234	18.5398434428678	20.2807096115825	19.7358806293069
A0A1S3YP64	20.470094068966	19.9058363925794	20.0449735324088	19.8399956822572	19.7397761812635	19.0761922278434	19.7926368101378	19.841460597317	20.4030942233515	19.2136652301005	19.7252048058118	19.9145804826658
A0A1S3YP68	16.433988795622	16.2999331027739	16.344497201504	16.1340602653265	15.6254255899121	17.7443759399727	16.9980036206072	16.7276421403209	16.7332646685867	17.6623926136851	17.349733145048	17.0918232289394
A0A1S3YP91	NA	13.8718551475957	NA	16.7717095903391	15.2564371961849	13.7041558911101	15.5180615586226	15.8508119602448	15.484834077811	13.8090506566275	14.9152104240994	15.7831019523731
A0A1S3YPA7	19.439912153586	18.4776955273524	18.5904567317754	20.0101179489134	19.4732099054407	18.659586688488	20.6512031511724	20.7843664621429	21.1256560943518	18.4493920046579	18.4764859080705	20.6849663344474
A0A1S3YPB5	NA	16.8416711614381	16.4808903918535	NA	16.0181257929322	14.8759575942948	15.8498467885538	15.9502037226156	15.7830907588405	13.8659507971691	15.3403661471278	16.4485502756328
A0A1S3YPC4	19.7638472574974	19.2526870851854	19.4702758237885	19.4971179794843	17.9004553959029	19.559408250848	18.8197783729089	18.8729394441776	18.7966224971593	19.2985993313007	18.3028868233089	18.6310389147074
A0A1S3YPD8	NA	14.4439403501914	NA	17.3867240041562	17.2001046189538	16.5201117201046	12.6966693811846	15.2782408618319	15.8739298358011	17.0105499594389	NA	15.6559130272113
A0A1S3YPE8	NA	16.7544137204592	16.4357259540099	NA	16.5379040720165	NA	15.6460076425659	15.2598389287926	14.2826741657053	NA	15.8396175686702	16.3647860356319
A0A1S3YPG5	17.2212088919227	16.3823624098585	16.1799236645814	NA	17.1594661031781	18.5871043872547	18.1167380135639	17.6107301992173	17.3815648662074	18.6426371022734	18.0918156439169	17.5990285021824
A0A1S3YPG9	15.7832350686715	16.4715262571706	NA	NA	16.4112896048587	NA	15.863853348691	15.8069562603345	NA	16.0124673439283	17.339928136314	16.8244425506864
A0A1S3YPH8	NA	16.8751309112421	19.9355580510882	21.526092277554	20.8944236813391	NA	18.21710336207	18.0454775577908	21.3255221793095	22.2966357751746	21.7363907824444	20.6612681576601
A0A1S3YPJ3	16.3871459337279	16.5325300034987	NA	NA	16.2544385808395	17.5341988513503	16.8039061385454	17.026392577799	16.7963222690865	17.7450203009819	16.4434925971378	16.4206289845965
A0A1S3YPM6	17.0867140168434	17.9136147864312	17.9169764601611	18.3932345032846	17.8983677848812	17.2661321258482	17.746714916882	17.57422116493	17.9559853294086	17.7778634951333	17.6399123191336	18.8379687576369
A0A1S3YPM8	18.513729162104	19.0498312706071	18.7471667450457	18.3925671527311	18.7282996232325	18.2420181970376	18.1981438992341	18.5011139802562	19.219654071581	18.2652619244265	19.1943855025466	18.8182571269508
A0A1S3YPQ0	18.3977047895982	16.0774763482387	16.205169645687	18.939106490865	15.9969597571562	18.4541460208208	17.541100161567	17.2909113598918	18.5960357083482	16.143137479679	14.3645220987709	13.5163062327799
A0A1S3YPR6	17.5044262313821	19.3131099977834	19.5049931480816	17.4421473640329	18.4960075909705	17.9146455330952	18.8438219739031	18.4996290170087	17.2812954664423	17.2536306841249	18.7123170802404	17.7993514908836
A0A1S3YPS6	22.024406372081	21.1224326007947	21.0299306863085	22.0154977452573	21.2811678129246	21.3618154323772	20.1504735463324	20.2486029755614	19.9848992482825	20.8929270396795	20.5234303459387	19.6037807161355
A0A1S3YPW0	18.024445771297	NA	NA	17.0059157526807	15.4372886767746	16.8661233790219	15.5787122022243	16.0582758501292	16.5890267972968	16.6057858134321	16.3423546805185	13.8239355017922
A0A1S3YPW9	20.6172995286385	21.7357617638373	21.8490541741397	21.0047005311855	20.3153736223212	20.4864629944217	20.342978408369	20.5544829943021	20.8257536388222	19.7643081303928	20.3917248945916	20.9544249515242
A0A1S3YPY0	18.5097692064475	16.7807307835096	17.0055406037056	17.0092366223261	15.5537956693914	NA	15.7041816487091	16.4975117555332	17.0955098638937	14.7756473506739	16.5600926744699	16.0952508471124
A0A1S3YPY7	18.0240654311935	16.1191871627203	NA	17.4540986926527	16.6850064498125	17.225106063566	NA	16.6650095776841	17.8004444489836	16.4302422249823	18.422559894964	18.5861350606066
A0A1S3YQ08	18.5540269225055	18.2886872781167	17.4962875543453	16.0076319736542	16.9948478420472	15.8771575458129	17.2710221154697	16.8676335569144	18.1583856425763	17.7893796149159	17.3639705611786	16.8369699206014
A0A1S3YQ12	19.4482640438682	15.1779070286095	NA	NA	15.321735599195	18.0371408884327	16.3564607017811	16.3184037903844	16.9400886242612	17.3432025264886	15.976704218232	14.6913090343109
A0A1S3YQ39	18.21206335496	17.2163737593179	17.3762663765852	17.5182903257544	17.3474214565457	17.3285753652439	17.9130545669816	17.4886723926189	18.109750964189	17.0639030783602	17.3467625925237	17.3794432833336
A0A1S3YQ56	20.9056458216088	18.9411537524405	18.66439172683	19.7438939689503	19.6144862072184	19.6989340580739	18.7342417774045	19.3925328272519	20.1600258867827	19.9453096048427	19.6361251863685	19.309818264164
A0A1S3YQB2	18.9000357557401	19.8137164203324	19.965504066067	18.7647664269884	18.3627852709588	17.0894139498141	19.8004858235053	18.8368414780769	19.3792313366208	16.473421617025	16.5031359293905	18.3412193708383
A0A1S3YQG6	19.6003633734702	21.7690992221522	21.9604783765621	20.8607495112959	20.1363587909653	19.5370209444623	21.2378617277814	21.0336456428121	20.9686908719385	19.1172497719061	20.3023653204262	21.3004788067091
A0A1S3YQI1	NA	17.3448972667516	17.4842177492443	16.6887646734638	NA	17.5860466160688	17.5491175507424	17.1180578754248	18.4093507928052	NA	NA	16.6243436777931
A0A1S3YQK0	15.302014524662	NA	13.8679160087188	15.3930914973093	15.282038376744	18.4471326775197	14.9956142322011	14.7866971750968	14.2815813009195	16.1827042558946	14.1895921889125	14.9912290200374
A0A1S3YQM5	15.9877209588828	17.8361817573669	17.6588974520926	17.7833624770739	17.7664573304478	19.6090969945202	18.0699236875295	18.058545058738	17.0293360993764	19.4991382320408	18.6713042542283	17.7861436722591
A0A1S3YQQ6	16.6233215785017	14.9067417198328	14.4073735821248	NA	16.1064322696212	16.62323784064	15.8416668432481	16.0674686632216	15.614037144029	15.2988031875941	16.6301750109002	15.3663913226013
A0A1S3YQR5	19.2125141964857	19.3291644197749	19.6492329299018	18.6796295706929	18.3063380699972	18.3569413957339	18.5774814989715	18.7959158907012	19.2677439652805	18.4445683107964	18.6669587103276	18.7422774625825
A0A1S3YQT0	18.3553474668824	15.9676920576592	NA	NA	15.979591701018	17.3468280462245	16.3858860924067	17.0012612849305	17.1361381486152	17.524598026362	17.750875522808	16.4754050419595
A0A1S3YQT5	NA	16.6336338435177	16.2900800341401	NA	18.2689558394813	NA	NA	16.0946146171759	15.9048362570402	15.3075194958903	15.3568780109618	17.9156496515449
A0A1S3YQV4	18.4626163465807	NA	17.5409138750121	NA	17.108623037367	18.2336884224725	17.2181608540261	17.5743795232807	17.475999798235	16.8517494232169	16.7986416720361	16.2044614442492
A0A1S3YQZ1	19.1210528492034	NA	NA	18.9094956827598	NA	19.7133736134149	18.456219035765	18.01442764675	NA	18.964363873141	16.8260043440188	NA
A0A1S3YR08	NA	17.1499145385342	17.219972317023	16.8284558301241	18.0651452462819	18.510677860651	18.685308298449	18.6185956541274	18.0272439131	17.6597688254978	17.5595569239764	18.6121512827383
A0A1S3YR11	18.5522224214482	14.9803430489085	14.6641588383754	NA	14.9967764559794	NA	15.7587094694251	14.6056921233968	13.877356317282	15.9644590630347	15.2597345012923	15.490972888153
A0A1S3YR16	20.8011278183125	22.4562863509708	22.2856694639675	20.3601917785175	21.6528753817779	21.0277568687024	21.7752745975034	21.6881843463374	22.5803095246886	19.6380537019469	21.2502076127275	22.7774915143695
A0A1S3YR22	16.7164631153677	16.1129931852287	17.6726199997106	16.4447368832851	16.1929937737162	16.614441611201	16.9554148976744	16.5661804230936	16.7813306953894	17.2641885786838	15.9070710055061	17.2273781233538
A0A1S3YR67	NA	14.0819548849911	13.2872314479863	NA	16.0505154543857	NA	15.7648849508905	15.1523685618286	16.057957524535	16.2415565537962	NA	16.006215459701
A0A1S3YR69	NA	16.2447695720941	16.6240507830403	NA	15.2330353523272	16.9164890724018	16.6930865058657	15.6492497076646	16.1024617751822	NA	15.6414952624436	16.8762229627031
A0A1S3YR76	17.7030381780344	16.1914913655464	NA	NA	NA	17.0145299759074	16.3990208758215	16.5208889946691	NA	17.8366531275926	17.7824457850125	16.0409122443031
A0A1S3YR78	19.5265852022492	19.0064483316896	19.2949661976715	18.8583166662088	18.548507156626	19.0274261682155	19.5123656525054	19.0524134900406	19.4587983333524	19.0057278475106	19.0464159683913	19.0147472103365
A0A1S3YRD6	19.0706131500434	17.1429666240883	16.8545829843352	19.0074762866663	19.7828177895957	18.2774378168243	17.699997999248	17.7427568900787	18.3928153987921	18.818815314707	18.5576548742951	18.1107263867754
A0A1S3YRE1	NA	17.8278685163252	17.9432248564776	NA	16.2095931761012	17.1934709176795	17.9875310158685	17.6767043390336	17.477411685719	16.4567945608739	NA	18.3555489716063
A0A1S3YRF4	19.34152941018	19.6148815638368	19.7843133386731	19.426371747941	18.4791474603493	19.2384296686214	19.3434411136883	19.095904658956	19.5809076482204	18.9665700506154	18.4811317824676	19.6522066783385
A0A1S3YRG1	19.7887552665857	17.8053404347639	17.9175026540433	20.2811707850254	17.5471130505619	20.1620027889437	18.9418942277453	18.96396718026	19.0019728393368	18.9187814566411	16.8637135742387	18.6068728061699
A0A1S3YRG3	20.9662504611822	23.1413489607507	23.1130346906755	20.4934996431546	21.9884104418192	19.6589457060798	22.0120062304817	21.8456732322432	22.8872841216156	20.6931017181046	22.1424339930626	22.3079873223561
A0A1S3YRG8	20.2729868018071	18.8356301535794	18.7728948456551	19.3432223198821	18.0001738642583	18.8568866283244	18.8106057581469	18.3330386215817	18.8923674370295	18.7645897868401	17.9192432435886	18.1507916206918
A0A1S3YRJ5	18.1453454069084	19.3377393494006	18.5277706127463	17.7822644961067	20.8670741431853	17.7432471521588	18.7406671709459	18.0653752090689	18.7235621070027	17.2953383320044	19.9298490246717	19.1495057228708
A0A1S3YRJ8	19.6939195112675	19.2074802963662	19.6949610210528	18.7737491236289	18.9911337631802	18.759570357765	19.3083761128116	19.0193589500293	19.3421429124928	19.0006612936922	19.741196829405	19.854748752666
A0A1S3YRK4	18.2597158272366	19.0284691357602	19.0361355386956	18.9376803864657	18.2766976440341	17.9287581691436	19.0911037896286	18.6831908196961	18.6400374731603	19.2778471262471	19.0589519143249	20.0505029994077
A0A1S3YRL6	NA	15.0904783272492	15.2882404726546	16.9528884719531	15.0109480461218	NA	16.8317080269297	15.385781187456	15.0698029281184	15.593006934828	15.5484124940806	15.9427845514942
A0A1S3YRP6	20.2020677604849	19.2312115107325	19.5539298100213	20.0212273873089	18.9143232641248	21.3673678233053	19.8962255880822	19.8889604908948	19.7236464680969	19.6658031192373	19.9175555539123	19.2488072170457
A0A1S3YRP9	17.1841733030004	17.0464491092395	16.9356266584226	19.331369525255	19.3894617173454	17.7786736346198	18.5215555131357	18.5140665261781	18.6500681835729	18.5757162694595	17.8981915433917	18.8677591918983
A0A1S3YRS6	NA	18.4799124639743	17.3985204710457	NA	17.3549480035377	NA	15.5720181728242	16.2382294932604	15.5529995888231	14.3194079314514	15.9898292092215	16.8465654538591
A0A1S3YRT8	16.0123868643474	16.5533025800565	16.052299217252	15.5588338357425	15.0401918785283	16.41615826177	15.9387009065777	15.6213593925557	15.7793008572383	15.5484803457323	15.2585635897711	15.9745826374981
A0A1S3YRV5	17.1713377780462	16.3571735595535	16.316915803476	18.635560708379	16.2944928670028	17.2073834791398	16.3261525394984	16.878666699531	17.0164565345831	16.67836061308	15.7999683078165	15.8527258937746
A0A1S3YRZ7	25.0639878091045	22.5736526187042	22.7773467290613	24.1742129912989	23.4946203855408	24.9210821926826	22.8328218470798	23.3368249668429	22.9013071084797	24.2702389986173	23.5447653225399	22.4703674374165
A0A1S3YRZ9	22.9403058895019	21.5830827675029	21.9252368632297	22.0822681220498	21.7032314951435	21.5054294870471	22.3973042186579	22.2162600673488	22.6431079675628	22.371479951158	22.0873079271481	22.4022898429167
A0A1S3YS15	14.783892076387	19.9922066630619	18.8950356647676	NA	15.2168157086309	16.2686833385285	14.9222069094486	14.9971432935596	15.2845403196442	15.2057860916391	15.2071634550357	17.5637143832457
A0A1S3YS19	18.5340021693138	20.2428308764526	20.6878233120481	19.8652997253797	19.3858613476651	18.9928843270024	20.6037836585337	20.1644068894596	20.1311309903507	17.5212490152685	19.0563211780537	20.3555910434688
A0A1S3YS67	20.3956448701646	19.7310649955459	19.6462385341279	18.0008926577034	19.3937985302842	18.9215905483234	19.5312530609223	19.1965315906615	19.5701387472643	19.1968194153312	19.9244142982026	20.2885290180881
A0A1S3YS72	20.4520551876443	18.5899923554551	19.1226574026117	18.5966572598877	18.4873222800525	19.1680850665982	19.0039808884935	19.0784306671594	19.4408739821272	19.5335443284119	18.5788510697994	19.0522746697471
A0A1S3YS77	17.3000007157129	16.3786990192965	15.6692486254699	17.4629281940912	16.8972483304206	17.6949655894562	17.5304085996911	16.726223357049	16.5343863632161	17.1450006212344	16.4932605577237	16.8290251891502
A0A1S3YSA4	21.4220203528499	17.2191652705746	17.2818008738956	20.1792781434247	16.6213745976737	NA	20.0792222222204	19.1744809203743	16.8750891856538	14.9581777907487	NA	NA
A0A1S3YSA6	23.2615811946997	16.5561171799071	16.6620535430176	20.6512552768921	16.074257285654	NA	17.3060454139687	16.0766887269821	17.1729200448692	22.1691748091973	NA	15.7405318178303
A0A1S3YSD2	20.3077947635302	NA	19.7696040196857	20.9094932105289	17.9450504818086	20.0216198280109	17.7615729420471	16.7425400156781	19.3736517634814	19.1399015007338	19.1278553461533	NA
A0A1S3YSE8	15.6021890179555	16.2823926488652	16.7205033370025	15.6674374067861	14.345501759067	15.8193103255268	15.4131660174926	15.5852922112586	16.6331036535484	14.897264673741	16.9161318540438	14.9838774223839
A0A1S3YSF5	17.0936706256078	18.4352496969252	18.4708868439146	NA	17.824826603415	16.7847220990308	17.0817176364957	17.5718362994101	17.7652984434064	17.1298038630266	18.482349578875	18.0415229691575
A0A1S3YSG1	17.1158242628694	15.2553527951796	15.9595050777141	16.6560887525532	14.1910699105207	17.6800059722443	16.227409707849	15.8419233375754	14.3608886001492	16.2530096724046	15.658573901801	14.9810560187661
A0A1S3YSG7	18.0097514069354	NA	NA	18.9188842504201	16.000380891342	18.0510497526481	18.1871603935672	17.9793030731107	17.3577578997295	17.0081042352811	15.7678577164877	16.5345954594057
A0A1S3YSN4	16.5478600353674	18.9323756217351	18.9496009907956	18.5673595209791	17.5954302803435	NA	18.8487601739719	18.5815001221525	18.6181841715385	16.5757945033074	17.0750088473497	18.7134725221364
A0A1S3YSP4	17.9580363282803	16.3621771410671	NA	16.65756400229	17.3530129867141	18.2178118931068	17.9074789773111	18.2296092088286	18.4254665346264	18.2317596669108	17.9816324290253	17.3018670677259
A0A1S3YSQ4	19.2217421312422	19.3187601384615	19.1862279130858	17.6327921235811	18.2153783580814	17.8342248027121	18.7176889724347	18.7104779233928	19.3529587199652	17.1049194270405	16.871231651139	19.6413414566553
A0A1S3YSR7	17.9842493797307	18.0412761362285	16.9736415805104	17.1382196073428	16.7833935538471	16.8913699700791	17.7397016153114	17.6575942018649	18.1032059951395	17.7023057663024	16.3922529524131	17.6451370434685
A0A1S3YSS6	20.2171899132221	18.2696824470017	18.4005759007687	19.1207045809938	18.0591123793751	19.2472656448165	18.064751808928	18.695186653252	18.7627109025496	19.6112443553805	18.9700916682799	18.2978605653501
A0A1S3YSU5	17.6579668040869	18.4644894139007	18.2373573197053	NA	17.9441394773402	16.8763969432079	15.8801936172931	17.1380142530801	18.2966105716772	16.458679451907	17.8292294454967	18.9291352165262
A0A1S3YSU6	21.6950844645092	20.1603110835108	19.9229055571921	20.4536736716757	19.7194103384022	20.6925538883996	19.3233908566487	19.8329602055167	20.731491919478	20.6861223963169	20.4627367759547	19.5605644413992
A0A1S3YSV5	20.768737895403	17.9674911037545	18.6149068315279	18.2857855748068	17.5485367888067	20.0672945162159	18.9746992090855	18.7643566295989	19.1700035762648	19.1710118280699	18.6436437411628	18.3795819636363
A0A1S3YSY9	20.5128871536039	NA	NA	19.9169851132173	NA	19.8063576677438	18.23657877342	18.2179510440463	17.7830324911988	18.7608026713895	NA	NA
A0A1S3YT04	NA	17.4877377492975	18.4126173944929	NA	17.6484591850616	NA	18.3505031553977	19.062599897294	19.8323273944819	16.8551959381911	NA	18.2200089360616
A0A1S3YT09	19.4191812261365	17.5507190771069	17.2202683471052	17.7632846125977	17.6374958379563	19.1191588184959	18.3493336086799	18.318936073552	18.6048905930421	18.6139120735238	17.73451954491	17.1235257914151
A0A1S3YT33	21.4996759696205	18.383764137076	18.607566124324	19.02951539386	19.9384502870414	19.1429876513707	18.7285202055353	19.2787731414443	19.1676666695643	20.3051658365481	19.7615990127134	18.9235895412146
A0A1S3YT42	15.623043886379	NA	13.4319196457343	16.3541880313154	16.390817741038	16.3118472438082	15.8220499913007	15.3722700674736	15.7415901142626	16.3107144227605	15.4804068730984	15.881018152092
A0A1S3YT47	20.4057462931732	16.8503121888005	16.6043530128731	17.952994994209	18.7369973419793	19.1460369066223	18.0776725756063	18.7195024629283	19.2457681133189	19.7855773862707	18.3263219516319	18.0481570664076
A0A1S3YT57	19.8895776734558	21.386527859591	21.2456686094066	19.955872112091	20.405322627113	18.9000501327746	19.881130955306	19.8204781629363	20.545465800104	19.4315478477223	20.4855890713936	20.4264770696593
A0A1S3YT69	NA	20.0967297900594	19.7322457982833	21.3656671222491	21.0360875675587	21.0287250814511	20.1206087213101	19.934146975512	19.6151444384767	21.2110623001136	20.7443321029295	20.4597188948692
A0A1S3YT79	26.928925386391	NA	NA	25.5248438087022	16.8030667773131	25.2570357231371	23.5343519264806	23.6773889938813	17.6906737905341	24.9573703455356	20.5113797585015	20.1202995858079
A0A1S3YTA0	NA	16.096371738818	NA	NA	15.84170599687	NA	16.0143949540696	15.7810716045336	15.6512418076113	15.0883935943206	NA	16.7835038631527
A0A1S3YTB9	20.9816069105164	18.7500916447891	18.9996929783017	19.9016567850159	18.6646468191179	20.3630531359896	18.8933640293438	19.0829158268609	19.0767040562573	19.9555427831267	18.3250936407806	17.9701334572367
A0A1S3YTC2	17.3060020112518	15.9740133844041	16.3372458153926	NA	15.7115588039433	15.5075342008244	16.1469005047673	15.7908341848581	16.1586127697551	16.0548435827758	15.7517038162713	15.961069073008
A0A1S3YTC7	NA	17.372539896885	17.2735083599228	16.2617828899708	16.932439514136	NA	16.7035766555404	16.4796375682574	16.2560482653088	NA	15.8286745954262	16.3808465273012
A0A1S3YTD5	19.9110662477208	18.514185145183	18.6735887973392	19.6703967062749	18.4847812320502	19.4798196046445	19.3557824347942	19.4259347662503	20.0448506662624	19.0920360699562	19.4624857972722	19.5134689485049
A0A1S3YTD9	18.8350254111627	16.6415762934832	16.6574728512828	NA	15.5531308733178	NA	NA	18.5090742584786	16.9666055169286	17.2095436492854	16.6884776331838	16.224140081957
A0A1S3YTK0	23.3144930774418	16.669492371794	NA	23.4533321833502	18.1713139524421	21.0421023667108	19.6924291639693	19.749131252836	NA	18.4228927087539	17.1810387894791	NA
A0A1S3YTK9	17.695036448512	17.7276098397638	19.9311606798145	19.6424824264352	18.7630718164623	17.7156647080007	16.768230673661	17.2369327100521	18.9203155066217	19.8598035711517	18.9810871230705	19.4921496403773
A0A1S3YTM9	17.5208254661939	15.996730864231	NA	NA	15.8555118218625	16.7851650755267	NA	16.596734593908	NA	17.0304118716813	15.3926621329762	16.1306445555349
A0A1S3YTS8	18.8363045751041	12.7529257196277	12.2742679468224	NA	12.8044804414809	13.877386181797	13.5565116683349	13.1507937894722	16.9329288405429	13.2504458918828	13.2625439426451	11.7860044406671
A0A1S3YTT1	NA	17.4414489476873	17.2131150500691	NA	16.6402634740227	13.9417934184046	16.2754244813388	16.4121922522804	17.5377969833989	13.9517205661695	15.7609187808989	16.4951877514958
A0A1S3YTU2	17.722912672276	16.170450790347	17.5948436140862	17.1607840812751	17.318450959596	18.6460180833859	17.6166112101318	17.1962240437841	17.120525669658	16.4660122161475	16.1758903100592	17.7094911020238
A0A1S3YTV3	20.0811762080195	17.3314511260747	18.0121962188433	19.0947877523607	18.4129231870781	20.0595019116172	18.6505583229377	18.541698574001	19.4758869008938	19.6980425650227	18.9056401299426	18.1507293437519
A0A1S3YTV5	16.7151044289672	NA	NA	16.7809227735878	15.7881155094937	16.7551554140058	15.5874587890038	14.5715677277003	14.8667566312811	15.93845926026	14.8863713358926	14.6867734294202
A0A1S3YTX2	16.4914954503879	NA	17.6800914164567	15.8445533957277	16.4151010025163	17.4472586952075	16.6925577191845	16.7238405849106	17.2632767947877	17.2805436776474	NA	16.5733656609904
A0A1S3YTX6	NA	18.8386720910072	19.778609975192	19.6432135745277	19.251507692836	19.5674725613655	18.4120513719491	17.6644395802092	NA	19.1053580191242	18.1729354532305	NA
A0A1S3YTZ2	20.4664846506999	20.8650519805581	20.9536670837395	20.2695246562164	19.70281810232	19.7169274464519	20.331023661502	20.3650790342835	20.5256217642792	20.1813148576689	20.3359875337492	20.735228452677
A0A1S3YU06	16.9500710007342	15.9743534926714	16.6634661372599	15.7564793614472	16.3323769788714	NA	15.8528270279931	15.6397813032963	17.11610928691	15.0321340315986	NA	16.8611292287921
A0A1S3YU10	NA	16.4564998084024	15.9373494825547	NA	16.3737837017909	NA	15.3025989046512	16.4762245761834	16.127568855189	15.2440809858689	16.264440882077	16.9593947901215
A0A1S3YU15	21.56076966141	19.0742213472798	18.7426986149636	19.8559303592231	18.2223379755156	20.2063775307351	19.5589634230945	19.3999857126982	19.2559867696848	20.3495085544366	18.7234852402256	19.5329254064108
A0A1S3YU24	NA	18.0117890949269	18.5071625129329	18.1548582739851	16.9689415659219	15.9185180709268	17.9117591574727	17.5216145767777	18.0659239133642	16.2718567999605	17.3607434236055	18.8931605062997
A0A1S3YU27	17.1736182797029	17.21568999444	16.962785270313	16.7939910970175	17.4546003945804	18.6381298430382	17.1935328806142	17.3188942975838	16.5856353692986	18.410211816732	17.7548745586554	17.0996970989011
A0A1S3YU28	20.2287696723146	20.4397118239858	20.8376923130174	20.7420086911166	19.6664300099747	20.7779595842032	20.7761088889427	20.5257583113535	19.9322596350454	20.2074263771548	20.5589546675641	20.5671626651444
A0A1S3YU32	NA	17.7647960843514	17.9156612300923	16.4830370911288	16.587529178454	14.9329650531218	15.8867464160335	15.8472333500731	16.0808799697751	15.5501484736846	16.6971973003039	17.0560240931743
A0A1S3YU67	17.9123506745084	19.0652396027456	19.1217126201322	NA	17.5164417402195	18.3420600146849	18.4651558376727	18.4378932583355	18.761911625183	18.2192298329421	18.3740060050351	18.0368358030331
A0A1S3YU69	19.1708428674452	18.5007591092131	19.0869222693327	18.4662684330571	17.6276594493905	18.4810250777814	18.2611457178301	17.9339115864392	18.4110728440462	18.5269713762852	18.4670598287207	17.9723774686303
A0A1S3YU75	19.7038523654233	19.3430970475243	19.1379803372034	20.0977587326967	19.0947879134069	19.2273709252188	20.5802114046152	20.1826806178013	19.8267715171538	18.6477804177018	18.4643968031914	20.6856764849727
A0A1S3YU89	NA	15.1625500652606	15.5145045846723	NA	16.9433474775668	NA	16.6799481118742	15.3380279599433	NA	NA	16.0162125177193	15.4294421163367
A0A1S3YU94	18.9518609606361	21.2379276466337	21.1707872558228	19.9372185373907	19.8735714957978	19.7504919174189	20.1109025362242	19.9299464291612	19.8124075625343	19.5662179414862	19.7945394158751	20.5684812941225
A0A1S3YUA8	NA	15.75711986709	15.7623419900262	17.2093379374118	17.3956023818852	NA	16.5171639136361	16.3770279202834	17.2181970757799	NA	15.3406879137742	17.5411067804437
A0A1S3YUC2	19.0287775126785	18.1218561394961	18.1602389046704	18.0382451935847	17.668665370984	18.1636340148638	17.3620227271993	17.4066041507008	17.9210316924169	18.3118785558769	17.9524164461525	17.5397293999483
A0A1S3YUE1	NA	16.7796344029956	15.997505988949	NA	18.3029721421996	16.414202238728	15.7453167255869	15.1328619456018	15.5277673916024	16.5228468095694	16.9562822056644	15.8639466187225
A0A1S3YUG8	18.8123474310556	17.5390815242924	17.8441842346247	NA	17.835628804112	17.9865006370168	18.0495534515584	17.2425519419618	18.9153021652381	18.1714138320239	16.8629863197563	16.93827680943
A0A1S3YUH0	17.8276000136777	16.6678884492188	16.6140095015545	18.0007522282309	18.337791741742	17.8457742881382	17.8993010463235	17.6915350257054	17.1409225807826	18.0812503393594	17.5680319473709	18.4640037325352
A0A1S3YUH8	16.775596417231	16.5659032446894	NA	NA	16.7777768286486	NA	16.4232295500853	20.1537459100183	16.6252208907994	19.6554073424522	16.0224981965532	16.2873582841281
A0A1S3YUL3	17.8336531500546	17.9085186962651	18.0527167918765	17.8064540414062	17.8387191153121	17.6002098845161	16.9432540142682	16.5933949984245	17.109193010275	17.5444424908023	16.2851829111754	16.5631196803479
A0A1S3YUL8	19.6355666863618	19.2870523083018	19.612615780588	20.4353979955273	18.4064994443494	19.0517746733236	19.2327548099384	19.4148453388653	19.6461985346005	19.093088196625	18.4062082501003	19.446921866907
A0A1S3YUS4	17.813723954412	19.806581087458	19.4106515158195	18.5949233230009	21.1061466053016	18.8040668992433	18.3725733729542	18.8504841720541	17.922032830291	18.7117876309762	20.9368514119414	20.080436148949
A0A1S3YUT4	19.9811539478943	23.4262996947543	23.5203027504814	20.2907070880845	21.0135942682886	19.7071813256245	22.4364130387179	22.0189195549405	21.9691692877264	19.5526223138106	21.0080029880535	22.7032196644373
A0A1S3YUT7	16.6184701947245	20.1297023185025	19.9907733571381	18.8006079658553	18.1410364400637	17.323631781021	18.8870045994064	18.370067961718	18.1852049826366	16.7593067201241	17.956269973424	19.1647314193907
A0A1S3YUU4	19.6893545778811	19.8478491467822	20.1205694897679	17.650721337148	19.0341205520489	18.7112055688535	17.9735204570635	18.4055385656312	19.7173447664478	17.2506104091686	19.373372184385	18.2766417075727
A0A1S3YUU8	NA	15.0142634956483	NA	NA	16.1279208217531	15.2557263567888	14.8938691939986	14.2550328930274	NA	16.092316152953	15.9975289019809	15.2017325308284
A0A1S3YUV8	16.6069412383701	14.6508310986472	14.5677130040682	NA	14.5662669579656	NA	14.9368329946551	14.7642429222333	14.974237243308	16.0521582294698	14.8541646266201	14.7294850761542
A0A1S3YUX4	16.7010373531158	16.3386315285342	16.5469484927354	20.6014087763969	15.5473442007089	19.5508233326011	18.9051450398973	19.1000795177613	16.5756495711772	17.0030810451004	16.4638332814115	16.9236754926926
A0A1S3YUX8	14.3814856545597	15.7585224286448	14.9069413182214	NA	15.4887391912901	15.2116524718779	17.6332771901157	16.4456028129823	17.4037703728892	NA	15.9287795803145	15.9247474572521
A0A1S3YUY3	17.7691653213481	18.5986804521094	18.925578072098	17.8774398250698	17.0326544991865	17.7112907609523	17.6816334795461	17.5800727826376	18.0769315318911	16.7649557973102	17.3953763203464	17.6050675557226
A0A1S3YUZ1	17.5183184233653	17.3486001174897	17.2447766841282	17.4565896689714	16.1089737549916	17.0907065486924	17.1201356575052	16.802954700913	17.300212754932	16.4166533598992	16.9943978949608	16.887667981989
A0A1S3YUZ2	NA	18.3310247554918	18.021303647097	16.1252311998551	16.4063912264453	15.5306924432443	16.4486920470273	16.9936046876313	17.1039816762068	17.1822815899492	17.7732229321274	18.2969349657171
A0A1S3YUZ7	NA	12.6991409557147	10.9027669384015	NA	14.4163429450547	NA	13.0394750021605	13.3411931696671	12.2475071628756	13.7261514150451	14.7486534272259	13.6562353194476
A0A1S3YV22	17.689734208716	16.1687983427467	16.132052834631	17.8293853771214	17.0080984200674	17.4487960036909	16.3279660669573	16.6729480750355	17.3985403026855	17.0178423094109	17.6864780861193	16.9382849773883
A0A1S3YV50	22.9507190945727	17.7841593497621	16.5316977103894	NA	20.3791817501314	18.1996602149833	16.2130929437951	15.8476996899208	16.6386316776607	21.1983108916753	20.7125903903354	21.2350857367812
A0A1S3YV96	16.2069653005539	16.71925971011	16.7734769974017	NA	16.9303372450946	NA	16.1323398487116	16.172284659997	17.0446704322682	16.2145192322831	16.648630335419	16.8024254478821
A0A1S3YVA3	NA	20.3044201206996	16.9251616020071	18.8194599262207	16.9158193072957	18.6177075650607	18.6178413848426	17.6265430080504	18.2435107622503	NA	NA	19.9401275267011
A0A1S3YVC4	19.4884229439402	20.7813268926076	20.9695555070018	19.2285424645026	20.2865918834436	18.9172807434505	19.953669303683	20.3979709481293	20.6043850266481	19.2567318844009	20.2035463560877	20.7055025661322
A0A1S3YVF2	19.0850953897478	19.2615624008834	19.3481006926186	19.3847315878543	19.3790067953825	17.0224780473212	20.0941521237591	20.6513286439367	22.0370170178616	17.9303135102067	18.3710568717537	19.6965937209706
A0A1S3YVH7	20.2088471156277	19.2273794457345	18.9545501741361	19.933701910117	19.4183028902751	20.3706379248354	18.998402170737	18.850245889805	19.7050400291965	20.5011407133855	19.697168341579	18.5855071244756
A0A1S3YVK5	23.1675124765777	19.0943427128696	19.6019571993601	24.8534640481641	19.2829180276951	22.6574438477039	21.0794252111128	21.1111850312101	20.643669060515	21.3316779985698	19.7151454956431	18.6980140476533
A0A1S3YVN8	16.1742919425308	NA	NA	17.853711126192	13.7736579848893	15.4045518408871	14.5768170382446	15.829881225653	NA	14.8919178187423	14.0346245203676	NA
A0A1S3YVR4	14.5389326196616	15.3019795100956	14.3277498468745	NA	16.0016719061588	NA	NA	16.3172930858117	15.7354454988195	16.3108701292528	14.6874794876916	16.3052956987656
A0A1S3YVT2	26.1697785412266	22.7539300947326	22.9929487057204	25.2235192046296	23.0862402348663	25.6792220319782	23.2934417589031	24.0288228616246	23.2672750495223	24.6951307796387	24.3166194856845	22.9025838737399
A0A1S3YVT6	NA	18.7167057126134	18.5386917119886	NA	17.6767597475565	NA	16.905633152557	17.0111678681917	17.9709636241393	NA	17.9786677837364	17.6525476336342
A0A1S3YVW1	NA	15.1615518717209	14.2975861941688	NA	15.59382512079	17.2997453338479	14.8598267890158	15.8042286269829	14.8275065925651	16.1253633326901	15.9633114280051	14.0147048216016
A0A1S3YW21	17.9311448960778	16.3354805880082	16.5725557927136	17.7340734577927	15.5120380206984	17.2248987333179	16.4167930185174	15.5496026720147	17.995567050937	16.8214123761572	16.7727142653012	17.4686539948193
A0A1S3YW39	17.8180177535704	17.547688856542	17.4951804308045	17.4574547787459	17.2881855455955	17.4538513542963	15.7979944149074	16.8754550238953	16.6658313046476	17.7567752731897	17.6272747052985	16.3646371096379
A0A1S3YW40	17.1684810008683	15.4414070271705	NA	17.5716009398647	16.6129316973041	14.8880140090342	15.3632974208391	15.1865516523077	16.7467572463732	16.411604470854	17.3777942241317	15.8718103192625
A0A1S3YW45	17.4465713310075	17.0673685438571	17.6818247547067	NA	17.5692210084882	NA	NA	17.1717441187044	16.6918769271317	18.1065835466488	17.7940754060495	16.9884350601205
A0A1S3YW69	15.1435412528302	15.9977493140973	16.1809137829895	NA	16.2842331806053	NA	15.2038127754776	15.8052840428482	15.1619745050615	16.0461210002742	15.7657826230131	16.2238544173231
A0A1S3YW95	NA	14.1342042850119	13.8663029214386	NA	14.7448488213567	15.7097163662488	14.77399655838	14.8464921911113	NA	16.8826444486913	15.5715156504778	14.787737097956
A0A1S3YWC1	NA	NA	15.0988860292975	NA	17.5021866914035	17.8563846829355	16.9073645477967	NA	NA	16.1619717382286	17.2199938749236	16.3985583077414
A0A1S3YWF1	NA	NA	NA	17.3129063531668	17.5489424059022	17.2793602077062	15.4898429390893	16.3532659776885	NA	17.461997817882	17.2392295102287	15.9937628287275
A0A1S3YWH6	19.1912401342322	18.9120615268269	19.0655086655981	18.8495604895775	18.6275422337213	19.4905380299251	19.9140896381968	19.4828400771037	19.5094512537181	19.6367599049146	18.8194123675616	19.5712169236332
A0A1S3YWI1	NA	18.2271949212427	18.503755874393	NA	17.1340632432819	NA	17.4600995069707	16.7936742472381	17.1493638428052	NA	16.805459903033	17.9640242224543
A0A1S3YWM4	18.9340471530948	17.6643451740652	17.5283394024254	18.925010704596	18.8620937914727	18.9487865021002	18.2930657664116	17.9327632573474	19.1896675890789	17.6516546990606	17.1698444346308	16.2952637725294
A0A1S3YWM6	15.7571173230383	16.4776237692989	16.8765114201403	16.1923199080986	16.6618008178136	17.3426053432965	18.0230837607975	18.0500304634419	18.168192976141	16.8842385386201	15.8548184591693	18.2873671621902
A0A1S3YWQ0	NA	14.3265283740738	14.7867535008339	NA	16.4922151775196	16.3761418208373	15.317039366369	13.7374294253019	NA	14.1595829738817	16.4214766281381	13.9728602715965
A0A1S3YWR0	NA	13.9363849833124	13.3625439760896	NA	15.1445606943279	NA	14.2629984899058	14.9842650276623	15.5397710430564	14.3380048294235	14.6476127889269	15.3676869564408
A0A1S3YWT2	16.9203606706899	NA	NA	16.584633861848	15.1434451861212	16.2913167243258	14.8670609423528	15.6987518194282	NA	16.113024195171	14.594863769342	14.8501094655788
A0A1S3YWU5	NA	16.3616441142948	16.0621766082527	NA	14.3073072772733	NA	15.2446961270193	15.2680493501663	15.4633208094043	NA	NA	16.749159698703
A0A1S3YWV9	15.8650109060656	16.5228061111907	16.5102270464383	16.2067233067071	16.6656681460215	15.9748106959768	15.4653202778586	18.817071187761	16.2832777368325	16.6525195150342	17.0281062155592	16.4569920313915
A0A1S3YWW9	16.6078127300424	20.1193008502089	20.1121534384924	16.4847945049245	19.7506266458311	16.0009155170113	18.0901448949308	18.5747678948026	19.6476909522768	16.467969788577	19.3054163640251	18.8179436123585
A0A1S3YWX7	24.7117221054108	23.7742724082901	23.642039570145	23.1168969365791	23.3057212529426	23.6370900428652	22.0465891569953	23.06653876006	23.3632672050316	24.508082242119	23.5300920669634	22.8256292404283
A0A1S3YWY2	16.5977961517822	15.4493927602875	15.6644693117575	17.6276999662339	16.0533840296908	17.011260019746	16.486852939366	16.1217741075918	15.8023829450012	16.0211087529591	16.0747446530014	16.4964960281259
A0A1S3YWZ3	21.8743260837995	19.3358264751079	20.5235186456889	20.6022985692522	19.7614565802331	21.1851984780758	22.0465918212729	21.4068289781407	22.4291537284847	21.3975311527613	21.8512211859446	20.0925861812959
A0A1S3YWZ8	NA	NA	NA	17.2745962664819	16.4134405737459	17.9807995784778	17.0147863640782	17.2509367846948	16.4580656175188	17.0810663050701	16.6973241580818	NA
A0A1S3YX08	16.1490919833785	16.5327409144646	16.4451573440994	15.8538967872444	16.9379604958082	17.6709846627252	16.6355299331544	16.1642294795435	16.1366890654379	16.8587480476003	17.5707035845637	15.8632928457745
A0A1S3YX56	19.315294009652	18.4783078580559	18.9051809468382	19.0312492264414	18.4815357350293	19.5746855636522	19.2001251286654	18.8549043275579	18.7295775969376	18.4803420301528	18.7472783225801	18.6334387315628
A0A1S3YX67	22.710941242097	20.1500297053462	20.4866536227541	21.7709726324309	20.2944796855497	21.8474156409875	20.8164555864194	20.4956912253138	20.6109814447121	20.4346099039121	19.9653148745294	19.8045985043179
A0A1S3YX82	18.4768594043928	17.0764122811181	16.8792239741031	17.0691196361746	17.0528890597341	19.3377579931272	16.4491122387634	17.0638109380243	17.9363812984068	17.0168936209749	17.5878016613771	17.101708677103
A0A1S3YXD3	NA	20.0666295768063	20.1460411031132	21.1100720883791	19.7158700582026	21.6581978602993	20.7394010474417	20.4055464857922	20.0481610582153	20.8553719972459	20.4663590567162	17.0266772566645
A0A1S3YXE6	16.6584629853015	15.2163463729928	15.6530004010185	NA	NA	15.662377400266	15.755128512499	15.1808098553684	15.8700552704099	16.5361730933529	16.158606452639	16.44133724086
A0A1S3YXF6	21.0717631589024	19.7179325131414	20.1295325372785	20.0795591648827	18.1046037124106	19.2976025655182	19.1597897449395	19.2291724819251	19.8003776938574	19.5070283088027	19.2331783097695	18.8544637105463
A0A1S3YXF7	18.5857713951403	17.4207456470179	17.4395145099735	18.1532891566639	16.5921131022246	18.6867863575796	17.5465122881117	17.2038480156138	17.7853392141961	17.1194390680637	16.6817838002824	16.4367250109038
A0A1S3YXG6	NA	18.7859045965015	17.9740448159651	20.3975640539377	21.3787541777771	18.0871879665569	17.3234434977711	19.1313795632499	19.673571545445	21.0643891854742	19.6490867464527	17.7054624888132
A0A1S3YXG7	19.5007842688476	19.7857968647423	20.1439729303774	20.3212515629177	20.5354809030358	18.8891510500763	20.5738395785625	20.2367088277093	20.4157627827551	19.3854857809482	20.5053982291604	21.1396303500397
A0A1S3YXH8	17.5700713276104	15.7817362001172	17.3516158203568	NA	14.6703322995017	16.6151201858558	17.6189705134261	15.4449578678623	18.1343540883982	16.5208742515326	14.8531857970798	18.6200683224718
A0A1S3YXL2	NA	15.9260676487676	NA	14.009929223823	14.9275521108814	NA	15.3636856242956	14.8481973099958	16.0937338028541	14.8624508314535	14.2562629751	15.9931591051936
A0A1S3YXM2	20.540232352626	22.8186466327769	22.7229392431075	22.9151405658677	21.6508084238849	21.0376325768541	21.0955937248363	21.4247599939436	22.7333365681017	21.0244787440627	21.7689568217716	22.1452300210503
A0A1S3YXN0	17.8581458995772	19.2758350725959	20.0627219198262	17.6457362617987	18.3508876690574	16.9513953583296	17.4018414693097	18.4385845148248	20.2072421131478	18.1346727597414	18.798583336568	20.2058950944815
A0A1S3YXR5	19.2631221716436	20.091307373847	20.4588881761982	19.6629011785916	19.6783620106746	18.8016281452923	20.1860874826313	19.8723364271469	20.5098829855736	18.7312471348203	19.0927506899811	19.9427307796996
A0A1S3YXS0	18.0854982314399	19.2396952482532	19.4811287021889	NA	17.978983238647	NA	17.813586087334	18.3429961709664	19.0116321497505	16.6343307098541	18.8755757613313	18.8696255635927
A0A1S3YXU7	NA	16.6804195136759	17.4669192287512	NA	20.4261320259854	19.7849874222832	15.5724588787302	15.7484388710241	20.2183843804681	16.0465924873416	18.7144268578793	16.9033106607954
A0A1S3YXW7	18.3834528918769	NA	NA	19.2510737885713	13.7412054721176	17.2127446842138	14.31658551446	15.7545560345411	13.963026581941	15.3546174309467	16.9567223974501	13.1677416930308
A0A1S3YXY3	19.5602416272213	17.9224147247427	18.0397781915125	19.0943019550157	18.7614401449736	18.5653038644903	17.2512765248863	17.7595634499432	18.0685277008828	18.5310620468696	19.0245140832672	17.5476830908245
A0A1S3YXZ4	18.8495801505823	19.5749193810808	18.867944373323	18.472472575132	17.5841205721926	18.2307332054483	18.4026666555105	17.8817880829632	18.843717714916	18.5739157190524	16.9398909607375	18.7990421432765
A0A1S3YY00	NA	16.9526775364541	NA	NA	16.2723780549363	15.9126615989832	17.3275482584501	16.7893316509774	16.6690009440846	17.5881124189338	16.3225220695546	16.4987795883668
A0A1S3YY25	18.366197864388	15.8963749063968	15.1605026709054	20.1048330683168	16.6555676257808	19.3961815580945	19.0508115177529	18.0540802803606	18.1467207737673	17.9383044527852	18.8087866794392	15.6897828280538
A0A1S3YY52	18.9058247350589	19.3405303671653	19.4583940964634	18.6096063229163	18.7009624506873	18.2511126620055	19.1152445193574	18.5102303066749	19.5548710219972	18.4486760435067	18.2162306069996	19.0500867770223
A0A1S3YY53	NA	NA	14.0278938514172	NA	15.5651542712541	NA	15.2070864313862	15.3084415258993	15.2800760717916	15.2388956651178	15.6312300210151	15.3424876133468
A0A1S3YY83	NA	16.1531648155458	16.1404815639691	NA	16.1016362303251	12.850852678229	17.2612087160917	16.9878532102347	16.6396418864417	16.4330814716166	15.6718420748906	16.5093021591212
A0A1S3YYA2	NA	18.3477309773605	18.0877792548863	16.5092022304459	20.0947117365166	15.5823073986186	15.8249394207919	16.3636757334412	16.5951181347539	16.2080801233814	18.6227375477195	17.2261335939571
A0A1S3YYD6	18.7046523754906	17.1420454950825	17.4107133577943	18.2474567472838	17.1642506596715	18.4805022832792	17.1300207613635	18.1909893110855	17.8334487469858	17.9683477561317	18.3751959063524	17.0552311248057
A0A1S3YYF0	23.9290613323403	19.8996445716962	19.8375038807932	22.3619951606088	20.0967365448881	22.2411016021181	20.6762644395711	21.0675822332537	20.5842064962511	22.028327992132	20.805752726829	19.9352114599302
A0A1S3YYF2	18.7973999091795	NA	NA	17.9581091856189	16.821265508015	19.8934311540216	17.7354706000068	17.7444329158225	18.1463293883536	17.8620301127667	17.5680534086067	17.3760536979877
A0A1S3YYG2	19.0956177071301	18.7859162671188	18.8095172358163	19.3230065045055	17.650239033761	18.3279287996116	18.7001211181773	18.253633281194	18.9172447718394	18.180742640036	17.9520255220321	17.8843755936035
A0A1S3YYM5	19.448758832298	16.793086494411	16.8005133735256	20.0908559302531	18.3537500252532	18.3885239732715	17.3196418043127	17.3520408654441	17.9225905724562	17.8859368759378	15.6659943368819	16.542245247781
A0A1S3YYN8	18.4719926739688	19.7943046032292	19.654395113211	21.8468188796279	19.3658866759298	21.9015418006894	20.5027424717817	19.1752056645101	18.1639381488405	18.0407975585705	16.3653450053159	16.5813556471225
A0A1S3YYQ3	19.5360741784885	20.7716274897983	20.836234642455	20.1551063449039	20.6934165542264	19.7094686998836	20.6320183862952	20.30151977849	19.9305763753778	19.8123824916685	20.4526208142679	21.273984215455
A0A1S3YYT1	NA	15.9036869715643	15.6452786790229	NA	16.5744492829948	NA	15.409476139814	15.246500691906	14.9436563537002	16.7684800665926	17.1022275555003	16.0550748621845
A0A1S3YYT9	19.9212172449597	18.8783178608144	19.2319219350902	19.1777831187437	19.2088582759047	20.226238277125	20.5903581569789	20.2837513701684	19.9424709252728	19.7748899879386	18.3556251841657	20.7845466879111
A0A1S3YYW3	17.4363189892896	18.8103605028936	18.8688741626265	16.6971811770255	18.532497424885	18.5383704789823	17.9498838700586	17.8253628444503	18.1037808328163	17.1853754460806	18.2096224753273	17.6210994371533
A0A1S3YYZ9	NA	NA	16.0078247624159	NA	14.8798129038465	NA	17.0109449741616	16.6640409693467	15.6707598586162	NA	14.2251393156023	16.2380864519838
A0A1S3YZ17	18.0630077516352	16.6825302374783	NA	17.6312561143744	16.184996375793	17.763315820106	16.3954703316799	15.7170037218692	17.0164471825194	17.0171127089562	16.0161645598891	15.9917194807844
A0A1S3YZ51	17.506895907835	17.2413063265154	19.1207662695011	17.906462547848	15.603635852336	16.1811246494094	17.079609129872	17.1382339841369	16.929497717792	16.6606580591251	16.5703385561134	16.792419164555
A0A1S3YZA4	15.0177624689838	17.1841616476213	17.6845423234539	17.4020305969361	16.9417532185078	15.007103767398	17.1863625867462	17.3569182981531	17.3639213828457	13.7793640857048	16.3442975335478	17.704698068079
A0A1S3YZB0	NA	19.0072541899318	19.1398744972214	NA	17.8972126867643	NA	16.9990322733723	18.1579146326591	18.5927448985942	16.4189589588501	18.0879192312429	17.886633958001
A0A1S3YZE8	20.4178650021804	19.5953066594223	19.2314614442182	19.2397354488232	18.9578863515894	19.1692765193445	18.562389059009	18.7211035705903	19.6668270949238	19.4901662219242	19.8953277823606	19.2044084569788
A0A1S3YZJ0	18.2052827229636	21.6891937379852	14.8234906674983	NA	16.732219295438	17.5862100969169	18.0439441008714	17.3979563300182	NA	17.4691947656016	NA	17.4602356483632
A0A1S3YZP9	19.8548583034816	19.3114665942614	19.0725071885457	18.5821738031061	20.0639071913675	20.1597797380756	19.0308570399471	18.8719026063406	18.5594600667081	20.0482112908662	19.9890387704911	18.9113985713886
A0A1S3YZS6	19.4842302900567	17.8960440939224	18.2254364947126	NA	17.5346547039537	16.8782955936495	16.3818196315871	16.8278719075672	18.8307582207211	17.720071791484	NA	NA
A0A1S3YZT7	27.5049176447763	18.6934897225124	19.1040292020676	25.4510744941392	19.1557965793115	28.4361374813827	25.7543335862257	25.7543116657809	24.0526733482786	25.0830742980997	23.1795419445548	21.3260020410252
A0A1S3YZU3	20.3152141161335	18.6652478593806	18.6279641882884	20.4553832884991	19.0661123540247	19.946086513427	19.3346527386333	19.3141644463208	19.0788182756397	19.3114519039187	19.1337692042108	19.751171564419
A0A1S3YZX6	20.2266838297467	20.2454636329261	20.4057030623432	19.2648610519053	19.5762265592783	20.546407131426	19.6908135832151	19.7540291171195	20.0272884664767	19.7663187135069	20.4566997002599	19.63279689315
A0A1S3YZX8	18.0465020659759	18.3707763904894	17.9107676030852	16.3780151166043	16.0885365845155	16.4021571023657	15.8993891018394	16.0644668159888	15.8118215150548	16.6794775222802	16.6247851955233	16.0835796337412
A0A1S3Z024	17.7262844853714	NA	NA	16.8397256801173	16.6855835653127	17.485738426081	16.5278916884459	16.3229649839912	16.9033352124979	17.8724943445447	16.9662140175402	16.83794537738
A0A1S3Z025	18.2215840240813	16.8078927832007	15.8880986678487	17.4395403804163	14.7307943345777	17.4684635833285	16.0065950561081	16.6787155352337	14.2147307273062	16.7783864932424	15.7514759219913	14.9841195795481
A0A1S3Z028	17.8927073373971	16.7479067448085	16.3736576040199	17.3397035091284	17.1784148715817	17.5890822476296	18.0331830145792	15.7207776056946	18.1256054919613	15.5125803756252	17.5341027704896	16.4414152594074
A0A1S3Z055	15.1079353883805	15.9844683529963	16.6041620462629	16.2555856163375	17.3200737564404	16.7455749317984	15.7313039062508	15.4265776491608	13.9799137549807	16.5333103623886	16.7655984191671	16.4856784895442
A0A1S3Z059	18.5324333358011	19.4880039934359	19.5253396694231	19.7939693736872	19.4870163975665	18.9856287307451	19.8855047057599	19.5230623721296	19.2991064019988	18.5224632416254	18.7515974838159	20.2361568545801
A0A1S3Z083	16.1590983383149	16.6249025233407	16.5681578108189	17.593662842703	17.0763250140338	16.6899120454874	16.7766978766412	16.7012256506311	15.9479068295337	15.7801877044164	17.1768723977818	17.3535010223122
A0A1S3Z096	NA	17.9352169461797	18.2830265861394	16.710776066091	16.9688780402688	NA	17.1613102893083	17.354055096	18.5739109822375	16.7902449749846	17.1234040682405	17.238601683836
A0A1S3Z0B3	16.1455379034725	16.9710785581068	17.0227023836764	18.8845980590047	17.0334221615855	16.3017537786468	16.9270067764953	16.9508265774489	17.0092718236756	17.1676928521322	17.3075527086933	17.8917198388207
A0A1S3Z0B7	19.2892124812451	17.4274413718184	17.7060056505857	NA	16.9992420459209	18.8155427830591	17.3438081355876	17.2593928678446	18.0182327851613	17.1290150529184	16.8986345058588	16.5298393150904
A0A1S3Z0C4	17.956570069327	16.5574021142515	16.3397607220606	16.0692091425932	16.6674877577105	14.4092816398924	16.4432983294731	17.1971632890182	16.895032150785	16.8884509101767	16.426576753568	17.1087624411971
A0A1S3Z0C5	22.9705111681551	22.9975716261636	22.9171415879511	21.6539611456327	22.0271293168447	21.5404226294528	22.4690115079687	22.7023308165014	23.6223627724803	21.9073786685963	22.4855696639751	23.3402206564394
A0A1S3Z0F7	18.4127403910236	17.8380428392588	17.5160375839504	17.7003832012278	17.2156803681355	17.75900065595	17.2015393127179	17.1192875501737	18.1388748555739	17.3521834180968	17.6908524715947	16.3229604469481
A0A1S3Z0M9	17.396229780068	17.8750695874732	17.7557484327575	17.2341707204825	17.3140363488712	16.2593678673947	19.3959527124262	17.2652476145793	17.426517379506	16.3226415776844	16.5896031468205	17.3876715951613
A0A1S3Z0N4	21.2151111029509	21.4166782263479	21.576285502679	23.4718776029437	20.6191738618459	21.373035050927	20.8709005709149	20.8418505104757	21.4990659506695	20.9713589245857	20.9651481223117	20.3726926583457
A0A1S3Z0Q8	NA	14.519381422189	14.4698808754264	14.8151528289903	13.9495073086369	13.9442748018284	13.4007361440455	14.1297505764388	13.8160607020419	15.0548450730414	15.3408219507054	14.8318471690663
A0A1S3Z0S4	25.6395049952407	22.236003385759	22.5425470815755	23.4289324813363	21.9276123293973	24.3106188831036	22.8486034573868	22.9309512342908	22.7477421622581	23.908209443506	22.720153538308	21.5357731225756
A0A1S3Z0T6	16.983166454746	16.4672554014041	16.8400311341876	17.7014591885162	16.551365151986	18.2475716286276	17.4589957800427	17.0955472074496	17.3255570385911	17.0564994660894	16.3983401474313	17.1328696318664
A0A1S3Z0W1	NA	18.6138470054055	18.2113863079037	17.8799924331778	18.1948262750458	NA	17.304351460713	17.2499986525831	17.6247744875482	17.0237809131174	18.8200575893053	18.5523497892871
A0A1S3Z134	19.1736425237469	16.9360223206632	16.5391288673611	NA	14.8793267267909	15.8281205974988	15.4160681671913	16.4267594680396	17.2784810785375	15.0184389354323	NA	17.293063240264
A0A1S3Z136	15.8406786301729	16.7426083716547	16.3825986981391	16.4226237950084	16.2442790441895	16.4497985195907	16.7914880396581	16.2680190716798	17.8397781468743	16.8635013816765	16.7545265732312	17.5932525076894
A0A1S3Z138	18.0689497866967	16.2984344635225	16.3637869357803	18.3676507010012	16.7197963450509	17.4691834607952	16.674283769104	15.9972671886952	16.259157930461	16.6520064008673	17.5402096458276	16.3473122301829
A0A1S3Z143	20.0950420220193	19.9442636295332	19.9214222060036	19.7662423724511	18.4598984605589	19.8991125608046	19.1681894555782	19.6887959342028	19.8915018066146	19.6058772372503	19.1464822882489	19.856595264589
A0A1S3Z157	NA	17.6443813429574	17.9356685579938	18.5080597488295	17.6540394027707	18.1341267136966	17.9622724265266	18.1788567515372	18.1456605718962	17.319135422782	16.6386079266216	18.6776154556231
A0A1S3Z183	23.6745351788989	21.3958220018681	21.579561550162	21.8073504996398	20.3976869044765	23.2276253437631	21.2874842635401	21.7072074502213	21.2480310613867	21.9262551793447	20.8731695947545	19.9551587370803
A0A1S3Z187	20.5402135482706	NA	NA	19.2047679862431	NA	19.9955831814007	18.4995515291778	17.8726953561758	NA	19.3916347030711	16.7431371125498	16.4230884608856
A0A1S3Z195	17.1201187253195	18.0282598605171	17.8347054910999	16.698249166938	16.1110966579974	15.4968636493944	16.6803687532488	16.5648425975724	17.3590071334684	16.6559816821366	15.974120546866	17.2905240204273
A0A1S3Z1A6	NA	14.8016015051054	NA	15.0133269336271	15.9843875132481	15.4288135407481	16.8155660404555	15.3953505613901	15.1148626059424	15.5501212237458	16.1716912898774	15.8315985406046
A0A1S3Z1C1	19.8696396820017	18.3899228797696	18.4203369019269	19.9596947673658	19.0822250721823	20.3054112147315	19.5645908612611	19.5263706430851	21.3450462133133	19.7055407438557	18.3505055833761	17.8911402013802
A0A1S3Z1E4	18.0488024742433	16.7212912485884	17.2965083520706	19.0335292015104	17.5130782995411	18.0343605513185	17.5163964122241	17.3200204409237	17.1232685984776	17.5832616223278	17.2260262571293	17.9405307387582
A0A1S3Z1F3	19.0559254917613	20.7817784148807	20.8193439505112	18.8674554047915	20.0393884843805	19.1075248764188	19.4792288892478	19.7739542159023	20.732953650744	18.9021207719587	19.9644895585154	20.1268095365724
A0A1S3Z1L6	18.9100890435866	18.6443927859111	18.8699618299866	18.5943364508777	18.7070144541356	18.8231082027234	19.1720396782666	19.2014913029415	19.9333048895551	17.9774127861243	18.6377358332081	19.1325797418592
A0A1S3Z1M3	15.6381196763198	18.4161653504866	18.3452350827375	NA	17.5190671412037	16.4177182374158	16.6189516999927	17.0240737186425	17.2561034215119	17.0466642547036	17.1510865475946	17.1047564608886
A0A1S3Z1Q7	NA	17.6195145412386	17.291172948134	NA	16.4558529465148	NA	16.0876794018399	15.0189097099259	NA	15.4592652549979	16.7617093782333	16.9237134796001
A0A1S3Z1Q8	19.240193743527	NA	16.2132303251767	19.3129010923093	17.4358155924464	17.4470337732045	17.2451215053998	17.0440918985532	18.3289787747162	17.4050770437953	16.5502854202503	16.5443339995629
A0A1S3Z1R6	20.3524641695346	20.4917650385251	20.802487867719	18.8860516219057	19.1336611972927	18.2841069171044	19.196280935338	19.1420088686093	19.979433220144	19.0233206949201	20.0858913996881	19.3555563645144
A0A1S3Z1S8	16.1126194239559	16.901233902921	16.7178035849473	16.8714251311275	15.7472977886255	17.2560589222554	17.0325919521109	15.9966284712622	16.6454509766108	16.1300719952068	15.8832949204218	16.4547405686675
A0A1S3Z1U0	16.7927745096549	16.8132804616	16.8495976160489	17.7477002715179	17.0757738882824	17.6336483651775	16.9169106955298	16.4662772715642	17.4824028830487	17.1307073915495	16.7089589313971	16.316155693725
A0A1S3Z1W5	NA	NA	NA	15.369442659241	15.0457223395257	15.3211240928681	14.0223017700705	15.0319279791089	15.872974659186	15.4908795141782	14.2116340556858	NA
A0A1S3Z206	NA	15.4401395827575	15.6730615510717	NA	14.6823632769161	NA	13.5456705866305	14.3288667735201	14.2463939894512	13.1532277606406	14.5139154991849	16.0382540701224
A0A1S3Z224	20.7865034583581	18.9350596314547	18.5627391048731	NA	17.2434507636167	19.4397950021843	NA	17.5785872559464	16.8973209990758	18.3072236046028	17.2147849670875	17.5258500522602
A0A1S3Z258	17.7142298984487	NA	NA	17.8022629258744	16.340935471703	17.0958227472567	15.4520076649905	16.3583949935022	16.6917051875348	13.7194417786866	15.9313494433168	16.1859220926999
A0A1S3Z262	15.9033524069151	18.5804363922178	18.8583966352592	NA	16.4763358396326	16.6820057143732	17.4396914090914	16.8435416647937	16.7725013455745	15.1963372240557	16.4178456919267	17.1574083109722
A0A1S3Z2D0	19.4523392856237	18.4083152268266	18.6963858208403	18.112989368886	18.4909442527252	18.3163693770005	18.1702290349754	18.3452585032872	19.2348396456813	17.4400438741575	18.1576594897059	18.865910691475
A0A1S3Z2D4	16.5418221488828	16.2185147551769	15.702950489659	16.5987490467964	17.2814475886009	16.734412248037	17.2139253391329	17.1765760004392	16.6263882677496	16.4419303798837	16.2184242923446	18.2498681996892
A0A1S3Z2D7	18.7811238467783	19.6495374220519	19.8884157916033	20.1651388580967	19.5689875408731	18.4418707477271	19.7805465755832	19.7947958019135	19.5888307035677	18.3787556329811	18.3475833890244	20.3022718761994
A0A1S3Z2F6	NA	18.1520951012293	18.2559363617867	15.4146358210044	18.8985898559291	17.4058794827219	16.8972601497862	16.0548265293821	16.5150303678509	17.9257682918572	19.3871602676962	17.4527472333204
A0A1S3Z2G1	19.8854518274634	18.6616837343875	18.879016669147	19.6626068822929	19.7227186396559	18.929124468473	20.3849573471946	19.6335036979053	19.1832646392114	17.9050289553326	19.2023606113682	20.5743873770237
A0A1S3Z2H2	19.4536435325234	17.804823279854	18.1265428456319	19.1597920542059	17.5096416472042	18.9885801608682	18.3957221310209	18.1499973107658	18.2316588991443	18.8406372399574	17.6614459502513	17.6985376596738
A0A1S3Z2K1	17.112726313894	17.3447793170296	17.7783498940889	18.8143286924626	16.3954953044399	18.4941934631281	16.5575581225753	16.4806755832432	16.9277167557152	16.2489461599981	16.2530737482675	16.7164888634348
A0A1S3Z2K5	22.399612892796	21.2645443969414	21.4593445615198	21.6711390128998	21.1540807293799	22.0217321521358	21.6615483752084	21.7475140511839	22.1985343677931	21.7620713537004	21.2589548616382	21.1608016192693
A0A1S3Z2K7	18.0790042255995	18.2981153021326	NA	17.7607006618145	17.2290489360188	17.3748732577394	15.8497144300812	16.2115072166079	NA	19.3067213259992	18.3697952738955	15.821922646376
A0A1S3Z2L5	19.5695828434078	17.8966411646594	17.894610559918	18.7303772591092	18.8100453653148	18.0593134307587	17.1194506259807	17.6163345794712	19.2065955878775	18.5179856553269	18.9722786794788	18.2469255386217
A0A1S3Z2P9	20.8714031327535	17.054564906353	16.3062233235056	18.5333911677542	18.33120316557	18.0337020960868	16.4131532312724	16.7410365219416	16.77557511824	18.6032054752151	17.7596757992033	16.4906852820453
A0A1S3Z2Q3	21.0827682186257	NA	NA	19.0923332529241	NA	20.0274832025863	17.857331442434	17.6759949241327	16.6491832534924	19.250497648733	16.7887545703656	15.0454787239381
A0A1S3Z2Q8	15.6772875801189	16.9287397382184	16.6894974838881	15.9494174502827	17.2948935822318	18.1776125165927	15.439172317121	15.4189163793805	15.3516232331454	16.2101002472983	18.0677115479829	16.1503932806879
A0A1S3Z2R2	18.9314983265437	17.784369857505	17.792479635917	19.2034409097133	17.7819669662096	16.1169851139556	16.5105179064089	17.8679123337293	17.1408902927728	16.5579572400168	15.8432837326585	17.0889431561733
A0A1S3Z2T8	15.1143905129041	19.6337977836736	19.7409712826112	15.8659492870988	18.5937276879342	15.609368478277	18.0172892808202	18.6870719173746	18.4624386168913	16.0134516617481	18.9891200432322	19.985727651871
A0A1S3Z332	21.72900256585	19.6570070879851	19.7316929578252	21.3734386988536	20.6107586931741	21.4562360842333	20.4922869471388	20.1855717482702	20.4478936606899	20.3936756099981	20.1805748152627	19.6582078864368
A0A1S3Z340	15.7496605754708	NA	NA	14.9796725482711	16.0798986323955	16.4785701704137	15.2897087922666	15.0235201973486	NA	14.6367750586288	NA	NA
A0A1S3Z362	16.4513896011328	16.9961962371731	17.3934542225523	NA	15.3981581044191	15.0548709011007	14.9255768951173	15.4835851675311	15.5659720215174	15.4600541239715	15.7779296948054	15.6291598168827
A0A1S3Z366	18.3474749857758	NA	NA	18.0820507479593	16.1221998632061	17.8423244449244	16.7162150347417	16.7990510385493	16.6212917527815	16.7040800952062	15.894331990937	16.2074022469102
A0A1S3Z381	18.1876258792377	18.3997742863127	18.5355555357681	19.0297593610705	17.0375937039537	19.7070099238955	17.922474159338	17.9145082214249	17.2191655655894	16.1113214816862	14.1595917504801	17.6163437785632
A0A1S3Z384	NA	NA	15.475957385276	NA	15.6676381519186	NA	15.8023156880162	15.7223068328496	16.5681865781417	NA	16.2277241905512	16.7662057684043
A0A1S3Z3D3	NA	17.4420241909859	18.0436379482969	18.7578568143391	17.1121874896388	17.8091761984169	18.1886896490722	17.9974525813137	17.3559165550905	17.3756391160861	NA	17.2797441808461
A0A1S3Z3K3	19.3851753018363	17.4085624622325	17.9045518467117	18.1480020150613	18.2558578653922	17.6778500517618	18.162063812851	18.0415283164526	18.4952073961225	18.798756357683	18.1813043925534	18.597490655935
A0A1S3Z3L4	13.6907235509922	NA	14.8088816146549	NA	15.4488349386163	14.9626877640051	16.2868276123511	15.4728782153039	15.4704195726562	14.8461590191544	13.8903691232396	16.3896394785944
A0A1S3Z3N3	NA	15.784659305073	NA	NA	16.6259498038035	18.212053555715	15.4951258876502	15.7518662108022	13.5423364189602	16.4513704828318	16.9960738885655	14.9679926009537
A0A1S3Z3P3	17.5807513847376	15.1874759191863	15.3787392308246	NA	17.8196591097997	16.9491229882771	17.432037183655	16.9609979550873	16.029453384676	16.4360160821845	17.5629508842806	18.2994214316572
A0A1S3Z3P5	NA	17.1343211827164	17.0124502939809	17.4056294505266	19.3839667203089	18.0478732681929	17.1828521368225	17.532930041992	16.5220157365693	17.7442960672372	18.7500572866999	18.5778700736209
A0A1S3Z3R3	NA	16.7040961415681	16.3060778258209	16.7099356016339	17.7875435207793	18.0937624896521	17.2074102908465	17.4126620986399	15.5390688595282	17.9658012790587	17.4734323935063	17.7500155647357
A0A1S3Z3R8	15.3078414467289	NA	NA	15.1858703856705	15.719458699256	NA	15.7760843844285	16.0633315486393	15.4031152927101	16.1209938615068	NA	15.2121001755807
A0A1S3Z3U1	18.8516880495694	18.0660492696581	18.3079464786922	19.0448696720221	17.5596982312992	18.2392775915156	18.2313051312188	18.4549153597989	17.9016774058827	17.6534846252655	17.128678769926	17.6701130140765
A0A1S3Z3X4	15.6963587564961	14.7353176099632	14.5493193520371	NA	15.0675600780676	15.7924646422348	15.6778854209402	15.4247444912614	15.9708627201704	15.4076217567672	16.020660057372	15.7548891328129
A0A1S3Z3Y7	20.7990232638485	20.201595246809	20.2336656051097	20.6676661935116	20.0219647352271	19.9393206756732	20.5625090109163	20.5587310916851	20.8313385605401	20.2558859516664	20.1601337848894	20.5152043830369
A0A1S3Z404	21.7585863709545	21.416397326977	21.5470303032317	22.5701216029519	20.3180359038143	22.1995392077423	20.8195415909163	20.7770616311072	22.0907687252978	21.9030721181088	19.8466602307445	20.1569740022736
A0A1S3Z417	21.0760489877591	19.029939782655	19.3263613182326	21.4072455881906	19.5753498524278	22.4206039292116	20.7400806868811	20.4432215511605	20.8146285217622	20.6976404074412	19.938403531361	19.2878738283784
A0A1S3Z421	NA	NA	NA	17.4792232140493	16.3717428840283	16.0860302634722	15.2593849655011	15.3271445861159	15.2935464410816	14.3560235191686	15.4573531972241	16.050006873779
A0A1S3Z424	NA	17.2368353675931	17.7325742547076	NA	15.8721241840827	16.779439535288	15.649798113526	16.1278879269564	16.8537272099896	16.4358194064751	16.108572790622	16.259869379629
A0A1S3Z427	19.8660415723857	19.4220229201312	19.6101260624673	17.6386282522581	18.1756712163741	17.3566494262801	18.4346305180859	18.4189637185295	19.678231861608	18.8140240072276	18.5341242673573	18.4842938520887
A0A1S3Z462	NA	15.7305235186728	13.793461520949	NA	13.4776208055067	NA	15.4057099429293	15.1090597072687	14.8250947487852	NA	NA	14.3112702025907
A0A1S3Z488	17.8132666622264	17.8008483693034	16.6242468330687	16.8314093106677	17.1204818482172	17.691474537696	17.6269239380435	17.5897837088033	17.6984597657002	17.0094432073191	17.755330767442	17.9581925738692
A0A1S3Z496	16.341781030609	18.6061189345629	18.2860779964819	16.9045471610394	17.5278856048813	17.3378521606774	17.1318822308563	17.1266441401849	17.3063772898508	17.0730446859716	17.7484511557683	17.7634607035906
A0A1S3Z4C1	17.3683405995077	17.52813726852	17.6920332093509	NA	15.3481529803382	16.1498931472845	16.4730857629282	18.3216275755022	16.1966237368204	16.5285946821307	17.4311510809471	17.1307251419197
A0A1S3Z4E9	15.787213393435	16.8239947632256	16.0513007277247	16.8542748876247	16.4729331099373	17.6958074911266	16.630899094377	16.5362964308781	16.8067708487219	15.6800238985332	15.7050780081703	18.636384772097
A0A1S3Z4F9	16.2934619662958	15.8572710658745	14.6890179454271	17.7343019459853	18.2899278352441	17.6173546879186	17.4843969963159	17.3124923311095	17.4191242478677	18.1277437473913	17.5602250647194	18.0398737200561
A0A1S3Z4G5	22.061405474825	NA	NA	20.2830343599514	NA	20.1845444174291	22.0801618843238	20.728239203794	NA	21.1057704264256	19.8835684505798	18.5968320516322
A0A1S3Z4G7	23.3148607623318	20.6693338440848	20.6489520647195	21.5713629961726	21.405231983035	21.1795891715602	20.4850958208736	20.8543916086966	21.0476261882688	21.2413699056297	21.7424004183625	20.5960799674863
A0A1S3Z4L3	15.9442099120383	17.2445894364977	17.4026783642635	17.074791682217	16.8973054867928	16.4529196270614	17.023693788243	17.0828135259898	17.3608665028339	16.5357228218838	16.4962083017001	17.0043518147722
A0A1S3Z4L7	18.6994028990045	17.1519395442083	16.0874209172891	17.1154415509312	16.6880165435424	17.4855932480324	16.8309718024608	17.009878836642	17.7098000691652	18.2370818483678	17.0845386834047	17.505875140958
A0A1S3Z4L8	19.0946737270926	18.1244113280275	18.5526719115233	18.1496699141847	18.2665292138331	17.4755449411275	18.2056851338828	18.0854419860347	19.5521915745032	18.1562769234355	16.7691066898014	18.642446839873
A0A1S3Z4N1	22.1680117448956	23.3040305411477	23.5639142694281	21.8218655369277	23.2993393962309	21.3956436935714	22.2592491798323	23.0486495048721	23.9415809443919	21.9692656545923	24.3306520047918	23.2933283679789
A0A1S3Z4R0	19.34202487326	17.5119497394054	18.6647408802384	18.3979304857675	18.0907369103259	18.8369258235276	18.6593500829426	18.0187762858604	19.4800106195298	18.7356060156281	18.2317180717672	18.9642091757509
A0A1S3Z4R3	18.009667359024	17.7459745111376	18.0018364655475	18.6388916957054	17.125937291751	17.6013119675607	17.4809347544018	17.0574545358434	17.1645769121075	17.1188994198979	NA	16.8048744721171
A0A1S3Z4R4	17.112666825135	16.4791056337588	16.0221466423709	17.8976265936779	16.7755389505136	17.252906481701	16.3320928369584	16.4005314723608	16.5184794358993	17.1991087117112	17.1002819995783	16.702060841856
A0A1S3Z4R9	NA	NA	16.8878892886958	18.1589986809331	16.7344688956516	NA	14.8091709961416	16.4371160561189	16.0958811642048	15.7664132494805	15.6213562623313	NA
A0A1S3Z4S2	18.9130602299101	20.8894260717533	21.3661675758359	20.1915891050645	19.5055895216632	19.607870284073	20.4657306736743	19.8493393325373	21.0872491622749	19.8931056852096	19.5026963469692	20.8611844261088
A0A1S3Z4T5	NA	16.2361886853162	15.999332294824	NA	16.0647375028102	14.9868586413263	NA	14.7550876507364	15.2121524357631	15.4065163117583	16.0186396232454	15.985565500902
A0A1S3Z4U1	18.1028324115387	21.5656843451838	21.7577497136768	18.8640247642335	19.4946898385198	17.8382163870209	20.2525307451398	20.1432273378905	20.6259492469422	17.5797220848078	19.9789441484086	20.8754154625175
A0A1S3Z4W1	17.1033636944295	16.6613303600864	15.7693782297593	17.1554589150335	16.6755700986502	17.0570285772733	16.0942088360175	16.2706437972686	16.6153808836695	17.7891043500385	18.1046862464427	16.6956151930126
A0A1S3Z4W6	NA	16.2095046805732	15.6547909359679	NA	15.7900854510259	NA	13.8171949598	13.7517261847037	NA	14.6231420393314	NA	15.1695533183153
A0A1S3Z4X3	19.4396151993867	13.6197427716351	16.4420739425578	18.5219144090989	15.977356794967	19.7048022158921	17.7839348275805	17.2606399118341	17.3024961321765	17.526389389927	16.4772377458952	17.1862292732444
A0A1S3Z543	NA	15.8334273207187	14.7906710478326	15.2316036789851	18.1863267655091	15.8843418668967	13.8643625273337	14.867311830858	NA	16.5258928149846	17.8267747167415	15.4826779911191
A0A1S3Z550	18.7620038134452	18.3747629066871	18.0916665225788	18.2069489108173	17.6030894255991	18.4110508557482	18.4412532648437	18.4742978637774	18.485729091866	18.5714651918578	18.9804634273293	18.8922156649048
A0A1S3Z555	16.6210586221537	18.0678795738316	16.9961463163007	17.2000821619894	18.8372515087425	16.7054759892842	15.9091287607527	16.0910580963325	17.6103753857907	17.8849861727325	18.5074328191239	18.2360267502867
A0A1S3Z574	NA	16.7214124593068	16.0829262188989	NA	17.1084162985796	16.5807222920928	15.3691307050284	15.7351756583664	16.5007769762665	16.5930361230295	17.463636246128	16.1527148400806
A0A1S3Z583	17.8846477085332	16.797183673035	17.0413162473207	NA	16.4632776482581	18.6090323855945	NA	17.0397131079386	16.8899886728091	17.9163309781753	17.4846918813726	NA
A0A1S3Z5B1	20.466993760685	18.2450213764007	18.7241411840459	18.764873412565	17.564485851563	18.939687889246	18.3603525515326	18.4724431978291	18.994189921326	18.9953603668618	19.097770786269	17.7719302822326
A0A1S3Z5C3	NA	NA	NA	17.4392699860131	14.994589612429	NA	14.9151763160937	15.1162900167566	15.1414997388072	15.6000310762285	NA	15.9506264640862
A0A1S3Z5H8	16.7095874384526	16.903503655805	16.229988468725	16.4976011687372	17.1031317020026	17.8595166822128	16.2422065059132	16.3499587802118	16.2778359197578	18.1828878931718	18.3640253502819	16.2786644044581
A0A1S3Z5H9	18.1623290897502	16.5564782229804	16.631578078963	17.6604151001365	16.9227577807238	17.1114954889497	16.6266422594924	16.8208832314264	16.8304038884804	18.0945844976454	16.4155737704476	16.5021350840396
A0A1S3Z5I5	17.6616245910555	NA	16.518380381113	NA	17.2613209285472	18.556166540802	18.8591629923334	18.0174761960108	17.9498639269836	17.4810956813853	16.8014202394566	16.8762813334997
A0A1S3Z5I9	17.9983704042881	18.1217720529384	18.2987100716264	19.2074865520559	18.5328514697863	17.1205085841017	18.7523684976112	18.3905738741727	19.3341851592915	17.9318431965408	16.8066714487026	18.5635401876159
A0A1S3Z5K7	17.5742762628841	17.2916959832676	17.2883358163952	18.4056264642055	19.4209712361301	20.2080479642084	18.6521274462039	18.7700629566746	17.7038598623068	22.1278918617862	20.2227725020619	19.35308138856
A0A1S3Z5M0	19.3082966686172	17.838522065373	18.2783952912539	17.401664554211	17.0373924518049	18.1208984954658	17.6332156507937	17.5777155549492	18.2221483818847	17.780410607831	17.4506351168006	18.0502997198369
A0A1S3Z5N9	20.7687176059385	20.0675174075542	20.2617795908181	19.5962788324084	19.2209025774053	20.1715799772325	19.9228577514357	20.0147094179821	20.6790278333808	19.7961069610031	20.3805709811681	19.830378354807
A0A1S3Z5P8	20.8036273249708	19.1200150719889	19.3970231782814	20.4980290324251	19.2876619406966	20.1308047814009	19.3173725881564	19.4754101137341	19.5388128218981	19.8578009832969	19.5462128134877	19.1102261707387
A0A1S3Z5Q1	18.9629713531393	18.7679159944284	17.6255657185342	19.1569485504719	16.3478231445752	18.7235063840388	18.2134280661255	18.1306888552691	18.8571879015705	20.2533994232887	20.7386091557208	17.6584487105849
A0A1S3Z5S0	17.6024518367065	NA	NA	17.5688818076306	17.553160762652	18.2803193816553	18.1895861573351	18.5052821571273	20.050200062526	19.2465030112978	18.6092294732329	17.7969442425281
A0A1S3Z5S5	NA	NA	NA	19.2339003434271	17.1152969156719	17.6198993453709	14.218184213334	17.5746728615581	NA	16.1736652431933	NA	16.7054000512883
A0A1S3Z5S8	NA	18.9327153266481	18.3344241510975	17.1996494325931	18.0083318436861	16.8730189821105	17.9368194289506	18.0241560861109	18.5839340221103	18.8060245391398	18.2846864526188	18.2255679987895
A0A1S3Z5T3	19.7697091341888	18.3977421252709	18.6705276721136	17.3082675007223	18.0635043642481	20.3092873247996	19.3654861154869	18.7008984421688	18.4302849821835	19.0037122807933	17.2892300743094	18.2710802650865
A0A1S3Z5U0	NA	17.1367411582873	18.220194825045	18.5660538058357	16.1234826921037	18.136592697849	18.3202037989248	17.8924919560798	17.7866676656313	16.1732907094722	NA	16.3902692121944
A0A1S3Z5V9	16.9702697004217	17.3632943455941	NA	19.0408495526243	16.3680154807265	NA	17.7134726268523	15.9042451423314	16.6955860970004	17.5515473949487	17.4822663561046	17.973839140916
A0A1S3Z5W0	19.734417934003	18.9607358916171	18.89856310221	20.6985907522238	20.0090876025695	19.4329446549111	19.0301698674575	19.3389391330828	19.4717688474289	19.546638041319	19.5626525909395	19.3968668324035
A0A1S3Z5Y0	17.1937468721828	14.4830078055477	17.9211539439077	16.9759434531801	15.8605012679583	16.7182601670201	15.8602909713239	15.2910359048799	15.6611737608451	15.5364963575053	15.6546172376271	NA
A0A1S3Z5Y5	16.3315573232005	16.1791505538483	16.1781832406224	16.3470596797464	16.9831433995528	16.1397978544917	17.0115821626258	16.8143795488653	17.0824723076525	16.5343101263123	15.9260558821	16.9513005467277
A0A1S3Z627	23.4139580333887	18.6523086668907	18.7258813899419	23.3262600876605	18.2570603325686	22.4810972829705	21.0034690155987	20.7576996696923	20.5916402431612	21.3553661530991	19.5898024493855	18.5446307985226
A0A1S3Z669	18.9583650883076	14.9661038891645	14.5100181318818	15.567090462494	17.3274957666729	16.9715863530143	14.5767002300275	14.4377925760424	NA	16.9673236347626	17.1936002547658	15.4156221218226
A0A1S3Z694	20.1802945073947	20.301021093594	20.354427902818	18.805782537334	18.4008021908065	19.4954672639531	18.9960950132833	19.2133878672139	19.6112817332214	18.8283616902554	18.8668234964713	18.9699683145335
A0A1S3Z6B3	16.7375936417684	17.9750647909821	18.1798866206031	NA	17.9097687763697	18.5733330669357	16.8433993340129	17.3895030745822	17.1814727386171	18.1728344584173	18.4130756068962	17.2377405281704
A0A1S3Z6C5	21.8967075826471	20.1159242501286	20.294264277932	20.8216486560952	19.9178246682383	21.9793834132493	19.6234506363903	20.5888283022557	19.8790260204655	20.9458639570741	21.1204451440404	19.2637430009562
A0A1S3Z6E6	19.0176807554276	16.5861628987823	16.6356171661177	20.1193356830535	18.1084718141716	17.6843320372806	17.6356010042862	17.7604956054965	18.8797445814967	17.7328200556553	18.3406824814189	18.0180157352832
A0A1S3Z6F2	NA	17.8218481218126	17.3241286197052	NA	14.9292740326622	NA	15.3298492935169	14.6847501181154	15.3883812881051	NA	15.2807822372057	16.0878939879091
A0A1S3Z6H3	20.2233621757641	20.9076870910629	20.8752167047535	20.6049781158647	21.7898246452449	19.8449009185083	20.3968640893421	20.6115983927569	21.5700874295594	19.3918815365209	20.6470636615442	20.839455434595
A0A1S3Z6N9	14.81415263837	14.0116017824068	13.8770162446306	NA	16.6843340709017	15.7349166176146	13.9354304501315	17.1757135451548	15.267887095761	15.6524953355548	15.9357252916138	14.5367165295275
A0A1S3Z6P5	18.0059203774771	18.9180805352023	17.7418247177229	17.1303058235628	16.9269145110405	17.9718669711555	17.1894858692789	16.4392954806163	16.8990156339595	16.8492938938062	16.4018224641241	15.6415106973858
A0A1S3Z6P8	NA	17.1849549236574	17.0584048450435	16.631369031779	17.6844973793298	NA	16.8215155340806	17.0215625619079	16.3700445410502	17.1515461663805	17.0072100402822	17.8385721717721
A0A1S3Z6Q6	15.8216788209888	19.3724289686439	19.3523630028505	17.3565813270749	17.5255036041935	16.0635830297935	16.1229906705275	17.0444156323974	17.6449478805718	15.8521949659442	17.8886522185846	17.7736410838999
A0A1S3Z6Q8	15.8203098702784	15.4870193426694	NA	NA	17.2801692651117	15.7478860576479	14.8079896442092	NA	14.5139837884915	15.8132406273411	17.0794968288051	16.6490344322965
A0A1S3Z6T9	15.6785335188182	18.3436043062973	NA	NA	15.167787317578	14.8656988223273	15.0659342644324	15.0023889239494	16.2528359028133	14.8585482126475	14.6066895142886	14.831186513503
A0A1S3Z6X4	18.3437719527867	14.5478574471661	14.5444854134043	18.4442341403879	14.9682832365802	17.6263901622479	16.8131224868963	16.6214553128816	16.2492255974824	16.7832601520914	15.5590868121647	15.1810522906969
A0A1S3Z6Z0	17.1985860723877	16.7934653906932	16.9062563678	16.3068390915675	16.9948077126076	13.8493701650192	16.804071134581	16.7601131278822	17.0250028255705	16.5218811106078	17.1600625212034	17.6267873936465
A0A1S3Z710	15.6413227122119	NA	NA	16.9522483745103	16.5724635046994	NA	16.4374854063733	15.8422783053315	NA	16.3030478375347	NA	15.7707775989936
A0A1S3Z712	17.3886384003997	17.618431321381	17.9459320756407	16.5502241129088	15.8277927474908	17.0612083412492	16.9116116057163	16.8392965510653	17.5552190342848	15.6806900277146	16.4777422115034	17.3118372684656
A0A1S3Z729	22.9415655425984	19.7408310183514	19.7448858691305	20.8794749994522	18.8358090985483	21.8971083368523	19.4412031049155	20.1924449837506	20.2306493684597	20.7583420740706	19.8178919059897	18.3561597671173
A0A1S3Z735	14.5729520550842	13.9298081288439	13.9111854142936	15.7079992854577	15.2232982397914	NA	15.6603881144553	15.2510765341578	15.1720025839485	14.7854826009615	NA	16.3992771421698
A0A1S3Z744	21.9879839757746	21.1444127255198	21.0328601119943	20.9445695396336	20.8912199476446	21.470708392579	21.156892863449	21.0426235924782	21.6594613674306	21.7682575338827	20.8303107460117	20.4428260842482
A0A1S3Z749	19.5598914414474	20.2364406777734	19.8306274837622	19.2848643332643	19.7753662374389	18.6719570416939	19.6243770357915	19.4236235006009	19.7421575805638	19.7595264720541	19.5925079075918	20.2199148752029
A0A1S3Z750	18.3809144149504	17.5780357506743	17.4997929798743	17.2642209420263	17.5676094978529	18.6196903908664	18.3447418043032	18.633086909244	18.7264774152127	17.2654819924576	16.6123845063967	18.8993724131642
A0A1S3Z761	17.1935688231907	17.3608845824495	17.4237232535722	16.7168199850354	16.6923549840026	16.9061286260827	16.8096957208825	16.7206038463119	16.8092990798831	16.5494118394459	16.7870297130203	17.3210801778931
A0A1S3Z763	NA	NA	NA	15.5325131197073	15.7263608909347	NA	14.7889709774203	15.9103773056737	14.7836485309022	15.0154540172589	14.6989713508175	16.9591988688629
A0A1S3Z764	18.5312751956855	20.1503097563909	20.2992893622499	18.3302408559276	20.2841372833144	19.4438864906898	19.0879242474938	19.3472396332633	18.8607909916706	18.7808438985128	21.2141759129471	18.7493574716223
A0A1S3Z790	18.9556062783514	20.4484392430789	20.8936081634124	18.3633018330428	20.197194491649	16.9823853262971	21.0283143323384	21.0018687565181	21.4801141935278	19.2986310721368	20.1906071927392	19.6249799192588
A0A1S3Z7A0	18.0311125623925	17.0540368785975	16.9138811684171	18.0225100488984	17.7636676689307	17.6960601675015	18.4268636099706	17.8565199452429	17.9797150199034	17.8921047442596	17.3059580507589	17.8016519236087
A0A1S3Z7C2	NA	16.0596623156142	15.6314826068036	NA	15.606959418601	NA	16.0892857572697	15.7359207998294	16.1189393305741	NA	15.2544088803208	16.4853394573381
A0A1S3Z7C4	NA	15.7197138466338	16.0320474090837	NA	15.3261167341169	18.8259358504914	14.8897784538534	15.0795933431275	16.8543967451962	NA	15.3412250728623	16.3736094186473
A0A1S3Z7D3	18.6364929743496	18.8771991187414	17.6565029868923	17.6489141144888	17.6953288770567	16.5927334947215	18.3252512348496	17.8559316898338	18.379275500219	18.03708456983	17.0106865366418	18.2930368506507
A0A1S3Z7D6	NA	18.2470743723507	17.9449103167723	NA	17.5659803863405	15.4567337856771	16.7165805474191	16.850388120006	15.6791803589215	15.8810982731458	17.8017164494275	17.7770476809957
A0A1S3Z7F6	NA	14.6417930149665	14.7276042311956	16.0483807716802	15.2117132130772	15.6757375244346	15.8532408232386	15.7350841159172	17.4675693572844	17.1470208829162	16.0988584074442	15.056514515211
A0A1S3Z7F9	NA	12.2789976780586	15.310801498606	NA	14.6513020349161	17.73877529871	18.466536179856	18.5776132248735	18.0080507049863	14.9901875144228	21.1155572797371	14.2925301692782
A0A1S3Z7G6	17.4869092680219	16.8885035859137	16.7341802624232	NA	16.6343220672267	NA	15.7226839361564	15.9718551337645	17.1362858731843	NA	17.3667168077304	16.4003070948071
A0A1S3Z7J1	16.9477513377631	17.3635744141468	17.075107621678	17.596612108411	15.9779968530163	17.0967006801168	17.3411089946515	15.8076935407868	17.2123540351485	16.8638820771139	16.8617632567549	16.6937086739665
A0A1S3Z7K9	22.0374128961758	20.9043634948359	21.3656125289435	21.713666334199	20.5586647711321	21.7268607042218	21.6849050354919	21.3092386062527	22.1332998091226	21.2655417965014	20.884704900712	21.1603078516997
A0A1S3Z7L2	16.6474224134388	17.4192774288876	17.7568810213647	NA	17.3819017282944	17.5386971580093	17.6351184903743	16.8244902346964	18.4846031391457	15.9778413404463	16.2188073901894	17.6170842544946
A0A1S3Z7M8	21.9932926734488	NA	20.2424932120386	NA	19.1903729897567	NA	NA	21.0102501271332	18.5321308055029	21.1052218029081	17.1565593138439	NA
A0A1S3Z7P7	NA	16.2000823120358	16.3636854906775	NA	16.5442285664925	NA	16.8033306211093	16.3269571726798	16.194077949082	17.9948216069227	16.5637590633522	16.9197953376213
A0A1S3Z7Q9	21.1739415061457	22.4918619018145	22.5781743377495	21.5657969361415	21.7317906185861	21.6902292841151	22.626638806574	22.2747085798246	22.0045904732832	20.9811541214413	22.2307922694923	22.9179056840328
A0A1S3Z7X6	18.7406908435414	18.593388615071	18.4844626407623	18.4514571420089	18.4844544044412	19.078916952596	18.1940692297929	18.0995101054937	18.1145266607591	18.4858338528792	18.4767360698413	18.121590111799
A0A1S3Z811	21.3531589431239	20.4740440595704	19.7005003605951	20.860779627193	20.4073266393663	20.9144082179238	20.0350334773551	20.4487753391243	20.5830410928364	21.4874136761387	21.3196412530952	20.0805303238851
A0A1S3Z828	22.4360800246061	22.3094114039238	22.5026326194731	21.895501138529	21.7090886518916	21.9264161718883	22.6038721540117	22.3225131300222	22.7775932467048	22.1025160791141	22.5237284854715	22.3711647142699
A0A1S3Z835	NA	17.8500324708849	18.3444817599764	16.3309390285429	16.5772879791488	17.3046961194772	15.8255614087971	16.2119720409958	16.0409249494739	17.17437348039	17.072229449276	16.2632773681502
A0A1S3Z855	18.7510449598826	17.7347733862655	17.8059232181205	18.0843649629616	15.9231846495895	18.0080223144566	17.681906124906	17.2684323466316	17.1704014291206	17.3121963501188	16.243481271869	14.6976956535919
A0A1S3Z858	21.285046144378	NA	NA	21.7393510840395	21.9472361534805	19.6754407739726	22.0498847678932	21.9774396019192	22.6547957424928	20.684141308178	21.6704470625338	22.2106902179236
A0A1S3Z891	21.6208059946119	20.436985592424	18.9529333384981	20.1909832847678	18.7580451617428	19.7022419227219	19.9548806175383	20.2728716493321	19.8373490168895	20.2159110910123	20.166131354866	19.3216773911938
A0A1S3Z898	23.9464500464864	21.9960371555534	21.7997886152629	23.8903534428301	23.6358675461667	24.4563710859452	22.5618717530844	22.7918055676191	22.3692812982871	23.8427951546101	24.1489416864789	22.3314453854644
A0A1S3Z8A2	NA	16.169080128244	16.4435870655537	NA	15.222405492053	15.0719704723696	15.2330622768353	15.7881039565364	15.3304658670656	15.0268989153828	15.5374445056681	15.5492142822326
A0A1S3Z8C4	NA	16.9058407070498	17.3095612839365	NA	16.5082373878535	NA	16.7187283089456	16.1306236620708	17.3313584538689	NA	16.9369702634344	16.852327573316
A0A1S3Z8F4	19.6287649062282	18.6480380245011	18.7350527050026	18.3851755654164	19.4515988796105	19.3269142574424	19.0673132285949	18.9001764787742	19.5470166488464	19.8604637578103	19.869769095694	18.7613130175999
A0A1S3Z8H0	NA	16.7234870104157	16.4834764299596	NA	15.8434708364514	NA	15.9253115775121	15.7724768803565	16.014234545832	15.2740331436346	16.0512285271347	15.5243968025452
A0A1S3Z8I4	19.6570820172129	18.220337141463	18.1809160589326	18.6384802172536	NA	19.9860958329673	17.1739105590213	19.7075359687808	18.020396741923	18.0801801054406	17.0845701493017	14.9239458243495
A0A1S3Z8M2	NA	17.2585769598713	16.9174564898663	16.3263777778607	17.4189351605468	15.3115878530807	15.7537852711436	15.5703563928528	15.9724326016754	16.5482975971804	17.2413501192224	17.05561409372
A0A1S3Z8N5	18.6855752243323	16.9286202969241	16.8966968671	18.1996608140026	17.0436614748851	18.153371426239	17.087486311374	17.4670216318766	17.7267628130785	18.324895937466	17.4500605273192	16.4139313129319
A0A1S3Z8Q0	20.6775195415949	17.9315994969119	18.1876920197838	20.7184975490733	18.5319129063356	21.6235464175668	20.0661783927908	19.4677731933058	20.6394358823293	19.2054818540918	19.0905556969551	17.7404920847684
A0A1S3Z8T4	14.9869090587679	18.5121065195628	18.0828671132012	14.5823750532482	18.0212894122426	16.7689528861139	17.041273462116	16.6984823399482	16.3859141271176	16.3169802784164	18.3089527854013	18.1160929426524
A0A1S3Z8W5	18.1887993479664	18.3202722591585	18.2971005650999	17.3003493479399	16.6779609940534	17.1432318540184	17.2429288320782	17.3442419905162	18.2325594078795	17.2636940089081	18.0119879810043	17.9646198141019
A0A1S3Z8X1	18.1118619023259	17.6024215921666	16.9979219861883	17.4805401252705	17.3453877847071	18.0558090149216	18.0790543726236	17.8393225039664	18.0036467510392	17.8197568401772	17.1706945143354	17.8723625444647
A0A1S3Z8Z5	18.1068771095119	18.5283388060116	17.9125052771135	18.2858655627265	17.6603622165071	17.5439861825242	17.8391536076506	17.3746476393955	17.6278996401242	18.0593150813109	18.2791853321168	17.9948216069227
A0A1S3Z922	16.7647026562326	16.3753266428769	16.1960392444538	NA	17.5643298930094	NA	15.0254371614208	15.676873462462	15.7485693897234	NA	NA	16.0998160238413
A0A1S3Z932	16.1298518038618	NA	NA	16.056194808547	14.1628934473195	16.7087919488875	15.2800453363384	15.0656248550984	NA	15.1493167014221	NA	NA
A0A1S3Z956	16.9457918173803	17.4983963849069	NA	NA	15.0885440246903	16.4841806187833	14.8586391707758	14.1675809236138	NA	16.1292039223623	15.4365541017925	15.039703738806
A0A1S3Z973	21.3247249844149	21.5063338551277	21.6243329668976	23.1096449695487	21.4795508585108	23.1413152791143	22.1829065280498	22.2887771012639	22.7205572975852	22.2444547184959	19.9646855556098	22.1630576583527
A0A1S3Z974	17.0606294763122	19.2011046258356	19.0639851767598	17.2064684537488	17.198368001015	17.139528870066	17.4250809008932	17.3502978411239	18.2387210616054	16.4781987218261	17.0408895086692	18.1299916865566
A0A1S3Z976	17.4306369449588	19.1313671591742	19.362751834488	17.1257930744723	16.9796961820903	16.7315468169754	17.7354108936808	17.8194545660484	17.8735346055546	16.1242675895779	16.9977909119606	17.5476193200163
A0A1S3Z980	17.2009656360938	15.7278538923972	16.0095542625498	18.4017530798747	17.465243167512	17.5853933106265	16.695596822876	16.7822783961857	16.7383541334646	17.5974340506344	16.9539395790417	16.6681809129524
A0A1S3Z9A1	NA	16.4307355765201	NA	16.7819335586477	16.2510607825256	16.9807594919527	15.9122134187747	15.415729907395	14.1666894776905	15.9790655157527	16.4737329956713	16.4230766600727
A0A1S3Z9J7	22.0787549299441	23.9408585845001	24.2872638627363	23.4062814432819	23.3939125396326	21.7283968911364	23.0133601613289	23.4514101026733	24.3942583085239	21.9244034241585	22.8503059885666	22.0110630813095
A0A1S3Z9K1	18.5060589835197	18.5020134060235	18.0312355945482	18.9833608014617	17.3858184386452	19.1836568840243	18.7542206159037	18.252062778629	17.330701920107	18.1806139660063	17.8586320576931	18.0242617863399
A0A1S3Z9K4	NA	15.5452248026509	15.8777899990685	NA	15.4868701205366	NA	15.8937956105429	15.7138142975343	16.5619120632348	NA	15.4712456648364	15.8628586607639
A0A1S3Z9L1	17.9646423742377	18.2329870624548	18.0510540687315	19.073310009039	16.6553052453058	18.0731019074929	16.7957721506841	17.2959793551412	17.0620375710606	17.5659195100732	16.8482936034446	16.9698855162283
A0A1S3Z9N8	17.8713595125479	17.4383728324895	17.4381103433681	18.4731956580857	17.4211215240584	18.7509297898619	17.0598748402251	17.1613099822223	16.6788549882199	17.7006470351142	18.1825677251799	17.0527443163645
A0A1S3Z9S0	NA	18.0223144712326	17.9913708126762	17.6284255148294	17.9977871230905	17.1614536135797	17.3738703709247	17.1020753409634	17.6351173833527	17.9598963684388	18.2220899950023	18.689648906853
A0A1S3Z9T6	21.9122910037055	21.4137733030222	21.6865199761193	22.9338222814438	22.4735856131636	21.351220040591	21.730818998503	22.0822507398051	22.8542562418191	22.1453160170469	22.3863870821309	21.5960809914605
A0A1S3Z9Y3	17.9899711393873	NA	NA	16.1830234844476	15.2200393531747	16.1768339059389	16.1308627410995	15.9862892640605	16.6945604472574	16.7298198650585	16.1020596373527	15.9408056360566
A0A1S3Z9Z2	23.8863651951643	21.5402380293644	22.2719485317039	23.175747651531	22.4674972183221	24.3885371111515	22.8356136743252	22.5112601848081	22.9582533854797	23.4689995798725	23.5390438851343	21.0795694184255
A0A1S3ZA09	16.5576395673524	17.6784112303143	17.8847074157877	18.2108875644368	17.5610844312044	17.3264068561762	17.2979292551486	17.2884569228056	17.1979651926577	16.6398861613352	17.6118218024754	17.5452627522018
A0A1S3ZA22	20.8736360749194	17.7458389370011	17.8858197009321	20.815373131813	18.0343424142302	22.08396910657	20.0337546824939	19.7281442093541	19.5750698124586	19.1969937629326	19.0416362604669	17.3908528941845
A0A1S3ZA26	NA	NA	18.2624504639001	NA	16.1191822539508	15.1540544535629	17.5801184550777	17.7765325304527	18.0681842345933	16.3465791981576	16.5610671786574	17.0519170259815
A0A1S3ZA96	18.4342937830245	19.6692990218863	19.428608469323	19.0809559049142	19.4718577621841	21.1619781942949	19.2542422006109	19.5717747438959	18.6517522382788	20.9234928853442	20.1905209911724	18.7822654964254
A0A1S3ZAB0	NA	17.2663976734881	17.9587798710413	NA	16.368934284658	17.9614771618221	17.6606514221261	17.6521219742107	16.9027070542095	NA	15.6252548976834	17.2449565067459
A0A1S3ZAB7	NA	20.1372590062395	20.1516988240522	17.0126027167155	17.6692704713822	15.642681937312	16.2474240052161	14.8481869923108	14.7604118487671	15.1827180446803	17.2299450631315	16.6707930248392
A0A1S3ZAC5	21.2892435848409	20.4717834809174	20.4771103662985	20.8208574311761	20.5894909127313	20.960704787229	20.4748128871632	20.5717542634391	20.752343790549	20.8874911712919	20.4883037816387	20.6294547893008
A0A1S3ZAC6	17.5243111870926	18.039029974916	18.3911655640058	18.0830267260829	17.8436189112267	18.4184573166593	18.6440825839067	17.9265813084412	18.2380930138608	18.5345506982167	19.2336833032237	17.7170388759453
A0A1S3ZAD5	18.8592481285466	16.396040804662	15.8572310032429	16.8926794549703	15.7979028161764	18.1466651566235	17.8284535057493	17.2965194147659	17.7923212525909	17.185231604659	18.1488062665586	16.4481289116704
A0A1S3ZAD8	17.8131347221504	16.1954097571668	15.7666159500922	17.3620097464394	15.8125396671742	17.1404670537779	15.8555694207813	16.015211362748	16.3143098223102	16.2796659775416	15.8251499831167	16.1981109179505
A0A1S3ZAF0	18.6131658073055	NA	16.1222401565653	NA	16.3579946285305	17.0267441124672	17.2579051456919	17.1736818633078	17.7347500300962	16.8952642600375	16.9241878290237	17.0068987295181
A0A1S3ZAL3	18.4583431522764	17.8506574696818	17.0912878405657	18.9055153632848	18.7157010470953	18.8723141614186	18.3476786742139	18.2515696685077	19.1102073694295	18.1695575999668	18.282228322835	17.828726788142
A0A1S3ZAM3	16.8987164219712	18.3616935042033	18.3923982689483	NA	16.2318101945624	15.9476100976393	16.7287901516764	16.4534173432084	17.4578029311683	16.5178113746049	NA	16.2928088731837
A0A1S3ZAP6	NA	15.2548319818473	NA	NA	15.7110215116289	17.288683899531	15.8879947720489	10.7420089999868	NA	15.8810313191241	NA	15.5761763804393
A0A1S3ZAR1	18.5543604991935	16.8503267836579	21.0622375563518	18.0022185892647	16.5978129703593	18.9635546803045	16.1765915214366	16.7523325598372	17.7347088966028	17.5351581232633	16.9537163653966	16.5119381607809
A0A1S3ZAR8	NA	17.3421454906875	16.9843962058062	NA	15.8399168968516	NA	15.6516784550184	15.5200459988477	15.6671197736649	NA	NA	17.7489075575399
A0A1S3ZAS0	23.0766761697114	21.4845510222836	21.7381648465562	23.0009639845925	22.3553945183712	22.3424910041521	22.2322945848757	22.3965033966537	22.8448603194383	22.7394400898032	22.15252794061	22.0330483825672
A0A1S3ZAS3	16.9079198310433	15.8366197106538	16.044300557816	NA	19.2441052362425	16.6120578922677	16.9360932418131	16.9914255705602	20.7311175261263	17.2234695643792	NA	17.3021046375423
A0A1S3ZAU1	NA	16.2104041071471	16.2284008084029	17.7560475492633	16.7434123513283	18.0559936528227	17.9570869820389	17.4787144526491	16.8213181645502	17.1460505845265	17.1692398129946	16.5641460004212
A0A1S3ZAU7	21.1105354011839	18.1702239909606	18.5305474329103	19.6630937586211	17.9142148520892	19.9844948646283	18.5064442736526	18.5976099979498	18.0411877210252	19.8463953945553	17.0339937342273	17.7627094837706
A0A1S3ZAU8	NA	17.8807715979156	NA	NA	14.4517490285854	16.034433265157	NA	18.6234797734739	16.5129822476362	15.1116678833979	NA	16.7480165241285
A0A1S3ZAU9	17.0924656907177	17.0029845932736	16.9980373754896	17.2004724061966	17.1105231357	17.1725297532205	16.7517823607656	16.5559048626236	16.9189640246976	16.6250706931792	17.0486130893869	17.4982806002396
A0A1S3ZAW0	NA	NA	16.8796469990622	18.5529968926395	16.7528610153823	18.1990774008784	17.3792720623827	17.9370309888019	17.2425862484346	16.2171545537298	NA	16.6844372372786
A0A1S3ZAX2	16.191819948788	14.0431643262769	NA	16.0514290205307	14.2692445567817	16.5264295097383	15.6676529848472	15.0821420553624	15.0906443683218	15.0831001129744	14.7029037910306	15.531186179014
A0A1S3ZAZ9	25.8278766546103	22.9297643433213	23.2343113725529	25.4115490024958	24.0672789223813	25.7149099711111	24.7194435540455	24.6799330826999	25.01244739485	24.9554795511664	25.2055455404956	23.7765504010251
A0A1S3ZB15	19.2474121251671	17.7574652942732	18.0422025852083	17.80011854487	17.4272451867517	19.3109011853408	17.3809504705439	17.5934552963442	17.6161668473087	17.2431806679742	17.9144195324068	17.7909774245272
A0A1S3ZB35	18.0013932466972	16.9212471242628	16.7521678699345	17.484928089562	16.8932539380162	17.7791404196753	16.2033590566016	16.6964011042924	16.9272947532985	18.0538833032467	17.7184253247907	16.4561263938349
A0A1S3ZB40	16.2347059146371	16.2985257793664	16.6892094179761	16.9224631800664	14.0659717244601	16.1583565171204	16.3087849312706	16.1810727699534	16.8544194795689	15.6170725925882	16.3441249354752	15.619405841217
A0A1S3ZB53	21.101651457084	21.2291928762145	20.9498470104815	22.9474176528992	22.773459691747	22.9474325464323	21.3182368943424	21.4073319561642	22.2586212380011	22.7903549604106	20.4551928735501	21.4053665186172
A0A1S3ZB60	19.6640847101597	18.9961668365553	19.302976184963	21.4452076193716	19.6088634641212	21.0618500802655	20.0351001149	19.9728327571947	19.3053129571224	20.2890822892342	19.1560171684992	19.8455687241322
A0A1S3ZBA9	NA	16.7464430755523	16.5802206073239	NA	16.9525739243021	17.1121913084088	16.22550666099	NA	15.6736774256932	17.3348124281447	16.5701199812563	16.6078412816423
A0A1S3ZBI1	14.4468792218387	15.8616177901311	15.5601423658903	15.0602669700854	14.9842032161087	NA	16.0227328569042	15.4976576886177	16.3196076284337	15.7838341405504	NA	16.7130319439925
A0A1S3ZBJ0	20.5424697397116	20.318346275499	20.448372821134	21.1854968902319	19.989204950161	19.5670471624462	19.9670525139566	20.2083550848185	20.4369482423196	19.3685979773124	19.1134062777408	20.3116852686575
A0A1S3ZBK6	14.7827409173039	NA	15.5330733871851	16.5336740687893	16.1510340413368	NA	15.7381499995255	15.6343581875057	15.7875981195364	15.4506855785408	13.6598733283631	15.4299857839211
A0A1S3ZBM0	17.9832362277858	18.0782032651487	16.5317176967608	17.7943864153412	17.7284303158984	17.815919931516	17.8242490767129	17.3969510812433	17.5092869345716	17.9175379817321	18.351120674246	17.8250054369839
A0A1S3ZBM2	22.455638766309	NA	NA	22.8955431107036	14.7448134144135	20.7211585516585	19.5643198904198	20.1722533718128	16.4943490109078	21.1336561808097	18.7928175942661	18.3940668504305
A0A1S3ZBQ8	16.5425351558108	13.2367421058268	15.1712349907045	17.0644182976304	NA	16.6058245759525	16.7179732911176	15.8335288515508	15.4568553335105	14.7917935471164	13.2540408903425	15.8063462599488
A0A1S3ZBV2	21.2181144289377	17.918820482898	17.903376405691	18.1831404313648	17.5228159271702	19.6615969755076	17.4310980173669	18.0209701078855	18.8859858278251	18.4808181765454	17.8626876738912	16.3584986891912
A0A1S3ZBX2	21.7808716255075	18.1282708145545	18.3930192035589	20.8899769790353	19.2077476284359	20.2765073941941	20.3320748029869	19.4507453508799	20.2148439464901	19.9322598152959	18.9646076529143	18.7449254818621
A0A1S3ZC38	NA	19.4512863341	17.9422432448786	17.021654559361	18.6419068741152	NA	17.3096191498863	17.4481987487638	18.3230351009714	17.1891982367114	17.5708963691082	18.0970842152882
A0A1S3ZC47	19.9877997041365	NA	NA	20.451565930319	NA	18.81383206661	16.5112531862425	16.3962580062375	16.8624454390416	NA	NA	16.4967008153689
A0A1S3ZC53	16.4833078952092	15.4838449236662	15.5392007076168	NA	14.5702515702176	15.6745102876408	15.0886420387915	15.1518294836128	15.8928638740097	15.1931743003708	14.9663666516214	14.862786977111
A0A1S3ZC64	NA	16.8639244123379	16.9770964642338	NA	17.1735633849175	20.0611246007764	18.5311267921607	16.6496765434644	15.9228400619392	17.5894264488375	17.4486915429757	17.056059164347
A0A1S3ZC67	23.6947385411997	19.7592291935863	20.9398892569602	24.4912490585502	22.4675220943024	23.8664964964173	22.2552255634805	22.7251618390367	21.8954564839719	20.606522238229	19.9898677455428	19.4329551013337
A0A1S3ZC87	NA	13.0577098527042	NA	NA	14.0714538518375	14.9462351331697	15.021644902848	14.8006077680664	14.4886651611649	NA	15.3970926597747	15.2950571727862
A0A1S3ZCD2	19.7100894154429	18.3656059885002	18.7487449316029	19.2039373066814	17.7219195162893	21.2945249787622	18.6724651606366	18.355129933631	19.4738241423593	18.9830246374209	17.6752874216831	18.5482763103193
A0A1S3ZCF6	NA	15.9277034658914	NA	NA	16.6535877263126	NA	17.6283451886573	20.1387755093853	16.724703065205	NA	17.2845377779822	17.6617072170969
A0A1S3ZCG1	19.249347716741	NA	18.4797197096467	17.7003458388489	16.7296677267583	17.9936780171665	17.6903972560529	NA	17.1639020734877	18.2411413272216	NA	NA
A0A1S3ZCL5	16.022199651876	17.6623287179992	18.8047597790769	17.4000662606344	17.4846863499415	17.1862230760962	16.8975555091083	17.0894178293432	17.6472664930587	17.411777197851	17.520070584513	17.8083665130807
A0A1S3ZCN1	17.0204649073026	21.0105327156477	21.7186837899434	18.3746250884398	18.0471825033652	18.1831593664209	19.8194421893631	19.3329680333122	19.7529675612678	15.8942989587992	17.1488244166392	18.5867495544087
A0A1S3ZCN9	NA	18.055115915651	18.2452124863918	NA	17.5245883426293	17.9986518865355	17.6157481613584	17.5404786786835	NA	NA	17.5810921756114	17.4137074604863
A0A1S3ZCS2	NA	16.3583567595606	15.0942858450807	23.8841950252451	15.2756387421278	16.6333249783405	15.7337079038619	22.3279704513624	15.7695456081238	16.6373731160843	NA	15.2647310770364
A0A1S3ZCS7	18.4025146932965	16.2079851327399	16.5035400763427	18.3542437313384	17.3454547899942	17.8253686678425	16.5296501390707	16.839268386038	17.2199575508282	17.6317706672996	17.0419014087189	16.0749903976358
A0A1S3ZCU2	15.9253287839342	16.1029078406251	17.5399372499253	17.9425620222479	15.291151865293	15.3240803992037	15.71149431863	15.1304096823993	15.742440613357	15.9254326514764	14.7847559411884	15.3093876716271
A0A1S3ZCU3	21.1788930620949	20.5932739391841	20.8027220424802	20.7065125645293	20.9101930990121	20.4607685862014	21.4489812175622	21.3348964254304	21.3416508829105	20.6542275959941	20.6269520022347	21.1157101425018
A0A1S3ZCV7	18.2659858174618	16.1743829294312	16.6907554085026	16.9714055880692	16.6390115266146	NA	16.6903035729463	16.6678581387416	16.9538388975491	16.7680052745089	17.1037030491137	17.3950913736224
A0A1S3ZCX5	17.8077688984476	17.4139366055691	17.4252866018212	NA	16.6724981793258	17.2422874928501	17.7869213673456	17.3765623525291	17.9210645725777	17.0580596213379	17.2251066521126	16.9034527206233
A0A1S3ZCX7	NA	17.1153142215774	17.1522054514855	16.1885372341694	16.6511884766103	16.2297382798137	16.3391894383025	16.0694268212864	16.4882189400063	16.518683407421	17.2598706724691	17.3768378705056
A0A1S3ZCY7	19.0539634887768	19.1004751495907	18.8554247538767	18.9624936132188	18.0592673798546	18.4551936264285	19.0224831267561	18.7429883238347	19.0999179288728	18.1993131910004	18.2056576935612	18.8570483342599
A0A1S3ZCY8	17.2450895809663	15.3945116279115	15.3951634326276	NA	14.5726866970135	NA	NA	15.3169242255466	16.3879502568426	15.7037990437318	14.8491676906374	15.3082908350854
A0A1S3ZCZ9	17.6563835082485	16.705898110069	16.955124496709	NA	16.0091880899292	17.0061899438395	16.903128216553	19.8411925008775	17.2651295531527	17.0860869716463	16.695181236453	17.1698393897604
A0A1S3ZD04	NA	19.3485333934182	NA	21.4599000858496	20.6958319110237	NA	20.2264314501233	20.4948301990088	19.9199579618658	20.9820908143632	20.4156129674278	NA
A0A1S3ZD62	20.050304868611	18.4312574573425	18.1544678545913	18.4197132169462	17.5377961539512	17.8901705591335	18.9652240574426	18.2046033810167	17.181167729485	17.8059333507001	16.8234325509727	18.0922196788216
A0A1S3ZD70	25.698871972388	23.0348654430787	23.2096609941735	25.087269398383	22.2450229727147	24.8098629994611	23.7271791681945	24.2650343810411	25.9491859652889	24.6331770627479	21.6161299322552	23.6308898763879
A0A1S3ZD81	17.5575881535078	16.7980214189364	17.0244440809067	17.0277393232339	16.4526801293681	17.235832521149	17.6568505642188	16.8938998298786	17.3515369698886	17.2350473058458	15.8972398346007	16.8026852670759
A0A1S3ZD92	19.4560944254011	19.3930907115663	19.3062230452325	19.0644546452904	18.9314208658587	18.8764310435803	18.7862036097307	18.9150233677475	19.071104369182	18.6426204675475	19.5461574575276	19.5569739689286
A0A1S3ZD96	19.0312073197534	NA	NA	19.0808690751125	15.4272817654826	17.5398398939384	17.2343888569208	17.1553014040941	NA	16.035162721228	14.8574898715134	NA
A0A1S3ZDB1	19.8741920116199	NA	17.0562960378667	21.6000449188171	17.047468933458	17.6514418629458	16.7798991602213	17.4279066623081	17.8438359639659	18.1956521542076	17.8805405079928	17.1766108467791
A0A1S3ZDC2	20.0625022388986	17.4380610896043	17.8921836960645	18.7838343402688	17.4916226670383	19.5834014298372	17.4616660375271	17.8250054369839	16.9721886506591	19.6068202941678	18.6689463188253	17.1089866726031
A0A1S3ZDD8	21.4038634486635	19.0636569186321	19.5390488563751	21.8718154881899	19.658716730382	21.1481142306003	20.1043871178422	20.5783478122642	20.6123534572427	20.76438477636	20.8241075488997	19.4322004711925
A0A1S3ZDE0	17.4290097684052	17.7055295646791	17.672309981012	17.774907879351	17.3922266132908	16.5799479542912	16.9128944514559	17.8262310467995	17.6218821808206	16.5648246926813	17.0617510526225	18.0688277978905
A0A1S3ZDE9	20.2014904055517	23.5753805542456	23.7097478078207	19.9439648957278	20.3019740695159	18.9109822859309	20.1370008090588	20.3354337000602	21.1609057674099	19.4277278009461	20.3138072378749	20.7530513430055
A0A1S3ZDF1	14.596047199671	16.8884097523884	16.7820321774774	NA	16.7686056559386	NA	18.2198589082969	15.9759190573994	15.9525421986802	14.767755699408	16.198170133511	16.2525705896872
A0A1S3ZDG6	17.5788721404151	16.3579574575184	15.9513259846539	17.6171670040734	17.4337359487447	17.8138577972917	17.0077794328748	16.9696009117962	16.4160095186261	17.3919748586075	17.8890559594362	16.7428412673606
A0A1S3ZDG9	18.4300580365311	17.9963324557296	18.4846596788951	18.2420810179433	17.581631021979	18.0784803457534	17.9421878414324	18.1885622855646	18.5282697615311	17.753933970256	18.0097483320981	17.70999248238
A0A1S3ZDI1	NA	18.7840672676142	19.0716908294909	NA	17.3114167021445	17.6874704105032	18.3370417375808	16.3681134237996	17.8109732200022	NA	15.1099825315535	16.189924823589
A0A1S3ZDK8	18.8297234125878	NA	17.6900594805946	17.169632525099	17.0365147234437	NA	17.3097527746294	17.1657559331347	17.3173656870771	15.280028481345	NA	NA
A0A1S3ZDL6	NA	NA	NA	19.3657142390158	18.1342088296239	NA	17.6769775945394	17.7216987570104	18.3405963758559	18.6217494055964	17.9600129829783	17.8163174919681
A0A1S3ZDM8	18.6168898067412	17.1116462361222	17.0151242287679	17.6549038834966	17.5707487438546	17.9374210578415	17.7119279121898	17.6198764034242	17.776844433476	17.7830098029642	16.3966276440181	17.6278744873214
A0A1S3ZDP9	17.7008756944265	18.2276110965704	18.0875005558	16.3107596252055	16.5710696786947	17.2554282937788	16.9649766814319	17.2823517815934	17.9516302230756	17.5148550078584	17.3862203680645	17.7054437157868
A0A1S3ZDR0	16.4873356522914	18.5481365851983	17.6081019441476	17.5988471633286	17.4900261418368	16.2045426379412	17.734095170597	18.4530318230381	17.5999264588936	17.3915060921661	18.1261979491205	18.0061214442282
A0A1S3ZDU2	21.2157187255819	20.0886454351968	20.0962177784926	20.7627267153212	21.1149464607172	21.1463054574319	19.8957935316268	20.0651870006002	20.2908507700811	21.4395028429623	21.4172577627968	19.5182820399594
A0A1S3ZDU3	18.0380328090407	16.6716080114937	16.7313586038195	18.9243514089922	16.2031137678099	17.807031066791	17.4647156189823	17.3902853524434	16.740886590727	17.102193428937	16.1091600044759	17.1165933498511
A0A1S3ZDV5	NA	16.1936179996314	16.9140134279526	19.1425394755898	16.7485329476594	17.3948745191976	17.1401317129694	17.2036343215025	16.2218991890654	14.081088416292	15.8780186285204	16.0266433209324
A0A1S3ZDZ2	15.1372411793016	16.3186080393045	16.2075152981382	16.3754030108124	16.2433862591063	15.6791661810429	16.4138545047195	16.1927527350649	16.7852241553535	16.1037216148646	15.7615230301193	17.0621920931354
A0A1S3ZE10	18.8319005997249	18.3547745226877	18.3089125243936	19.2756842045614	16.3831803485734	20.2358209834075	18.412912594594	18.0778008256168	17.1269539670213	18.0875418297078	17.7375673394705	17.3982755541261
A0A1S3ZE23	18.5803853244905	18.2686355136742	18.2387628928186	17.5612168470003	16.7523916731962	17.1947446831702	16.9370576672338	17.5318643740922	17.92249566467	17.5167071881222	18.3602613152597	18.06466926055
A0A1S3ZE44	NA	NA	NA	16.8394128559399	18.4657875843013	NA	16.8495070414424	16.5725955741652	15.7181994299648	18.4409217465298	NA	19.8391668736891
A0A1S3ZE57	18.7505777852359	17.9314140126279	18.0169323754688	19.551611696948	19.0644079355743	18.5624660389341	19.042090841168	18.6982340092183	17.9763977922105	18.0637786875165	18.173612484864	19.0928798645355
A0A1S3ZE68	19.1486349951102	NA	18.4993796306381	19.6518599508893	19.2808167789036	18.3782226105358	18.2951538888283	18.3930637329015	16.9464038176625	18.4825530606857	18.7886673603711	17.9835906945096
A0A1S3ZEB9	19.940695342869	19.2570361548851	19.3379423761344	18.9704119001688	17.8956029237127	19.4905152614289	19.8469587707087	19.3583036330446	20.01020504445	19.5773434212645	18.994076640988	18.7255684636276
A0A1S3ZEF6	NA	17.9686759326195	18.6820299398847	16.6687007489091	16.6909790369122	NA	17.1752449612271	17.7896740290002	18.6885918158316	15.0949835713402	17.2215649971658	17.1776652805638
A0A1S3ZEI2	18.4466929809747	18.001702998575	19.1121750785663	NA	16.0696710151704	17.3418317841065	17.0485947974913	17.3228884019448	18.0509725587099	NA	17.3516402158046	17.2893418171336
A0A1S3ZEL4	NA	14.299484317406	12.2789001562534	15.523171158626	14.6786509620664	15.0506081155441	16.7610451317473	15.7990498528113	14.0613095485348	13.9089138015403	14.2454698714647	16.9642340347694
A0A1S3ZES4	20.9388179016286	19.5548339098002	20.2460995017853	20.5700378477406	19.4745918494183	20.1136738184006	19.6887324504017	19.774620891232	20.1018174995842	20.213543019015	20.4420327995302	19.6453432244176
A0A1S3ZEU1	15.4548454708624	14.3266592073433	14.5601579965677	NA	15.4187178733172	15.6927815998337	15.7760222173884	15.6962657791317	15.9856414979343	16.0415368383958	15.8833499290197	16.1625125722822
A0A1S3ZEV2	17.2755223808027	14.5092997427037	14.1433090929903	NA	15.297312470343	16.1489232279411	15.1052197244432	NA	15.050057042097	15.5175054017244	14.5514167880769	NA
A0A1S3ZEW7	24.5872255071225	NA	NA	24.8601890325555	17.9828896801153	23.5279862756431	22.7604598696034	22.6863376587686	19.5943995570452	23.9603543747099	21.7757354512291	21.476780313308
A0A1S3ZEX5	20.11837573047	17.6933875196818	16.8202191910425	17.8774863511987	16.5042754039648	18.2832901731083	18.4430058670776	17.9709804700369	19.8769680180043	18.97399035736	18.3753025118053	18.3976383399453
A0A1S3ZEY6	18.0676303172708	18.5776408823665	18.3470823951308	20.260438630957	17.9730252587295	17.5857296831073	18.3367529298755	17.4728376933771	18.6177702177552	17.0960784443786	16.9493461111117	16.9762664965914
A0A1S3ZEZ2	20.179191110363	18.3153159865048	18.6000459401626	19.2325996614043	17.4693685596871	20.0170265390739	18.820976011311	18.6949322303951	19.3024026964223	19.1013112987792	18.1175058208136	18.2077151642465
A0A1S3ZEZ8	14.3122978795417	18.0399690747236	18.6592821320285	15.7214146502749	17.4530255409039	15.7272509556792	17.768029109347	17.8019579504662	17.4371668664398	15.3494102852217	18.2813345243944	18.9015285433003
A0A1S3ZF01	17.5968643465191	18.8071284768428	18.7277855621057	17.6379484900502	18.5447463413835	16.8373958921457	17.5447576597474	18.8110537981097	19.4082663707924	17.3277512167557	18.8859315713147	18.2550217965629
A0A1S3ZF10	18.3841151141274	NA	NA	16.0806950746276	16.3126524152584	NA	15.5679847306374	16.0171601253774	16.3120201449356	16.6842356058294	14.8371905745865	16.2402595559611
A0A1S3ZF13	16.4151992828448	15.3176015473806	15.769073891987	NA	13.9221875782057	17.4107497121008	15.4155968505594	15.4043440713488	15.7294089394396	14.9462148717907	14.5416423355797	NA
A0A1S3ZF52	NA	15.7658378491824	NA	NA	NA	NA	16.2422299155516	16.2384588251932	16.4499701332767	14.5699845570812	14.6219807476966	16.0661621297931
A0A1S3ZF69	NA	NA	14.8895941974759	14.9852243768971	16.5341380443088	NA	14.3820487507171	14.5684707408536	NA	NA	15.0209119677428	15.5920634731014
A0A1S3ZF72	NA	18.7873908724142	18.8868521688733	NA	18.2496722086918	14.4637038400892	17.841945117865	17.7080578215326	18.3952194039909	16.4752408814172	18.2724286040303	17.7592420979221
A0A1S3ZF92	17.8272687494544	18.2806872427622	NA	NA	15.5836893821512	17.1836002498551	16.4547470939069	16.7485411368791	18.2541275610553	16.8002707418518	16.5771339746958	16.1080514020663
A0A1S3ZF93	17.6576754242811	16.7206930771069	17.0130525616001	16.6129340593699	17.3493491334897	17.3521086403532	16.4503277744284	17.0137680354616	16.9376952008564	17.2720463821914	16.8453020607766	16.4035262155216
A0A1S3ZF94	NA	15.8487937877712	16.424264594498	16.0060144059437	NA	16.2105814282111	15.9945712273691	16.1169618013724	15.1001093625423	15.0758510710113	14.1051391396657	15.9358837025502
A0A1S3ZF96	15.9992041889172	16.7079016855086	16.4084567315209	NA	16.109896315605	NA	16.3065781035039	16.4039912231233	17.0269362207031	16.1499140734586	16.4821737712869	16.6788501533089
A0A1S3ZFA1	17.7642845382483	18.8337957705897	18.6920310806105	18.3556556946425	18.5505428355043	17.6933608250687	17.0893437926785	17.8046519694564	18.6001431741706	18.2704742778233	18.4276694970153	18.7580942783779
A0A1S3ZFC4	16.0524987327874	18.1882936384553	17.8757750322813	NA	15.9114067094282	16.9852663381315	17.1551057275908	16.3413597384091	16.3935206030128	16.5384000831125	NA	16.7530309332836
A0A1S3ZFC5	17.2874153566765	19.0217582412542	19.2845972213465	NA	17.4480624752342	16.2261069811684	18.3337496340646	17.4669816912699	18.9942636523769	16.5301818654547	17.5252576954342	18.7986279287241
A0A1S3ZFD3	18.6861490121061	15.5926871939993	15.87843938842	18.3850160862486	17.415268539882	18.1351550194421	16.462809527977	17.3662493672366	17.2455342825124	17.6356345456232	17.4594698924871	17.060801626672
A0A1S3ZFE6	19.7717080794866	21.0428379735386	21.3776009655834	20.0551634237705	21.0746345851438	19.6968682221062	19.9480912753936	20.1867322314094	20.4473361417328	19.4539919780298	20.5927312139361	20.2312538530386
A0A1S3ZFF5	19.2544988448281	18.5766368061475	18.4760748516868	NA	19.0343220934344	NA	16.6122478166443	17.8901766831811	19.2938788199808	17.7791462319102	16.6601382545737	17.8958828186455
A0A1S3ZFF9	21.3903429562664	17.1897844515085	17.6726484840061	20.1331938056607	18.4757736243026	19.8082175256543	18.637127973653	18.4731961536482	19.855656860136	18.8401593886699	18.6600559732861	18.7006547598039
A0A1S3ZFG7	17.0962209962234	18.0007909033628	17.4734042752625	16.9104089656597	17.1429508928012	17.1935106223906	16.9379547505277	16.6708067451182	16.0868134504438	17.5397116534327	16.8867499501368	17.0306587184899
A0A1S3ZFH0	20.0170389464553	12.0652749435981	14.6504746177645	21.0456142006584	19.7060459235004	19.6564292278371	20.6868036656824	20.3188111563312	19.7181137041772	19.122453297296	19.6135643359958	19.313077189582
A0A1S3ZFJ5	18.1666050531615	16.7847897822965	16.2445199013354	19.0836734413142	16.8886481313745	17.5725910640769	16.7233434736485	16.5536352697379	16.2320442100186	16.9307819060442	15.1400170012333	15.3771038009057
A0A1S3ZFM5	20.4943416855685	19.9510586001695	20.0972903332488	19.7290980225593	18.8655501649908	19.8147743067211	19.8017440738273	19.708352043621	20.0573705774574	19.5769218457649	19.0572153733085	20.0432018809014
A0A1S3ZFN6	19.5101320121764	18.0271433254173	18.1247364621028	NA	18.7348784860018	19.0672119490489	16.8989487692065	17.1921857894255	17.5586584658504	18.9591440238741	19.6615610962503	17.8921678503019
A0A1S3ZFN7	22.5796425678215	22.0100889158994	21.5866530165798	21.3626659660806	22.8369258235276	22.2624332585699	21.0721440557859	21.3497930659611	21.464956241903	21.630208124114	23.4959186886006	21.5696207369468
A0A1S3ZFR9	15.3223249762061	NA	NA	15.1549389095349	12.3861791800202	14.9437272590186	NA	13.0896798345123	13.5815301181746	NA	13.3640111860068	NA
A0A1S3ZFS3	22.4057771900898	19.4346071044337	19.9275909006357	21.3705086252203	20.0129855793355	20.9293168399264	20.460198644942	20.7319846777203	21.1926773458264	20.7728678708099	20.4851087224745	19.5088820980035
A0A1S3ZFV3	22.996558394987	NA	NA	20.5234323800046	NA	20.5274958578458	19.5883226798929	20.0628342175443	15.0834247889381	21.0941442289925	18.67571319241	17.4079140916381
A0A1S3ZFX4	19.1269753862274	NA	NA	18.6115928774195	18.6053387814412	18.4658102483023	NA	18.1538943159991	18.4148578522155	18.1970050155212	18.0706332933165	17.2405513076551
A0A1S3ZFX7	NA	19.3121571487331	19.0263826149989	19.7028366985615	18.8636085688869	18.3416876620217	17.919646242564	18.3382614187317	17.9356783582851	19.8709081882194	17.0573024811557	18.3391094976292
A0A1S3ZFZ1	15.8088395966136	17.8504656679566	18.0923977796811	NA	17.1376969448616	16.3728112698273	16.6278965232034	16.5295477973325	17.931658644928	15.6499937658092	17.4190104130052	16.8506551808029
A0A1S3ZG01	17.7942920088933	17.7331133070034	17.7356191331676	18.6044894343659	16.9559610379538	18.2889101364707	17.7488187245876	17.6742194280975	17.4817715989851	17.6769385456674	16.5491510489188	17.2774837901185
A0A1S3ZG24	19.4588896777024	18.8108266584144	18.9922186798573	19.0721540349795	17.9546627850618	18.2842261193506	18.2238321804644	18.0138031264208	18.4231882507749	18.1187812662608	18.7893120476077	18.4167827123177
A0A1S3ZG70	23.495682809094	19.7148274026979	20.1384572743614	22.7104271584099	19.2296715456893	22.866971739744	20.8559071736817	21.3143248984761	20.9064774111883	21.6517097640225	21.663736266394	19.6818568101139
A0A1S3ZG71	19.6355435492166	17.9533613204905	18.0258536291534	18.4028796096561	17.4674278122682	18.8446819190998	17.7338057385057	17.9459375212733	17.7121323251951	18.6113804647875	17.7022683481485	17.2113615008386
A0A1S3ZGA9	20.7737178392137	23.3093243831054	23.3206343430196	22.0064361753261	23.5863928017903	20.6068454775815	21.623664739844	22.6622161326524	23.0038306390083	21.6312130323777	23.2530740369373	22.7406166336364
A0A1S3ZGD7	19.8202100346275	18.9012476238778	19.2199968281003	19.0808679368594	18.1893534474022	19.6453999603416	19.2132433800741	18.986403157492	18.7044044716981	19.3157330685798	18.1651983688787	18.3475410827738
A0A1S3ZGF1	NA	16.4276211640059	16.1339229707921	17.0255113402024	17.2563463445798	NA	17.0909920568578	17.025879306538	17.287092056856	16.7360124961842	16.7905864395848	18.1989307244155
A0A1S3ZGF8	NA	18.4936741981969	18.9287506704059	19.3870722890764	17.9732029295294	18.9309515952632	18.69142235376	19.5525973384304	19.7991784421395	16.7065016043387	18.7825916589973	18.2119266046954
A0A1S3ZGG3	17.5734467965538	16.6533378875335	16.0625732189282	NA	16.9283718047733	NA	12.9779985118536	14.4475872475567	15.7787305751179	16.1882408087963	16.2680957663778	15.8800461658681
A0A1S3ZGH6	18.1764534978838	19.3292438182785	NA	16.0200787663102	16.5994883904011	17.2810381665314	21.6788503679993	16.3326689857466	17.3809149432471	16.9389470875947	17.0410929480645	17.3632472834303
A0A1S3ZGJ5	NA	18.3655708818054	17.4522682665747	NA	17.7899568447586	18.0668770360059	17.0385283804344	15.9845191146008	NA	16.9817741227072	18.6782960240933	16.7241165097056
A0A1S3ZGW2	16.4816460968143	17.1473027611409	NA	17.227396487085	15.4277698654868	NA	15.8620920884893	16.8153616967578	NA	16.0850334540466	NA	16.5130041821572
A0A1S3ZGY1	18.4537880691441	16.366040677321	16.2032019093263	NA	17.0488669830826	19.5310634751059	NA	NA	17.7885810416499	17.6660787722848	16.2821983402029	16.8347744366113
A0A1S3ZH17	16.7316131053088	17.5147382493391	17.785017764611	NA	15.1872682446618	16.9187250531116	16.9538138596163	16.3351853325473	15.6208206458243	16.3371642695297	15.8394856139705	16.0796384245007
A0A1S3ZH24	14.9302219065351	16.2812353206529	15.3381626524034	14.6818466256372	14.977124508302	16.4814656457673	15.7092646454963	15.3659864985788	16.1126245141228	16.1161892614706	14.9200925740883	15.8638782968808
[truncated: 2,602 more rows]
