# Supplementary material for: Proteomics and Co-expression Network Analysis Reveal the Importance of Hub Proteins and Metabolic Pathways in Nicotine Synthesis and Accumulation in Tobacco (Nicotiana tabacum L.)
Source: Front Plant Sci. 2022 Apr 28;13:860455. doi: 10.3389/fpls.2022.860455 (PMC9096834; doi:10.3389/fpls.2022.860455)
Supplement: Supplementary file 5 [file Table_4.XLSX]

## Sheet: Sheet1
	Supplementary table 1 The nicotine content of different research materials
	Material Name	Nicotine Content	P value＜0.05	P value＜0.01
	Qinggeng	0.0092	a	A
	G70	0.0064	b	B
	Jiucaiping No.2	0.0062	bc	B
	GDH94	0.0062	bc	B
	NC82	0.0058	bcd	B
	Va116	0.0051	bcd	B
	K326	0.005	bcd	B
	Basma	0.0049	bcd	B
	GDH88	0.0048	bcd	B
	Nanjiang No.3	0.0044	bcd	B
	Bina No.1	0.0043	cd	B
	Meitandamanyan	0.004	d	B
